# Supplementary material for: A machine learning-based approach for sentiment analysis on distance learning from Arabic Tweets
Source: PeerJ Comput Sci. 2022 Jul 26;8:e1047. doi: 10.7717/peerj-cs.1047 (PMC9454973; doi:10.7717/peerj-cs.1047)
Supplement: Supplemental Information 1 [file peerj-cs-08-1047-s001.csv]

target	tweet
POSITIVE	ابتكار نهج مبتكر
NEUTRAL	يثير الوباء مخاوف بشأن كيفية استخدام المراهقين للتكنولوجيا ولكن لا يزال هناك الكثير الذي لا نعرفه قراءة المزيد
POSITIVE	جاهز في الوضع العادي الجديد تقنية المستفسر اقرأ المزيد
NEUTRAL	التعلم الرقمي من خلال التسجيل الرقمي افتتاح الموقع قريباً
NEUTRAL	خارج وخارج المدرسة الافتراضية ليس مجرد مراجعة تقنية حجرة الفصل
NEUTRAL	يحتاج المستقبل الرقمي إلى قوة عاملة ملمة بالتقرير المتوسط ​​حول كيف ولماذا أصبحت حاجة الساعة وكيف تسرعت العملية
POSITIVE	ارتفع سعر سهم وتمسك المساهمون قراءة المزيد
NEGATIVE	المدارس العامة في أنهايم تطلق أكاديميات افتراضية على المدى الطويل قراءة المزيد
POSITIVE	قراءة المزيد
NEUTRAL	اعتبارات تعليمية للعام الدراسي
POSITIVE	مع كل حالة عدم اليقين بشأن ما سيأتي به شهر سبتمبر فقد قمت بإنشاء مشروع اختيار المانحين لمساعدتي في جلب المزيد من الدروس الرقمية الممتعة والإبداعية إلى تدريسي عن بُعد
NEUTRAL	تحقق من ذلك على التعلم الرقمي والأدوات عبر
POSITIVE	يوم صداقة سعيد
NEUTRAL	تجمع شركة التي تتخذ من ريتشموند مقراً لها أكثر من مليون شخص لمنصة التدريس عبر الإنترنت قراءة المزيد
POSITIVE	إشارات حفلة في الحديقة تضيء البقاء في المنزل الاحتفالات فريق ابنة الأم يجمع الأموال لبورتلاند قراءة المزيد
POSITIVE	النظام البيئي للشركات الناشئة في الهند متفائل بشأن سياسة التعليم الوطنية الجديدة اقرأ المزيد
POSITIVE	كيفية دمج التقييمات الرقمية في الفصل الدراسي بسهولة
POSITIVE	شكرًا علميًا للأطفال على المتابعة يرجى أيضًا التواصل معي على على والاشتراك للحصول على محتوى رائع ومحتوى
NEUTRAL	برايت شيفت تتبرع بالتعليم عن بعد للشباب المحتاج قراءة المزيد
NEUTRAL	تعلن نتائج الربع الثاني اقرأ المزيد
NEUTRAL	قم بالتسجيل باستخدام الرابط أدناه لبدء تلقي الرسائل الإخبارية الخاصة بي
POSITIVE	أعلن الحاكم كومو عن مليون ترقية لتكنولوجيا المدارس من خلال قانون سندات المدارس الذكية قراءة المزيد
POSITIVE	التكنولوجيا لتمكين المؤسسات التعليمية بعد الوباء يقول أروبا رئيس قسم المعلومات الذكي في أفريقيا اقرأ المزيد
POSITIVE	يمكن أن تساعدك مهارات النجاح في العثور على وظيفةهذا التدريب المجاني والتفاعلي من استخدامات محاكاة الفيديو لتجربة سيناريوهات البحث عن عمل في الحياة الواقعية سجّل باستخدام رمز الوصول التعليمي
POSITIVE	نحن على استعداد لبدء الأسبوع الأول من التعلم الرقمي للمتعلمين الرقميين في المنزل يرجى الانضمام إلينا في أسبوع الروح الافتراضية
NEUTRAL	منطقتان محليتان تطلبان من الناخبين الموافقة على مقترحات التمويل شبكة أخبار المدرسة نافذة على اقرأ المزيد
POSITIVE	هي وكالة مخصصة حائزة على جوائز ونحن نعمل مع المنظمات العالمية ذات التفكير المتقدم والتي تشاركنا شهيتنا لمساعدتهم على زيادة التأثير وزيادة التأثير
NEUTRAL	تعلن ولاية ميسوري عن قائمة التخرج لفصل الربيع قراءة المزيد
NEUTRAL	تطبيقات أساسية للفصل الدراسي المادي والرقمي
POSITIVE	سد الفجوة الرقمية يستمر في التعلم الافتراضي مع بداية العام الدراسي الجديد قراءة المزيد
POSITIVE	سوق تكنولوجيا التعليم العالمي تأثير تحليل النمو المستقبلي و اقرأ المزيد
POSITIVE	قوالب قوية لخطة الدروس وكيف تصنعها بنفسك عبر
NEUTRAL	لقد استمتعت دائمًا بالتواجد بين الأطفال من سن الابتدائية حتى المدرسة الثانوية اقرأ المزيد إيجابي ك عرض سوق تكنولوجيا التعليم حجم الطلب حصة السوق الاتجاه الأخير نمو سعر السوق اقرأ المزيد إيجابي يمكن أن تساعدك مهارات النجاح في العثور على وظيفةهذا التدريب المجاني والتفاعلي من استخدامات محاكاة الفيديو لتجربة سيناريوهات البحث عن عمل في الحياة الواقعية سجّل باستخدام رمز الوصول التعليمي إيجابي يكون التع…
NEUTRAL	مرحبًا يا مجتمع استمع يرجى إذا كان لديك كمبيوتر محمول إضافي يتحرك في الأرجاء ففكر في التبرع به لطلابنا الذين سيعودون قريبًا إلى التعليم
POSITIVE	لقد اكتملت الآن محاولة منع أي قلق من العاصفة من خلال العمل على المواد المدرسية
POSITIVE	يوم = الانتهاء من الفصل بشكل مذهل في الاستخدام والوجوه الاحتفالية الإنجازات الشخصية على من قال أن التعلم الافتراضي يجب أن يكون غير شخصي
POSITIVE	إليك مقطع الفيديو الجديد الخاص بي حول تحويل أوراق العمل إلى أنشطة تفاعلية رقمية عبر
NEGATIVE	كنماذج تعلم جديدة تعطيل الوضع الراهن للتعلم التقليدي من الخوف من التداعيات المخيفة لهذا قد يؤدي إلى زيادة مقدار الوقت الذي يقضيه الأطفال أمام الشاشات أن يضر بنموهم
NEUTRAL	الفصول الدراسية وعدم المساواة التعليم في زمن الوباء اقرأ المزيد
NEUTRAL	تخطط الدولة لإصدار مسودة منهج لتعليم الدراسات العرقية قراءة المزيد
POSITIVE	الكثير من المرح في التعلم الرقمي مع صديقي
POSITIVE	الاستماع الرائع في عطلة نهاية الأسبوع يقدم لنا من تحديثًا للبرنامج الذي تحدثنا عنه في اقرأ حول النقاط البارزة ورابط الوصول إلى الحلقة الجديدة
NEUTRAL	لا ترغب في إرسال ابنك في نيوجيرسي مرة أخرى إلى أسئلة الفصل الدراسي التي تمت الإجابة عنها حول جميع أجهزة التحكم عن بُعد اقرأ المزيد
NEUTRAL	تدمج لوحات الاختيار في وضع عدم الاتصال التعلم دون اتصال في صفك عبر الإنترنت عبر
POSITIVE	التعلم الرقمي هو فرصة مثالية لجعل الأطفال يصنعون لا يستهلكون دعنا نساعد طلابنا على القيام بذلك
NEUTRAL	تعرف على ليليان إنها واحدة من خريجينا ثق بنصيحتها حول أهمية التعليم التحق في برنامج للحصول على درجة علمية مع في
POSITIVE	تصنف ميريلاند في المرتبة العاشرة كأفضل نظام مدرسي قراءة المزيد
NEUTRAL	مرة أخرى في العنصر الخاص بي المعلم المحملة من
NEGATIVE	حسنًا نحاول معالجة مواقع دعنا نرى الوقت الذي سأستغرقه لمشاهدة برنامج تعليمي على للحصول على المساعدة
NEGATIVE	ثمانية اعتراضات شائعة ولكنها خاطئة على التوقف عن اختبار الأهمية في تحليل بيانات البحث
NEUTRAL	سوق التعليم الرقمي العالمي قراءة المزيد
POSITIVE	حسنًا قبل أن أذهب إلى كل الأعمال المتعلقة بوضع روابط إلى فصل الدراسي الخاص بي أود أن أعرف كيف يستخدم هذا في أو في
NEUTRAL	أي شخص آخر يبحث عن السبورات البيضاء بحثًا عن حلول يمكن للطلاب تحمل تكاليفها لأننا لا نستطيع مشاركة سماعات الرأس
NEUTRAL	التعليم الرقمي مع مطوري الألعاب والباحثين عبر
POSITIVE	كنت أفكر في نفسي فقط بإمكاني حقًا استخدام تطبيق آخر لتعطيل هاتفي قال أنه لا يوجد والد على الإطلاق ومع ذلك نحن هنا
NEUTRAL	عودة الوباء إلى قائمة التسوق المدرسية وأقلام الرصاص الورقية والإلكترونيات المكتبية وإذا كان الآباء يعملون في قراءة المزيد
NEGATIVE	لا توجد تكنولوجيا لا تعليم خطأ قراءة المزيد
NEUTRAL	تنضم إلى برنامج شركاء قراءة المزيد
NEUTRAL	مجلة التكنولوجيا التفاعلية وعلم أصول التدريس إصدار الربيع
POSITIVE	نصائح للتدريس تقريبًا كسنة مدرس أولية
POSITIVE	خبراء ولاية نورث كارولاينا متاحون عند العودة إلى المدرسة قراءة المزيد
NEUTRAL	يتضمن استعداد الأسود لمعسكر في الوباء اختبارًا قويًا لتكنولوجيا التعليم قراءة المزيد
NEUTRAL	اتصل اكتشف كيف يمكننا المساعدة
POSITIVE	تفوز بجوائز متعددة للتميز في مجال قراءة المزيد
POSITIVE	لديك عشر دقائق للكتابة والتفكير ببساطة في ممارسة الكتابة الخاصة بها وهي مفيدة لك تحاول شرائح الخاصة بنا إلهام طلابي لإنشاء موضوعاتهم الخاصة من الأفكار جرب شرائح مجانًا
NEUTRAL	يناقش الفرق بين تطبيق منصة تجربة التعلم مقابل نظام إدارة التعلم استمع إلى رؤى أكثر قيمة حول نهجه في هذا الاتجاه
NEUTRAL	قم بإنشاء الشكل المنقوش الخاص بك باستخدام
POSITIVE	بدأت محاولتي الأولى في استخدام دفتر ملاحظات رقمي تفاعلي وأنا أحب مدى سهولة تجميعه وتنظيمه أي شخص لديه أي نصائح أو حيل حصلت على النموذج المجاني لهذا الكمبيوتر الدفتري وأعمل على
NEUTRAL	انضم إلى مرشحي إدارة لعبة الجولف وسيتم منحهم منحًا دراسية على أساس الجدارة تقدم الآن
NEUTRAL	سوزا تطلع المنطقة التعليمية في وندسور سنترال على خطة إعادة الافتتاح قراءة المزيد
POSITIVE	أ سأجعل من السهل على المتعلمين في العمل مطابقة مؤهلاتهم التعليمية مع مسار حياتهم المهنية
NEUTRAL	تم نشرها من زاوية الحقن في محور الخيال العلمي
POSITIVE	يكون التعلم أفضل عندما يكون مع زملائك فلماذا لا تصعد إلى قطار معًا لقد أطلقنا تجربة تعليمية جديدة كل شيء عن تحقق من ذلك
POSITIVE	يتيح لك الإصدار التالي من التطبيق تعطيل وتمكين المسارات لتشغيل أسرع
NEUTRAL	سيقدم الآن خدمتين هما و لمعرفة المزيد عنا تحقق من موقعنا على الإنترنت في
NEUTRAL	تعرف على كيفية التحول إلى المبيعات الافتراضية لتمكين الرجال وبعض الطرق التي تعمل هنا
POSITIVE	سيبدو العام الدراسي مختلفًا بالتأكيد لكن هذا لن يمنعني من اصطحاب طلابي إلى القمة
NEGATIVE	انتهيت أخيرًا من صراخي الكبير للفريق لاستخدام الفيديو المباشر من حتى أتمكن من مشاهدة لاحقًا كيف تبدو هذه الصورة
POSITIVE	مورد تعليمي جديد لأولياء الأمور والشباب اقرأ المزيد
POSITIVE	إهتموا بمارك تك حسنًا يجب أن تهتم بالتأكيد بدورة التعلم الرقمي الجديدة لدينا كل شيء عن اكتشف المزيد
NEUTRAL	مرحبًا هنا اختبار اليوم لننمي عادة
NEUTRAL	شكرًا لك على مساعدتنا في أن نصبح محترفين اليوم
POSITIVE	شاهد نوع الأمبير في الذي يتم عرضه على الإنترنت مباشرةً من تذاكر الاستوديو المتاحة حتى ساعة واحدة قبل موعد العرض
POSITIVE	زعيم تربوي يدرس حافة العرض الأمة مجانًا حتى نهاية البرنامج لمساعدة الطلاب على قراءة المزيد
POSITIVE	بعض التطبيقات المفيدة لتعزيز التعلم عن بعد
NEUTRAL	بدأ بوب والاس المرشح لمنصب عمدة بالتيمور شركات هنا حيث يقف على التكنولوجيا والوصول قراءة المزيد
NEUTRAL	موارد للمعلمين والمدارس عبر
NEUTRAL	لقد أنشأت قسمًا للمستخدمين لاكتشاف طرق مختلفة للتكامل في
POSITIVE	الاستماع المثير للاهتمام حقًا حول كون مستقبل التعليم رقميًا هو سؤال لنا جميعًا كيف نتوقع أن يتغير التعليم خلال السنوات القادمة
NEGATIVE	التعاون هو استراتيجية مربحة لجميع أنواع الأعمال اقرأ أحدث عناصر التثبيت حول سبب مساعدتنا في الالتصاق معًا عبر
NEUTRAL	تضمن سياسة التعليم الوطنية عدم استبعاد أي طفل من عملية التعلم وافق مجلس الوزراء على الاستخدام العادل للتكنولوجيا لتسهيل التعلم الرقمي
POSITIVE	ترفع التكنولوجيا المستخدمة الحد الأدنى من النصف الأول من تفرض التعلم عبر الإنترنت محررون يحثون الأخبار على قراءة المزيد
NEUTRAL	هذا مثال على نموذج سأضيفه إلى التحقق منه وقم بتنزيل القالب
NEUTRAL	أنا من الأطفال إلى أمي نازح حاليًا في عائلة ⃣ رحل طفلي من الأقارب المدينين يرجى إعادة الحياة إلى عائلاتنا
POSITIVE	شكراً لبعض المتبرعين الكرماء و لدعمهم لي كمدرس وطلابي أنا مدرس أفضل لأن كل ما جعلته ممكنًا
POSITIVE	يسعدنا أن نعلن عن إعادة إطلاق مجموعة فهم الخرف قريبًا والتي تم تصميمها لتحسين فهم الخرف والرعاية المقدمة لمن يعيشون معه اقرأ منشور المدونة لمعرفة المزيد
POSITIVE	فيديو هذا الأسبوع هو صوتك اقرأه بالكلمات ابحث عنه في لعبتنا الممتعة وقل وغني بصوتك تعلم أسبوعيًا مجانيًا بواسطة مدرس بريطاني متمرس
POSITIVE	إن قدرتنا على توزيع وصول أمبير لجمهورك داخل مكبر الصوت خارج مؤسستك هو ما يميزنا عن البقية تعرف على كيف يمكننا منح الأشخاص خارج عملك وصولاً آمنًا إلى
POSITIVE	هل تريد تجربة لنظام إدارة التعلم أفضل للمتعلمين لديك هو شريك مع تاريخ طويل في توفير تطبيقات منصة الحائزة على جوائز اكتشف المزيد
POSITIVE	مهتم بالتكامل تحقق من اشترك في
POSITIVE	إليك مقطع الفيديو الأخير مع ودروس من فريق عالي الأداء اليوم ننظر إلى تقدير فريقنا ومواهبهم
NEUTRAL	الإبداع والابتكار يأتي من القدرة على التفكير خارج الصندوق تطمح إلى رعاية ذلك
POSITIVE	متع عينيك بالطريقة الجديدة للتعلم إنها تسمى تجربة تعليمية ومختلفة تمامًا مقارنةً بمؤسستك تحقق منها
NEGATIVE	تستكشف شركة سبب اعتبار الهوية الذاتية السيادية مفتاحًا لتطوير المواهب الخفية للمؤسسة في
NEUTRAL	تعرف على ما يمكن أن تفعله لك أيضًا
POSITIVE	اليوم هي فرصتك الأخيرة للاستفادة من جميع دورات برنامج في برنامج فلاش يوليو لشهر يوليو وهذا ما يصل إلى إيقاف الدورات التدريبية ولكن حتى منتصف الليل فقط
NEUTRAL	تهانينا لكل مجموعة لمدارسنا الشريكة
POSITIVE	على الرغم من أن الفصول الدراسية عبر الإنترنت تختلف عن التفاعل المباشر وجهاً لوجه يمكن استخدام التكنولوجيا لدعم التدريس بشكل حقيقي
NEUTRAL	شكرًا لانضمامك إلينا في أيام ندوة عبر الإنترنت حول التوعية في منظمة بالتعاون مع لمزيد من المعلومات حول يمكنك دائمًا زيارة الرابط أدناه
POSITIVE	هذه هي فرصتك الأخيرة للاستفادة من الدورات التدريبية في شهر يوليو ابدأ رحلتك مع مؤسسة أو تتبع بيانات اعتمادك بسرعة إلى أحدث تطور لـ
POSITIVE	نحن نكرم ونحترم مرشدينا الذين يرشدوننا دائمًا على الطريق الصحيح
POSITIVE	التعلم الإلكتروني الثابت
NEUTRAL	احتفالات يوم الصداقة من قبل في
NEUTRAL	احتفالات يوم الصداقة في مدرسة الدولية لمرحلة ما قبل المدرسة
NEUTRAL	احتفالات يوم الصداقة في روضة سبرينج بورد الدولية فرعي رام أنت هاب أور ونا شار آم
NEUTRAL	ألق نظرة داخل منصة التدريس عبر الإنترنت في قراءة المزيد
POSITIVE	شكرًا لكارول تعلم ميلر على المتابعة يرجى أيضًا التواصل معي على على والاشتراك للحصول على محتوى رائع ومحتوى
POSITIVE	حتى التركيبة السكانية للمدارس والكليات تتغير في الهند تبحث سياسة التعليم الوطنية المقترحة حديثًا في دفع أكبر للتعليم الرقمي
NEUTRAL	إطار تفاعل الطلاب القائم على إنترنت الأشياء باستخدام تقييم درجات الانتباه في التعلم الإلكتروني محمد فارهان وآخرون
NEUTRAL	يشارك المشرف الرؤية لتقنية اقرأ المزيد
NEUTRAL	صفوف عبر الإنترنت أجراها خريج الذي يتمتع بخبرة سنوات عديدة في التدريس
NEUTRAL	التعلم الإلكتروني هو هذا التدريس للطلاب أو التدريس مع الطلاب رئيس روبرت جون موير
POSITIVE	كيفية تطبيق تكنولوجيا التعليم في الفصل الحديث
POSITIVE	شكرًا لك على المتابعة يرجى أيضًا التواصل معي على على والاشتراك للحصول على محتوى رائع ومحتوى
POSITIVE	ما إذا كانت المسافة الهجينة أو الكاملة ستلعب دورًا أكبر في هذا العام الدراسي انضم إلينا لمعرفة المزيد عن جهود و احصل على إجابات لأسئلتك حول
NEUTRAL	هل تساءلت كيف يمكنني عرض عمل طلابي في استخدام السبورة الرقمية
POSITIVE	ست استراتيجيات للتعلم الفعال عن بعد ملخص للمعلمين عبر و
NEUTRAL	أنت تعلم أنك خبير تقني عندما تقوم إحدى الشاشات بقصها
NEUTRAL	ما هي الأسئلة ذات الأولوية لتوجيه قادة المدارس
NEUTRAL	تفاوض أطفالي الآن حول دقائق التبييت لوقت الشاشة و الوقائي أيضًا
POSITIVE	نعتقد أن الحصيرة العظيمة تتجاوز التدريس الفعال الكتب المدرسون العظام هم أبطال الميدالية الأولى من التي يدعمونها مقابلة أحد مدرسينا السيد جيف
POSITIVE	مستند تقني رائع من إعداد إضافة الكسور لإطلاق الثقة في مرونة مضخم الصوت
POSITIVE	مرحبًا روس شكرًا جزيلاً على مساعدتك اليوم أحب مدى استجابة هذه المنصة في دعم مستخدميها أناس حقيقيون متحمسون بشأنهم
POSITIVE	هل تبحث عن دليل شامل للوصول إلى أفضل مجموعات البيانات المجانية لأننا قمنا بتغطيتك تسجيل
POSITIVE	تريد أن تعرف لماذا تعتبر الأفضل لقراءة هذه المدونة سجل الآن
POSITIVE	اكتشف كيف يمكنك أولاً تحديد الموظفين والقادة ذوي الإمكانات العالية ثم كيف يمكنك مساعدتهم على النمو من خلال التدريب على القيادة المستهدفة في مدونتنا الأخيرة
POSITIVE	ما هو مهم بالنسبة لك عندما يتعلق الأمر بالتعلم عبر الإنترنت نحن نسعى جاهدين لتقديم أفضل تجربة تعليمية ممكنة عبر الإنترنت تعرف على صفات في
NEGATIVE	أحدث الأستاذ جوش جامبل بفضل
NEUTRAL	الدروس عبر الإنترنت الآن أيام للأطفال
POSITIVE	كانت هذه طريقة رائعة لقضاء أسبوعي الأول على الساحل الغربي شكرًا لانضمامك إلينا في حفلة الرقص الافتراضية
NEUTRAL	سيكون كل شيء عن العلاقات مثلما تذكرنا فصولنا الدراسية العادية أيضًا بالأساسيات نبدأ هناك ونبقى يقظين لقد حصلنا على هذا
NEUTRAL	يتذكر الأصدقاء رئيس الجامعة كانديس دودسون باعتباره قوة تقنية في قراءة المزيد
NEUTRAL	جزء من المشكلة عند تصميم المهام والاختبارات لردع الغش هو التعرف على شكل الغش
NEUTRAL	لعائلة زيتز في يومنا في الكابيتول
NEUTRAL	مع المزيد من أنظمة المدارس التي تختار خبراء التعلم عن بعد يثقلون في قراءة المزيد
POSITIVE	إليك الرابط إلى قوالب حفل توزيع جوائز نهاية العام الرائعة التي يمكنك تنزيلها مجانًا
NEUTRAL	رؤوس من تطبيق
POSITIVE	كان من المشجع أن أرى الطريقة التي استخدم بها زملائي في التدريس المحليون هذه التكنولوجيا الجديدة التي اكتسبت الثقة باستخدامها تعويذة الطاقة الشمسية وكذلك الطلاب المبتسمون طوال دروسهم أثناء استخدام الموارد داخل المكتبة الرقمية
NEUTRAL	حوّل نشاطك إلى كن مع زيارة
POSITIVE	نفس أمبير نشاط مختلف للتعلم شخصيًا مثالي وأكثر بالإضافة إلى أنه مغلق الآن الرابط في سيرتي الذاتية
NEUTRAL	ابدأ الآن قم بزيارة لتتعلم كيف يمكنك تغيير حياتك
POSITIVE	استمتع باللعب مع حجرة الدراسة في
NEUTRAL	يعد إنشاء محتوى تعليمي يمكن الوصول إليه على أي نوع من الأجهزة أمرًا أساسيًا في الوقت الحاضر
POSITIVE	مرحبًا زملائي زملاء الدراسة ما هي بعض الأدوات الجيدة التي تستخدمها للطلاب لعرض عملهم عند التعلم رقميًا نستخدم في مدرستي
POSITIVE	يتكشف مستقبلنا أمام أعيننا تمامًا حيث يحتل كيف تم طرحه في المقدمة خلال
NEUTRAL	لقد خذل المعلمون عقدًا من العمل في مجال التكنولوجيا الرقمية قراءة المزيد
NEUTRAL	تنشئ جامعة ولاية أوهايو ورش عمل لمساعدة معلمي أوكلاهوما على الانتقال إلى التعلم عبر الإنترنت قراءة المزيد
POSITIVE	ك عرض سوق تكنولوجيا التعليم حجم الطلب حصة السوق الاتجاه الأخير نمو سعر السوق اقرأ المزيد
NEUTRAL	يجب أن أظهر لزملائي في الفريق كيفية إنشاء فصول دراسية افتراضية نحن بالتأكيد في طريقنا للارتقاء بالمشاركة إلى المستوى التالي
POSITIVE	شكرًا لك على التحدث إلى حول تجربتها في الإنترنت ونأمل أن نتمكن من المساعدة في تشجيع الجيل القادم من الشباب وخاصة النساء على التفكير في مهنة في
POSITIVE	العرض هنا الكثير من الموارد الرائعة على الموقع
POSITIVE	نصائح للتدريس تقريبًا خلال السنة الأولى
POSITIVE	شكرًا لك على هذا المورد الرائع والمجتمع الذي اشتركت فيه للتو في
NEUTRAL	تم منح شهادة المستوى الذهبي لشركاء البرامج لتكامل دعم المؤسسات للسنة الثانية على التوالي معرفة المزيد
POSITIVE	عش في قلوب الاطفال الذين يخوضون معارك كبيرة
POSITIVE	يستشهد معلمو من بزيادة احترام المعلمين لأن النتيجة الإيجابية للوباء تتفشى قراءة المزيد
POSITIVE	من المبتدئ إلى المتقدم قمنا بتغطيتك
POSITIVE	تجربة غرف الهروب الرقمية هذا الصباح مع طاقم الصيف المذهل لدينا
POSITIVE	تعرف على عرض العقد والترحيل المجاني لجميع المؤسسات التي تستخدم نظام إدارة التعلم مفتوح المصدر
NEUTRAL	رائد الأعمال الهايتي كيفن سيل قادر على تغيير التعليم بعد قراءة المزيد
POSITIVE	يمكن أن تساعدك مهارات النجاح في العثور على وظيفة هذا التدريب المجاني والتفاعلي من استخدامات محاكاة الفيديو لتجربة سيناريوهات حقيقية للبحث عن عمل سجل هنا باستخدام رمز الوصول التعليمي
NEUTRAL	احتفالات يوم الصداقة في مدرسة سبرينج بورد الدولية
NEUTRAL	النطاق العريض الخاص الجاهز من يدعم التعلم عن بعد قراءة المزيد
NEUTRAL	يكتشف استطلاع أن أكثر من الطلاب المحتملين أكثر ميلًا للنظر في البرامج عبر الإنترنت على أنها قراءة المزيد
NEUTRAL	العودة إلى المدرسة ولكن ابق في قائمة التسوق قراءة المزيد
POSITIVE	إلهام اليوم أنت تعرف الكثير لا تركز على ما لا تعرفه شكرًا
POSITIVE	ستكون العديد من فصول الكليات متاحة عبر الإنترنت هذا الخريف حيث تجعل مخزونات تكنولوجيا التعليم هذه الصفوف قراءة المزيد
POSITIVE	قم بإعداد روتين يومي جديد للكتابة عند العودة إلى المدرسة أو دقائق من ممارسة الطلاقة في دفتر ملاحظات للكتاب الأعمال الروتينية في الفصل رقميًا أو خارج الفصل جرب شرائح مجانًا
NEUTRAL	في ندوة عبر الإنترنت حول الوعي بتنظيم بالاشتراك مع انضم إلينا غدًا في لأننا معًا يمكننا محاربة هذا الوباء عبر الإنترنت رابط
POSITIVE	تعاني الهوامش في اقرأ المزيد
NEUTRAL	له تحدياته
POSITIVE	ممارسو من و و الذين يشاركون في دوراتنا التدريبية الأولى عبر الإنترنت كأفلام التحالف التي تم إنتاجها جزئيًا أظهرت استخدامًا متنوعًا كبيرًا للأفلام والتصوير الفوتوغرافي للتعلم
POSITIVE	كيف يدير اجتماعات التكبير الذكي عاطفياً إنها علامة على القيادة الحقيقية خاصة خلال الأوقات الصعبة عبر
POSITIVE	نحن نساعد في تعزيز النظام الأساسي من خلال متجر سجلات التعلم السريع الذي يدعم الذروة في التعلم والتعليم المنزلي
POSITIVE	هل تعلم أن الحرفين و من يعنيان أن يقدمان أي شيء من الألف إلى الياء تريد معرفة المزيد من الحقائق المثيرة للاهتمام حول العلامات التجارية المفضلة لديك مرحبًا بك في
NEUTRAL	استراتيجيات التدريس عبر الإنترنت الدليل النهائي
POSITIVE	تعد الرسالة الصباحية طريقة شائعة لمساعدة طلاب المرحلة الابتدائية على الانتقال إلى المدرسة ويمكن تكييفها للتعلم المنزلي عبر
POSITIVE	دعنا نحصل على أزياء جديدة تمامًا مثلما كنا نفعل في الأوقات العادية إثارة الحماس لإعادة فتح المدارس وإن كان ذلك أمرًا جيدًا تقريبًا
POSITIVE	مشاركة النشرة الإخبارية لشهر يوليو بما في ذلك موضوعات التوعية والإرشاد وتقييم مجاني للعمل عن بُعد
POSITIVE	بالتعاون مع نعلم الأطفال من مدرستنا مفاهيم جديدة من خلال أنشطة رواية القصص يتم إرسال إلى كل طفل التعلم أصبح ممتعًا باستخدام الأدوات التفاعلية شكرًا لمساعدتنا على توسيع أفقهم
NEUTRAL	يتيح لك أخذ الموضوع الذي تختاره مع المعلم الذي تختاره
POSITIVE	إذا كنت تتحدث أو كتبت هذا فأنا أحب الدردشة لمعرفة ما إذا كان بإمكاني المساعدة أكثر
POSITIVE	جاري التوظيف لموظف التعلم الرقمي بموجب عقد محدد المدة اعرض التفاصيل الكاملة على موقعنا الإلكتروني
NEUTRAL	يتطلب مستقبل تطوير مضخم الصوت نجاح الاستراتيجيات الرئيسية نكشف عنها هنا
NEUTRAL	كيفية سد الفجوة
POSITIVE	تم وضع سياسة التعليم الجديدة في دياس لبناء معالم جديدة لفرص أمبير
NEUTRAL	صندوق رواد الأعمال علي بابا هونغ كونغ يطلق مسابقة اقرأ المزيد
NEGATIVE	في أحدث مدونتنا نلقي نظرة على فوائد النهج المؤقت في تطوير التعليم الإلكتروني
NEUTRAL	للحصول على قوة عاملة عالية التقنية مع نجاح كبير في مجال الحمض النووي تحتاج المؤسسات إلى الاستثمار في تطوير قدرات الموظفين اختر من خططنا المنسقة احصل على مهارات محددة اكتشف الآن
POSITIVE	التعلم في تدفق العمل انقل المحتوى التعليمي الخاص بك إلى التطبيقات والخدمات التي يعيش فيها موظفوك
NEUTRAL	انضم إلى مليون محترف واشترك في منهجية الأكثر ممارسة في العالم لجميع دورات التي تم إيقافها في يوليو
POSITIVE	أنا بصدد إنشاء تطبيق هل لدى أي شخص أية نصائح أو توصيات هامة حول البرنامج لاستخدامه
NEUTRAL	لأولئك منكم الذين مروا بصدمة في تجربة عميلك انضموا إلى جلستنا المتعمقة غدًا بتطبيق عدسة نفسية على ممارسة الإشراف على التدريب مع
NEUTRAL	دخلت و في شراكة لتوفير الوصول إلى الاتصال المستمر للمؤسسات التعليمية والمتعلمين من خلال مبادرتهم اقرأ البيان الصحفي هنا
POSITIVE	لم تعد التكنولوجيا مجرد ضجيج إنها طريقة مفرطة لدعم نجاح الأعمال والنمو لا تأخذ كلمتنا على هذا النحو انظر بنفسك اشترك في الذي يثق به مستخدمو
POSITIVE	نعم حان الوقت للتكيف مع العصر الجديد لتعليم التعلم
NEUTRAL	تعيين أعضاء هيئة التدريس في على رأس القائمة في المنطقة قراءة المزيد
POSITIVE	يسعدني تسهيل عملية التطوير المهني المستمر مع رواندا أثناء استعدادهم لتقديم أول جلسة عبر الإنترنت
POSITIVE	التأثير الاقتصادي لفيروس كورونا على تقنية التعليم يقضي على السوق ارتفاع الطلب ويضمن قراءة المزيد
NEUTRAL	التعلم الإلكتروني الخطي
POSITIVE	لدعم وافر متوفرة في و اربح شهادات ومكافآت كلما تقدمت
NEUTRAL	يثق أحد الوالدين في أطفالك ولا يعتقد أنهم سوف يسيئون استخدام التكنولوجيا والأدوات التي يحتاجون إليها كل هذا ويجب علينا دعم تعليمهم
POSITIVE	إجازات الامتحانات والعام الدراسي الجديد قلق من جعل التعليم عبر الإنترنت فعالاً هذا لك مقال بقلم
POSITIVE	طلب طلابنا ذلك واستمعنا إلى توفير كبير في التكلفة على جميع الكتب المدرسية لـ للمساعدة في إعدادك للفصل الدراسي الجديد وتعزيز دراستك تسوق عبر الإنترنت
NEUTRAL	ملاحظات الحرم الجامعي يوليو قراءة المزيد
POSITIVE	تعلن عن تحدينا للارتقاء إلى بوابتنا المتكاملة محتوى غني وفعال من حيث التكلفة
NEUTRAL	البحث قبل عبر
NEUTRAL	كيف يعمل البحث عن طريق
NEUTRAL	الإنترنت كيف يعمل البحث عن طريق
NEUTRAL	البحث عن مقاعد في مجلس إدارة مدرسة مانشستر قراءة المزيد
POSITIVE	السياسة التعليمية الجديدة في السياسة التعليمية الجديدة تحفز تشكيل منتدى التكنولوجيا قراءة المزيد
POSITIVE	مهمتنا هي وضع المعلومات والفرصة في أيدي الجميع يمكن للمتعلمين لدينا العثور على تدريب على المهارات مجانًا عبر الهواتف الذكية والهواتف الأساسية قم بزيارة لمشاهدة الندوة الكاملة على الويب
POSITIVE	تم تحديث أدوات تقنية التعليم المجانية والمخفضة للتعلم عبر الإنترنت أثناء جائحة فيروس كورونا قراءة المزيد
NEUTRAL	كنا ببساطة نعد الأيام ونرى صورة
NEGATIVE	أكمل طلابنا دورات من جامعات شريكة على مستوى العالم
NEGATIVE	الأخبار عبر المدارس النيجيرية تُجبر على إعادة التفكير في حدودها الرقمية ونماذج التعليم في جائحة
POSITIVE	هل تعلم أن تسجيلات الندوة المحددة متاحة على في أي وقت تحقق منها
NEUTRAL	كيف تثبت عملك في المستقبل مع
POSITIVE	يتم فتح منصة لفهم الإطار الرقمي في المشهد التعليمي خبراء من مختلف القطاعات للتحدث عن التعليم المستقبلي
POSITIVE	يمكنني القيام بتسويق كتاب يمكنك بسهولة توظيفي لمعرفة المزيد من المعلومات يرجى النقر فوق هذا الرابط
NEUTRAL	للاستعداد للتعلم الرقمي لا أستطيع الانتظار لمقابلة أطفالي تقريبًا
NEUTRAL	تدعم شركة ناشئة تتطلع إلى تحدي في سوق اقرأ المزيد
NEGATIVE	مبادئ التدريس عن بعد في جامعة كيب تاون منخفضة التقنية
NEUTRAL	خصص وقتًا للاستراحات الدماغية 🧠
POSITIVE	نحن نعرف أفضل طريقة لإنشاء تعليم جذاب عبر الإنترنت ألق نظرة أدناه لمعرفة طريقة إنشاء التعلم التي نستخدمها للتأكد من أن كل دورة تعليمية نقوم بإنشائها ستكون ممتعة ولا تنسى
NEUTRAL	اتجاهات قراءة المزيد
POSITIVE	هل تعلم أنه يتم استخدامه في الدفاع شاهد هذا الفيديو لمزيد من التقنيات الشيقة المشتقة من ها هي فرصتك لترقية موقعك في هذا المجال
POSITIVE	لا تؤخر أهدافك احصل على صالحك على الإطلاق بأسعار لم يسبق لها مثيل اليوم
POSITIVE	محاولة العثور على أفضل الأسباب لاستثمار وقتك لتعلم سجل هذا موجود لمساعدتك على التسجيل الآن
POSITIVE	تحتاج إلى إصلاح سريع للأخطاء والأخطاء ستساعدك هذه النصائح المذهلة على التعامل مع الأخطاء بسهولة في التسجيل الآن
POSITIVE	هل ترغب في استكشاف عالم مذهل من الراحة على أريكتك برنامج تعليمي شامل لك اغتنم الفرصة هنا
NEUTRAL	تمهيد الطريق للعام الدراسي عبر الإنترنت عبر
POSITIVE	دراسة حالة مثل العديد من مدارس العنوان الأول أكبر تحديين نواجههما هما وقت التدريس والمناهج الدراسية ذات الصلة تساعد على جميع الجبهات
NEUTRAL	طرق للحفاظ عليها أثناء إغلاق مدرستك عبر
POSITIVE	فريق اليوم الأخير ينهي بقوة تعال وانضم إلينا لا تعرف ما لا تعرفه
POSITIVE	أحب هذا الاتجاه الصغير للفصول الدراسية آمل أن يستمتع الأطفال الذين تعلموا في المنزل على الأقل بفصلي الافتراضي وسوف يشمل الكثير من الروابط
NEUTRAL	حسنًا غيرته الآن يطابق لون فصلي 🤓
NEGATIVE	ثانيًا في سلسلتنا من أفضل عشر دورات تعليمية إلكترونية هي نظافة اليدين للعاملين في مجال الرعاية الصحية وهذا هو العنوان رقم واحد للرعاية الصحية في مكتبة دورات التعلم الإلكتروني لدينا ليس مفاجئًا اكتشف المزيد في آخر منشور بالمدونة حول نظافة اليدين
POSITIVE	تقدم خدمات احترافية لمساعدة مؤسسات التعليم العالي على التغيير وقراءة المزيد
NEUTRAL	عندما يتعلق الأمر بالتعلم الرقمي عبر الإنترنت لا يوجد حل واحد يناسب الجميع
POSITIVE	هذا الفيلم القصير الذي تم سرده وتوضيحه بالكامل من خلال التركيز على اتخاذ القرار المشترك من خلال قصة الدكتور تي ري مين وجاك ماك كورك في ديل يمكنك الوصول إليه مجانًا على صفحة التعليم الرقمي الخاصة بنا
NEUTRAL	لقد أنشأت قائمة تشغيل لجميع جلسات مؤتمر التعلم الرقمي اشترك في قناة الخاصة بي هنا
POSITIVE	نأمل أن تراعي منصات التعلم الأخرى السلامة أولاً لطلابنا
POSITIVE	أنا أحب الاسم أنا بالتأكيد مهووس بالشرائح شكرًا لك على جميع القوالب الرائعة الخاصة بك إنها أول منفذ أتصل به عند إنشاء عرض تقديمي جديد للشرائح
NEUTRAL	تعيين جاكي ستر أوهبهن رئيسًا لنيل نت كامبس للتجارة قراءة المزيد
POSITIVE	أستمتع دائمًا برؤية كيفية قيام معلمينا المذهلين بتطبيق ما تعلموه لإنتاج رسم معلوماتي حول
NEGATIVE	في منتصف الطريق من خلال الإجابة على سؤال الامتحان
NEUTRAL	عندما أتخرج أخيرًا
POSITIVE	سجل لمشاهدة ندوة مجانية عبر الإنترنت أفضل الممارسات يجب أن يعرفها كل مع كبير مقدر شركاء الصناعة الآخرين الذين تستضيفهم
NEUTRAL	هو بالضرورة ثاني أفضل التعليم عبر الإنترنت أخبار جامعة تكساس اقرأ المزيد
NEUTRAL	هناك حاجة ملحة لبدء الحوارات لاستكشاف نماذج التحالف لتصور وبناء البنية التحتية للجيل التالي اقرأ المزيد بواسطة
POSITIVE	تجربة مدهشة المشاركة في القمة الافتراضية يوم آخر مفيد للأفضل ولكل متعلم إلهامي اليوم شكرًا لك على قيادة فريقنا
NEUTRAL	كيف تعطل التكنولوجيا التعليم الطبي اقرأ المزيد
NEGATIVE	ليست هي المشكلة التصميم السيئ من تصميم لويس ألفارادو يستغرق تصميم الدورة وقتًا ولا ينبغي لأحد أن يحكم على الجودة من خلال النظر إلى فصل الربيع المتسارع
NEUTRAL	فقط تحتاج إلى إضافة روابط الفيديو وموارد أمبير
POSITIVE	أنا تقني لكن كونك مرتبًا رقميًا سيكون أمرًا مفيدًا للغاية فلن أتمكن من إجراء التدريب ولكن حصلت على الخيار الافتراضي شكرًا لك هناك بعض الأفكار الرائعة هنا
POSITIVE	يقدم تطبيقه التعليمي للمدارس مجانًا لمدة شهور
NEGATIVE	كيفية استخدام و للتعلم عن بعد
POSITIVE	عند تصميم محتوى التعليم الإلكتروني من المهم تقييم القدرات الحالية للمجموعة المستهدفة وتحديد فجوات الأداء والمعرفة
POSITIVE	في أحدث منشور في مدونتي أشارك كيف تجعل الميزات الرائعة لنماذج منصة رائعة لتعلم الطلاب
POSITIVE	تتوفر لوحة معلومات الطالب لجميع طلاب ā في الوقت المناسب لبدء المدرسة وستكون مفيدة سواء أكانوا يتعلمون من المنزل أو عن بُعد ويمكنهم الحفاظ على كل شيء منظمًا في مكان واحد
POSITIVE	إذا كان لديك إيجار جاهز لتخصيص سنوات للحصول على درجة البكالوريوس ففكر في الحصول على درجة الزمالة تعرف على برامج الزمالة لدينا في
NEGATIVE	ما يحتاج قادة المدرسة لمعرفته حول التمويل في أوقات الميزانية الصعبة اقرأ المزيد
NEUTRAL	تحتوي على عجلات المعلمين هذه تدور
POSITIVE	على وشك الوصول إلى أعلى مستوى خلال الأسبوع الجديد قراءة المزيد
NEUTRAL	قد تعتقد أن تسجيل الدخول إلى ندوة عبر الإنترنت أو الحصول على شهادة من خلال الدورات التدريبية عبر الإنترنت هو المكان الذي يبدأ فيه التعليم الإلكتروني ويتوقف ولكن التعلم الإلكتروني يتعمق في الواقع أكثر
POSITIVE	التسويق عبر الإنترنت استفد من كل جانب من جوانب التسويق الحديث عبر الإنترنت لدفع عملك إلى الأمام وتطوير استراتيجيات تسويق مستدامة
POSITIVE	كان الاسم السابق ليوم الفلاش باك نت هدفًا للحصول على كل شيء سلكيًا كان داعمًا مبكرًا اليوم نحتاج إلى خطة جريئة جديدة لتوصيل كل شخص في المدرسة والمنزل من نحن في هذا
POSITIVE	الترحيب بإصلاحاتها الشاملة بما يتماشى مع المهمة الأساسية لبرنامج المتمثلة في الترويج لجميع الأطفال والبرامج الأفضل لهم
POSITIVE	الأدوات الجديدة الكل في واحد لتجارة المعلم قراءة المزيد
NEGATIVE	تحقق من مقالتي الأخيرة دراسة الحالة العمل كالمعتاد خلال مقتطف من القادم من الإصلاحات إلى سلسلة تقارير الاستبصار
NEUTRAL	المجلد رقم المجلة الدولية للبحوث في التعلم المفتوح والموزع
POSITIVE	منح الرأي متاحة لعائلات طلاب شيروكي وسط الوباء اقرأ المزيد
POSITIVE	ستتعلم في هذا الندوة عبر الويب مبادئ تعلم سير العمل ما هو عليه وما هو ليس كذلك واكتشاف كيف يمكنك تسهيل ذلك بشكل أكثر فعالية في مؤسستك
POSITIVE	يجلب التعلم عن بعد فوائد وتحديات للعديد من العائلات تزويد الأطفال بالنصائح والحيل لتوفير الوقت والتأقلم بشكل أفضل مع التكنولوجيا تحقق من هذه الاختصارات
POSITIVE	التدريب على الحدث المباشر الرائع اليوم حول شخصية تعزيز الحضور يتمتع الفصل الرقمي الخاص بك بالطاقة الإيجابية وهو ثروة من المعرفة شكرًا لك
POSITIVE	موسى يسجل برنامج تدوين الموسيقى المجاني
POSITIVE	هل تسكن في الحديث عن السلبيات أو تبحث عن الفرص هذا العام نحن في وضع مثالي لتنمية التفكير خارج الصندوق واستخدام كل مورد ممكن لإشراك طلابنا
POSITIVE	برنامج تعليمي رائع حول إنشاء تقييم باستخدام أداة التمييز
POSITIVE	شكراً جزيلاً لفريقه وفريقه وشركائنا على المضي قدمًا بنا في هذا المسارالتأكد من أن كل طالب لديه إمكانية الوصول إلى الموارد التعليمية والتعلم المتاح عبر الإنترنت شكرًا لـ ومجلس الإدارة على دعمهم المستمر
POSITIVE	الطريقة الأسرع والأكثر اقتصادا لمعالجة النقص في المهارات هي وضع التكنولوجيا في العمل لمهارة المزيد من الأشخاص بشكل أسرع بدءًا بالمهارات الرقمية بأنفسهم
POSITIVE	الدكتورة نانسي مورينو تقود قسم التعليم الجديد قراءة المزيد
POSITIVE	ورشة عمل مذهلة هذا الصباح مع كيف حولت طريقة تدريسنا مع عبر
NEUTRAL	يمكن العثور على جميع التسجيلات من كل موضوع في سلسلة على
POSITIVE	حان الوقت بالنسبة لي للتعمق في عالم فن الطهي الرائع لمساعدتي في البدء
POSITIVE	تكتسب بيئات التعلم الرقمي زخمًا كبيرًا كيف يمكن الاعتماد على رؤى من نظريات التعلم لدعم الطلاب مقال جديد
NEUTRAL	هل حصلت على فرصة لحضور سلسلة ندوات الويب الخاصة بإمكانية التتبع انقر فوق هذا الرابط لمشاهدة التسجيلات على راحتك
POSITIVE	أتعلم دائمًا شيئًا جديدًا بعد سماع الحاضر يشارك بول معلومات قيّمة حول الحفاظ على الأمان عبر الإنترنت ومسؤوليتنا كمواطنين رقميين عن الوعي بالإنترنت
POSITIVE	هناك خانات زمنية محدودة متاحة إذا لم تكن قد سجلت بعد فافعل ذلك هنا
POSITIVE	إنه يوم أربعاء جميل تذكر أن تبذل جهدًا دائمًا لإضافة قيمة لنفسك تعلم وتعلم
POSITIVE	متحمس لسماع بعض الأفكار الرئيسية حول كيفية إزالة الغموض مع كل أمبير للقيادة الرقمية يشتمل على
POSITIVE	تعاونت شركة مع المنظمات المهنية غير الربحية وقيادة تضر بالشركات اقرأ المزيد
POSITIVE	اعد ترتيب نسختك الآن من خلال المتوفر من
NEUTRAL	راجع المنشور حول مقدمة إلى
NEGATIVE	التعلم عن بعد كيفية جعله يعمل قراءة المزيد
NEUTRAL	اختر تصنيع مشروع المنتج الوطني والمحلي وليس المشروع المفروض على الدولة
NEGATIVE	امتلاك دولتك يعني امتلاك روح العصريقوم حكام العالم الضمنيون بإعداد لعبة ضع لعبتك في لعبتهم وامتلك دولتك
POSITIVE	إذا أردنا أن نكون فاعلين يحتاج المعلمون إلى أدوات لإجراء تغييرات تربوية بالإضافة إلى التكنولوجيا العاملة لن تحل التكنولوجيا وحدها الأشياء السبب الحقيقي لماذا لم تنجح تجارب التعلم الإلكتروني الوبائية
POSITIVE	نحن نبحث عن مكتب تعليم رقمي للانضمام إلى فريقنا الإبداعي والمبتكر هنا في المنشور يركز على إنشاء المحتوى لذا فإن المهارات في التصميم التعليمي ضرورية اكتشف المزيد من
POSITIVE	أهم الطرق التي يمكن أن تساعدك على تحسين مشاركة قصة التعلم الخاصة بك يمكن أن تساعدك مشاركة قصة التعلم في إنشاء مسارات تنظيم محتوى الوسائط المتعددة لتقديم المحتوى الخاص بك على أي جهاز وتتبع رحلة المستخدم من البداية إلى النهاية
NEGATIVE	تحسين معدل التحويل تعرف على كيفية زيادة نسبة الزوار الذين يجرون عملية شراء ويحققون مبيعات مقابل تكلفة إضافية قليلة أو بدون تكلفة
POSITIVE	في هذا المثير فجوة بحيرة و من بعض الأسئلة الأكثر إلحاحًا المتعلقة بمضيف البودكاست الذي يجلس على الاستماع إلى الكل
POSITIVE	أصبح المحتوى الرقمي في غاية الأهمية بسبب التوسع السريع لمجموعة الطلاب البارعين رقميًا التي أصبحت الآن أكثر وضوحًا من جائحة
POSITIVE	شكرًا ç هو للمتابعة يرجى أيضًا التواصل معي على على والاشتراك للحصول على محتوى رائع ومحتوى
POSITIVE	أليس هذا صحيحًا في الواقع إنه دعنا نستمر في التعلم ونواصل النمو
POSITIVE	فرديًا نحن قطرة واحدة معًا نحن محيط بفضل فريق بائعي عملائنا لفريق الدعم الخاص بهم
NEUTRAL	من خلال مجموعتنا والحصول على أيام للوصول إلى عناصر التعلم عبر مجالات الموضوعات الرئيسية لزيادة الإنتاجية وزيادة الكفاءة
POSITIVE	إذا أصبحت الكاتيون شائعًا على نطاق واسع مع لوحات قادة مربعات الدردشة للبيئات الافتراضية في العالم الحقيقي وتجارب الواقع المعزز
POSITIVE	حسِّن مهاراتك الرقمية باستخدام إذا كنت تقوم بالوصول إلى جهاز كمبيوتر يمكنك حجز فتحة لاستخدام أجهزة الكمبيوتر الخاصة بنا بالنسبة لأولئك الذين يمكنهم التسجيل عن بُعد فإن رقم مركزنا هو
NEUTRAL	هل فاتتك الندوة عبر الإنترنت هيريس التسجيل حتى تتمكن من اللحاق بالندوة
NEGATIVE	تقود مستقبل التعليم باستخدام التكنولوجيا قراءة المزيد
POSITIVE	طريقة مليئة بالمرح لتعلم مهارات جديدة انضم إلى الاستعداد الآن زيارة
POSITIVE	انضم إلى الدورات الصيفية المثيرة وتعلم المزيد بطريقة ممتعة فقط في
NEGATIVE	لتصميم التعلم الرقمي وتطويره في أحدث مدونتنا نشرح عملية المنهجية التي تترك مجالًا كبيرًا للإبداع والابتكار
POSITIVE	في هذا العالم الرقمي تحتاج المنظمات إلى أن تكون قادرة على تلبية التوقعات وتجاوزها أثناء العمل بفعالية حسنًا هذا هو المكان الذي يأتي فيه احصل على ما يصل إلى دوراتنا التدريبية في يوليو
POSITIVE	حصلنا على بعض التعليقات الرائعة من ندواتنا التعليمية عبر الإنترنت لحضور التدريب حيث أخذ المشاركون استكشافًا متعمقًا للحضور تحقق من أحداث التعلم الرقمي القادمة لتعزيز مهاراتك التدريبية
NEUTRAL	تعدل الهند معاييرها المحاسبية للسماح للشركات بإظهار امتيازات تأجير في حسابات الخاصة بهم اقرأ المزيد عن التغييرات وتأثيرها هنا
POSITIVE	صباح كل شيء مستشار المناهج لحصيرة كبيرة في كل شيء يسعدني الاتصال ومناقشة كل الأشياء وحب موجي بت جيد
NEUTRAL	كنا نستخدم القفل للتركيز على عمليات القتل الرقمية أثناء العمل على تحديث موقع الويب لتحسين مضخم البنية التحتية الرقمية لدينا يحضر مسؤول التطوير لورنا جلسة تعليمية حول استخدام اليوم
NEUTRAL	كيف ستعيد تعريفك في المستقبل خاصة في عالم ما بعد الأزمة احتضان قراءة المزيد عبر
NEUTRAL	هل اكتشفت كيفية جاك الرابط
POSITIVE	مشغول للغاية يعمل على تشغيل عالم التعلم ‍
NEUTRAL	كيفية دفع القيمة كيفية التواصل مع القوى العاملة المتعثرة في بيئة رقمية تتم تغطية هذه المشاكل وغيرها من مشاكل في ندوة عبر الإنترنت مع و
POSITIVE	يعود الموظفون إلى مكان العمل ولدى العديد منهم احتياجات جديدة انضم إلى ندوتنا عبر الإنترنت غدًا في شهر يوليو من ذلك المساء لسماع خبيرنا يناقش كيف يمكن استخدام الألعاب لتشجيع التفاعل مع محتوى التعلم
POSITIVE	نحن متحمسون جدًا لعرض بعض ما لدينا في اللافتة أدناه سيتم منح كل مرشح ناجح حق الوصول المجاني إلى أكثر من الدورات التدريبية في مكتبتنا
POSITIVE	في صباح كل يوم مزدحم أمامي أقوم بإنشاء محتوى وتحديث التدريب على المهارات الرقمية باستخدام الأدوات على وجه الخصوص العمل في جميع أنحاء المدرسة لذلك لا تتردد في إرسال رسالة مباشرة إذا كان لديك استفسار
POSITIVE	التعزيز الإيجابي مهم جدًا حيث لا يمكن للمدرسين سوى الاحتفال بأبوين العود بالإنجازات الصغيرة لأطفالهم لجعلهم أفضل
POSITIVE	المهارات في أو هي بعض من أكثر المهارات المطلوبة في الوقت الحالي نحن نقدم دورات مثل هذه أكثر استفد من شهر يوليو لدينا احصل على ما يصل إلى إيقاف جميع الدورات
NEUTRAL	التعلم الإلكتروني المتزامن
NEUTRAL	ألق نظرة داخل منصة التدريس عبر الإنترنت في قراءة المزيد
POSITIVE	تقول إحدى الدراسات أن الطول الأكثر فاعلية لعناوين الإعلانات هو أربع كلمات
NEUTRAL	شهدت زيادة كبيرة خلال فترات الإغلاق ساعدت منصات التعلم الإلكتروني الطلاب وقد أجرت ندوة عبر الإنترنت حول خبير التعليم التعليمي الدكتور كان المتحدث الرئيسي
NEUTRAL	يثير الوباء مخاوف بشأن كيفية استخدام المراهقين للتكنولوجيا ولكن لا يزال هناك الكثير الذي لا نعرفه قراءة المزيد
NEUTRAL	يشارك المشرف الرؤية لتقنية اقرأ المزيد
POSITIVE	جاهز في الوضع العادي الجديد تقنية المستفسر اقرأ المزيد
NEUTRAL	صفوف عبر الإنترنت أجراها خريج الذي يتمتع بخبرة سنوات عديدة في التدريس
NEUTRAL	نصائح لتسويق البودكاست لعجلات البودكاست
NEUTRAL	انضم إليّ وإلى مجموعة من الخبراء العالميين في مؤتمر في الهند في آب أغسطس لمناقشة التسجيل في للاستفادة من الخصم استخدم
POSITIVE	ارتفع سعر سهم وتمسك المساهمون قراءة المزيد
NEUTRAL	تعرف على كيفية الاستفادة من عملك تعرف على كيفية مساعدة لشركتك
NEGATIVE	في أي من الطلاب في المناطق الريفية النائية ليس لديهم إمكانية الوصول إلى الإنترنت في المنزل أو الاتصال الهاتفي فقط تعرف على وصول الطلاب إلى الموارد خارج الفصل الدراسي هنا
POSITIVE	مهتم بإنشاء تقارير مرئية مباشرة وبديهية باستخدام إليك دليل سيساعدك على التسجيل الآن
NEGATIVE	في أي من الطلاب في المناطق الريفية النائية ليس لديهم وصول إلى الإنترنت في المنزل أو الاتصال الهاتفي فقط تعرف على وصول الطلاب إلى الموارد خارج الفصل الدراسي هنا
POSITIVE	إرشادات رائعة بشأن إنشاء مقاطع فيديو لدعم التعلم غير المتزامن عبر
POSITIVE	قراءة المزيد
NEUTRAL	نحن نختبر العالم الافتراضي لإعادة التخطيط من المنزل
POSITIVE	توصية أخرى رائعة من
POSITIVE	معادلات في مسابقاتك تعد عمليات الإحماء وتذاكر الخروج في الحال مع محرر اشترك اليوم مجانًا
POSITIVE	كيفية دمج التقييمات الرقمية في الفصل الدراسي بسهولة
NEUTRAL	أوه نعم هو إسقاط الغد تعال واحصل على التعلم
POSITIVE	مورد شامل للتلاعب الرقمي نوع من الرعب
NEGATIVE	حسنًا الصديق هذا الشرطي يمتلك الـ ويأخذ التزامه بمهمة على محمل الجد
NEUTRAL	جعلت نفسي من فئة إذا كانت صفحتي آمل أن تجعل أطفالي يشعرون وكأنني حول الفصل الدراسي الرقمي هذا الربع 🤓
NEUTRAL	يقول دينيس مكماهون المدير القطري لفيجي في ووتش إن الوصول إلى المعرفة هو التمكين لمعرفة المزيد حول شعوره بأن تعويذة الطاقة الشمسية مكنت الطلاب في فيجي
NEUTRAL	تجمع شركة التي تتخذ من ريتشموند مقراً لها أكثر من مليون شخص لمنصة التدريس عبر الإنترنت قراءة المزيد
POSITIVE	لم تسجل في أحد برامجنا حتى الآن 🤔 أخبرنا بما تهتم به حتى نتمكن من تزويدك بمزيد من المعلومات يمكن العثور على البرامج في
POSITIVE	في هذه المدونة نود أن ننقل تفانينا في دعم التعلم الإلكتروني الذي يمكن الوصول إليه للجميع حتى يتمكنوا من المشاركة في تدريب القوى العاملة على قدم المساواة
POSITIVE	التعلم الإلكتروني الناجح في خطوات
POSITIVE	إشارات حفلة في الحديقة تضيء البقاء في المنزل الاحتفالات فريق ابنة الأم يجمع الأموال لبورتلاند قراءة المزيد
NEUTRAL	انضم لتعلم التسويق الرقمي
POSITIVE	في يوم ما اعتدنا على إنشاء عبارات بصرية لمشاركة الأمبير والحصول على التعليقات بدأت أيضًا مواقع الويب الخاصة بها باستخدام المواقع أو الكثير من الخيارات والخيارات الإبداعية
NEUTRAL	برايت شيفت تتبرع بالتعليم عن بعد للشباب المحتاج قراءة المزيد
POSITIVE	الأبحاث ذات الصلة بتكنولوجيا العصر والتأهيل المهني الجديد للتدريس
NEGATIVE	ما هي القوى الدافعة وراء النمو الاستثنائي للتعلم الإلكتروني
NEGATIVE	عاد عمود النصائح الخاص بنا ويعمل هذا الشهر يتناول موضوع منع الصفوف من العمل لفترة قصيرة جدًا أو طويلة جدًا
NEUTRAL	مرشدنا
POSITIVE	التكنولوجيا لتمكين المؤسسات التعليمية بعد الوباء يقول أروبا رئيس قسم المعلومات الذكي في أفريقيا اقرأ المزيد
NEGATIVE	دمج الاختبار في المحتوى الخاص بك يمكنك إنشاء لعبة مطابقة أو قطعة أحجية شيء ممتع ولن يعرفوا حتى أنه يتم اختبارهم
NEUTRAL	يتذكر الأصدقاء رئيس الجامعة كانديس دودسون باعتباره قوة تقنية في قراءة المزيد
NEUTRAL	مع المزيد من أنظمة المدارس التي تختار خبراء التعلم عن بعد يثقلون في قراءة المزيد
POSITIVE	إعلان مثير من قريبًا ترقبوا
NEUTRAL	منطقتان محليتان تطلبان من الناخبين الموافقة على مقترحات التمويل شبكة أخبار المدرسة نافذة على شهادتك اقرأ المزيد
NEUTRAL	أحاول إنهاء العام مثل
NEUTRAL	هذه الفئة ليست نابضة
NEUTRAL	تقدم الآن مشاركًا في العلوم في علوم الكمبيوتر ابدأ مستقبلك في التكنولوجيا اليوم تقدم الآن
NEGATIVE	لقد أمضيت ساعات في صنع قبعة تلاعب رقمية يمكن لطلاب الصف الثاني استخدامها في المنزل أو في فصلي
POSITIVE	الحب الذي أحمله لأخصائي الوسائط الخاص بي لا توجد كلمات تحقق منه جميعًا
POSITIVE	تقديم مشاريعنا الجديدة و سيعمل الآن على التكنولوجيا جنبًا إلى جنب مع التوظيف ترقبوا المزيد من التفاصيل
POSITIVE	أنا أعمل بجد لجعل التعلم عن بعد ممتعًا وممتعًا لطلابي قدر الإمكان
POSITIVE	الندوة عبر الويب مع مايكل مو لديها تاريخ ووقت جديدان الثلاثاء أغسطس في الساعة للتسجيل انقر على الصورة أدناه
NEUTRAL	لقد تحدثت مع حول تحويل الاعتبارات لقيمة طلب المساعدة والمزيد استمع إنه
POSITIVE	متحمس جدًا لحضور المسجلين في المؤتمر التقني الأول
POSITIVE	التعليم الإلكتروني و في التعليم العالي نائب رئيس جامعة
POSITIVE	لا يتعلق تقديم عروضك التعليمية للجوال بالتكنولوجيا بقدر ما يتعلق بالمحتوى والتجارب التي تتطلع إلى إنشائها اقرأ مدونة
POSITIVE	شكرًا لمصمم الجرافيك للمتابعة يرجى أيضًا التواصل معي على على والاشتراك للحصول على محتوى رائع ومحتوى
POSITIVE	إلى أيام تغطي طرقًا جديدة لتطوير الأنشطة الجماعية والمشاريع في الدورات التدريبية عبر الإنترنت كيف تشرك طلابك حاليًا في الأنشطة الجماعية
NEUTRAL	تحقق من الفصول الدراسية ودروس العطلات عبر الإنترنت
POSITIVE	لقد قضيت صباحًا رائعًا في التعلم في شكرًا لك لإتاحة هذا لجميع المعلمين حصلت على بعض الأدوات الجديدة الرائعة لإضافتها إلى مجموعة أدواتي
POSITIVE	إن إطلاق الخاص بك ليس سوى الخطوة الأولى سيدعمك الشريك الرائع في اتصالاتك التدريبية وخريطة الطريق المستقبلية اختر بحكمة وستجني أنت ومنظمتك المكافآت اقرأ المدونة اكتشف المزيد
POSITIVE	سد الفجوة الرقمية يستمر في التعلم الافتراضي مع بداية العام الدراسي الجديد قراءة المزيد
NEUTRAL	شكرًا لك العالم رقمي بالفعل في كل مكان وكانوا هنا لدعم هذا التغيير
POSITIVE	حدد العمل الذي يجب القيام به اقرأ عنه ثم طور مجموعة المهارات تلك في القسم الذي تعمل به قم بتطوير جديدة وبرامج داخلية للميسرين الخارجيين لديك
POSITIVE	سوق تكنولوجيا التعليم العالمي تأثير تحليل النمو المستقبلي و اقرأ المزيد
NEUTRAL	المرشح كريس زد آن ليصدق عليه رواد في التكنولوجيا والتعليم اقرأ المزيد
NEGATIVE	الدورات التدريبية الإلكترونية وندوة الويب الحية هذه التي تم إجراؤها هذا الصباح فقط خجولة قليلة من شهادة المستوى عبر الإنترنت
POSITIVE	ثلاثة من كل ثلاثة عروض مذهلة شكرا
NEUTRAL	لقد خذل المعلمون عقدًا من العمل في مجال التكنولوجيا الرقمية قراءة المزيد
POSITIVE	تحبه بالفعل جاهز للبدء
NEUTRAL	تنشئ جامعة ولاية أوهايو ورش عمل لمساعدة معلمي أوكلاهوما على الانتقال إلى التعلم عبر الإنترنت قراءة المزيد
POSITIVE	ك عرض سوق تكنولوجيا التعليم حجم الطلب حصة السوق الاتجاه الأخير نمو سعر السوق اقرأ المزيد
POSITIVE	خطة تتعاون مع لمنح خريجي المدارس الثانوية رؤى حول العمل في قراءة المزيد
NEUTRAL	في حالة نسيان الجميع
POSITIVE	يكون التعلم أفضل عندما يكون مع زملائك فلماذا لا تصعد إلى قطار معًا لقد أطلقنا تجربة تعليمية جديدة كل شيء عن تحقق من ذلك
NEUTRAL	تُطلق أول جهاز لوحي هو الأكثر تطورًا والذي تم إنشاؤه لتحسين رفاهية قراءة المزيد
POSITIVE	الشهادات التعليمية القائمة على سلسلة الكتل كنموذج لمشاع التطبيق لتفاعل البيانات الوصفية العلمية لامبرت هيلر
NEUTRAL	لمساعدة جميع أصدقائي المدرسين قمت بإنشاء تم تضمين سجل فوق الصور إذا كنت تريد إنشاء فصل دراسي افتراضي مخصص قم بتنزيل هذا المورد
POSITIVE	يستشهد معلمو من بزيادة احترام المعلمين لأن النتيجة الإيجابية للوباء تتفشى قراءة المزيد
NEUTRAL	شكراً لمشاركتك في هذه الجلسة
POSITIVE	تبحث عن فرصة رائعة للجمع بين شغفك بالتعلم التكنولوجي مدى الحياة ودعم الحلول الإبداعية لتوظيف الجنسين ومرحّب بالمرشحين المتنوعين
NEUTRAL	تعليم خالٍ من المتاعب عبر الإنترنت مع جميع الميزات الضرورية من
NEUTRAL	إنشاء مجموعات تعلم متكاملة هذا الصباح
POSITIVE	قد تكون أفضل طريقة للترويج الرقمي في مؤسسة ما هي في الواقع عدم التحدث عنها على الإطلاق تحديد اللاعبين الرئيسيين وإشراكهم في الوقت المناسب وبالطريقة الصحيحة
POSITIVE	إهتموا بمارك تك حسنًا يجب أن تهتم بالتأكيد بدورة التعلم الرقمي الجديدة لدينا كل شيء عن اكتشف المزيد
POSITIVE	في عالم مثالي دون قيود تخيل كيف سيعمل قسم التدريب الرقمي بالكامل يجب أن تكون أولويتك هي تحسين أداء برنامجك التدريبي بشكل كبير
NEUTRAL	يكتشف استطلاع أن أكثر من الطلاب المحتملين أكثر ميلًا للنظر في البرامج عبر الإنترنت على أنها قراءة المزيد
NEUTRAL	بالنسبة إلى أي مبادرة إستراتيجية لا يمكن تنفيذ مشروع رقمنة التدريب دون إجراء تقييم شامل لوضعك الحالي
NEGATIVE	لم يعد السؤال هو هل يجب أن نرقمن التدريب؟ السؤال هو ما هي الخطوات التي يمكننا اتخاذها لتجنب التخلف عن الركب في عالم رقمي
NEUTRAL	العودة إلى المدرسة ولكن ابق في قائمة التسوق قراءة المزيد
POSITIVE	التدريب في المنزل مع صبي عيد الميلاد 🥳 أحب أن نعمل معًا
POSITIVE	هل تساءلت يومًا عن مقدار ما يمكنك اكتشافه في دقيقة واحدة فقط جرب اختباراتنا اليومية وانضم إلى حركة
NEGATIVE	يحول التعلم عن بعد قراءة المزيد
NEUTRAL	يحدث الآن الموضوع تحويل تدريبك إلى رقمي انضم الآن
NEGATIVE	جمعية التعليم الوطنية تتوقع خسارة عضو بسبب تسريح العمال
NEUTRAL	صدر الآن وثيقتنا البيضاء حول مصفوفة مقابل التعليم وهي أداة تدعم رسم خرائط مشهد التعليم الرقمي اقرأ المستند التعريفي التمهيدي هنا
POSITIVE	يُظهر مصممو التعلم وأعضاء هيئة التدريس تعاونًا سريعًا في أوقات التغيير جامعة ولاية بنسلفانيا اقرأ المزيد
POSITIVE	يمكن أن تساعدك مهارات النجاح في العثور على وظيفةهذا التدريب المجاني والتفاعلي من استخدامات محاكاة الفيديو لتجربة سيناريوهات البحث عن عمل في الحياة الواقعية سجّل باستخدام رمز الوصول التعليمي
POSITIVE	تعاني الهوامش في اقرأ المزيد
POSITIVE	على استعداد لبدء التعلم الرقمي الخاص بي لا يزال هناك وقت لك للانضمام إلى الجلسة الأولى تبدأ خلال دقائق
POSITIVE	تدريب وتبنيها يعززان تعزيز الأفراد ونجاح الأعمال عبر
POSITIVE	في نحن نقدم باستمرار لأي شخص يرغب في ترقية هذا هو السبب في أننا سعداء لمعرفة أن هذا أصبح أحد الموضوعات وفقًا لتحليل حديث أجرته
POSITIVE	يتغير هيكل مكان العمل بسرعة وقد دفع الوباء هذا التغيير إلى الواجهة بشكل أسرع اقرأ المزيد في
POSITIVE	إليك نظرة من الداخل على أول فصل دراسي مباشر من الكاميرات في آسيا والذي تلقيته من خلال تجربة تعليمية رائعة تبدأ المجموعة التالية في أغسطس
POSITIVE	الذكاء العاطفي سيجعلنا أكثر إنتاجية وهذا ما نعرفه بالتأكيد
POSITIVE	جلسة أخرى غنية بالمعلومات هذه بالتأكيد هي الطريقة الآن أكثر من أي وقت مضى موضوع تحويل تدريبك إلى رقمي الثلاثاء يوليو مساءً أكل تسجيل
POSITIVE	هذا بالتأكيد هو الطريق الآن أكثر من أي وقت مضى أصبح تدريب الشركات رقميًا انضم إلى جلسة إعلامية أخرى حول حل التعلم الثلاثاء يوليو مساءً أكل سجل
POSITIVE	رقصة للاستثمار في تكنولوجيا التعليم قراءة المزيد
POSITIVE	استدعاء جميع دعاة حماية البيئة ومحبي الطبيعة تقدم دورة شهادة مثالية لك في الاستدامة البيئية أثناء تواجدك في المنزل انقر فوق الرابط لمعرفة المزيد
NEUTRAL	صندوق رواد الأعمال علي بابا هونغ كونغ يطلق مسابقة اقرأ المزيد
POSITIVE	متحمس للمشاركة أنا أتحدث في قمة إدارة الموارد البشرية انضم إليّ وإلى مجموعة من الخبراء العالميين لمناقشة وكيفية بناء التسجيل
POSITIVE	التعلم ممتع وشامل مع تطبيق
NEUTRAL	كيف تحدد احتياجات موظفيك
POSITIVE	كيف قام من بتحويل التعلم من خلال تجربة مدفوعة ذاتيًا النهج الأول المدعوم بالأدوات الرقمية يجب أن يكون لدى الاستماع إلى رؤى حول الإستراتيجية الفعالة استمع الآن
POSITIVE	انضم إلى الدورات الصيفية المثيرة وتعلم المزيد بطريقة ممتعة فقط في
POSITIVE	متع عينيك بالطريقة الجديدة للتعلم إنها تسمى تجربة تعليمية ومختلفة تمامًا مقارنةً بمؤسستك تحقق منها
POSITIVE	لضمان الاستمرارية في قطاع التعليم تقدم موارد ومحتويات عبر الإنترنت لمعلمي المدارس وأولياء الأمور والطلاب خلال يرجى الاستمرار في البقاء آمنًا أثناء هذا الوباء ⁣
NEUTRAL	تعيين أعضاء هيئة التدريس في على رأس القائمة في المنطقة قراءة المزيد
NEUTRAL	اقتبس لهذا اليوم
POSITIVE	أصبح التعلم آمنًا قم بزيارة موقعنا على الإنترنت لمزيد من
NEGATIVE	اعتقدت العام الماضي أو كنت حزينا
POSITIVE	نحن على وسائل التواصل الاجتماعي ونود التواصل معك مثل البريد الوارد للتعليق وتغريدنا على أي منصة
NEUTRAL	كيف يمكنك استخدام البيانات الصناعية لاتخاذ القرارات وخلق قيمة تنظيمية تعرف على المزيد حول الأكاديمية الرقمية الصناعية
POSITIVE	هل التكنولوجيا هي أفضل طريقة لوقف الغش عبر الإنترنت لا يقول الخبراء قراءة المزيد
POSITIVE	وفقًا لتقرير قوة الشهادة الاحترافية لشهر يونيو حزيران يشعر الأفراد أن أ كان له تأثير إيجابي على حياتهم المهنية وفي يونيو فلاش الخاص بنا يمكنك الخروج من جميع دوراتنا
POSITIVE	لم تسمع بعد أنه يمكنك إيقاف جميع دورات برنامج في برنامج يوليو الخاص بنا في يوليو في أي وقت وفي أي مكان
NEUTRAL	خدمات الترجمة والتعريب الإلكتروني
NEUTRAL	تبسيط العمليات عن طريق جدولة المكالمات عبر المتصلين أو توجيه المرشحين تلقائيًا إلى مستشار معين تتبع عائد الاستثمار في كل حملة إعلانية
NEUTRAL	يقوم بإطلاعنا على برنامج القيادة الذي تم إنشاؤه باستخدام كما تمت مناقشته في تشمل لغة الجسد الرقمية والمزيد استمع الآن
NEGATIVE	تم استخدام حلول مركز الاتصال السحابي لدينا عبر الجامعات والشركات التي تحقق أرباحًا لتعزيز تسجيل الرجال وزيادة عائد الاستثمار على الإعلانات بواسطة
POSITIVE	برز التعلم الإلكتروني كبديل مهم يمكن أن ينقذ ملايين الطلاب في جميع أنحاء البلاد حاليًا تتيح المنصة الرقمية للطلاب الوصول إلى عدد كبير من فرص التعلم
NEUTRAL	هل تعلم أن تقدم مجموعة كبيرة من البرامج التعليمية على الإنترنت احصل على الإلهام واعثر على الفيديو الخاص بك هنا
POSITIVE	يوم عالمي سعيد للحفاظ على الطبيعة للجميع
NEUTRAL	التعلم عبر الإنترنت والأمن السيبراني ما الذي يجب أخذه في الاعتبار لتوفير تعليم أمثل عبر الإنترنت توضح هذه المقالة من قبل بعض الخطوات لإعطاء الأولوية للأمن السيبراني
NEUTRAL	كيف حققت هذه المنطقة قفزة سلسة في التعلم عن بعد باستخدام
NEGATIVE	يتغير العالم الرقمي من حولك وينمو دائمًا إذا لم تواكب الوتيرة فسوف تصبح قديمًا
NEUTRAL	ملاحظات الحرم الجامعي يوليو قراءة المزيد
NEUTRAL	تعتبر ملائمة ميسورة التكلفة وسهلة الاستخدام وفِّر ما يصل إلى بيع الكتب الإلكترونية الأكاديمية على موقعنا على نطاق واسع واختبر رحلة تعليمية محسّنة عبر الإنترنت تسوق عبر الإنترنت
NEUTRAL	دراسات في تطبيق الواقع المعزز في التعلم الإلكتروني
NEUTRAL	البحث عن مقاعد في مجلس إدارة مدرسة مانشستر قراءة المزيد
NEUTRAL	بور صمغ يسلط الضوء على التقدم التكنولوجي كأداة خلال السنة الرابعة قراءة المزيد
NEGATIVE	الممارسة هي أصعب جزء من التعلم والتدريب هو جوهر التحول
POSITIVE	الخروج تحقق من أفضل موارد الأسبوع المنسقة من جميع أنحاء العالم في
POSITIVE	تم تحديث أدوات تقنية التعليم المجانية والمخفضة للتعلم عبر الإنترنت أثناء جائحة فيروس كورونا قراءة المزيد
NEGATIVE	يحضر الأطفال الصغار دروسًا عبر الإنترنت لفروع سبرينج بورد الدولية لمرحلة ما قبل المدرسة رام النمل هاب أور و نا شار آم
NEUTRAL	معهد في بيون
POSITIVE	لا تنسى أن يكون أمامك أسبوع رائع
POSITIVE	اكتشف مدرسونا طريقة جذابة لإنشاء ألعاب للطلاب نحن فخورون بتقدير الجهود التي يبذلها مدرسونا يوميًا لتعزيز بيئة التعلم عبر الإنترنت شكرًا لك المعلمين
POSITIVE	انضم إليّ وإلى مجموعة من الخبراء العالميين في مؤتمر في الهند في آب أغسطس لمناقشة وإيجاد طرق جديدة للتعامل مع الازدهار والنمو
POSITIVE	اجعل أي فيديو درسك مع سيرشدك خلال إنشاء دروس فيديو لطلابك انضم إلينا في يوليو صباحًا بتوقيت المحيط الهادئ الصيفي
POSITIVE	إن أدواتنا مناسبة تمامًا لشرح السياسات والإجراءات المعقدة للشركات والمؤسسات بطريقة لافتة للنظر ويمكن الوصول إليها بسهولة اكتشف المزيد في
POSITIVE	دعوة لجميع محبي الطبيعة تقدم دورة شهادة مثالية لك في الاستدامة البيئية أثناء تواجدك في المنزل انقر فوق الرابط لمعرفة المزيد
POSITIVE	استدعاء جميع المنجمين وعشاق التنجيم يقدم لك دورة شهادة مثالية لك في الاستدامة الفلكية أثناء تواجدك في المنزل انقر على الرابط لمعرفة المزيد
NEUTRAL	في أبريل أطلقت المجموعة الأم لـ برنامجًا لمساعدة الأطفال من جميع موظفي المجموعة على تحقيق أقصى استفادة من التأمين وتعلم تحسين اللغة الإنجليزية في اللغة الألمانية
NEUTRAL	تدعم شركة ناشئة تتطلع إلى تحدي في سوق اقرأ المزيد
POSITIVE	الوصول إلى التكنولوجيا والصحة العقلية من بين أهم الاهتمامات الموضحة في استطلاع اقرأ المزيد
NEUTRAL	هو الآن من يطلعنا على برنامج القيادة الذي ناقشناه في تشمل لغة الجسد الرقمية والمزيد راجع المدونة
NEUTRAL	اتجاهات قراءة المزيد
POSITIVE	مستشار المدرسة الثانوية فنون اللغة الرملية والمعلمين المتحمسين كيف ستساعد طلابك في البيانات الشخصية للكلية اجعلهم يقدمون ملاحظاتهم لبعضهم البعض باستخدام نموذج ملاحظات الزملاء في قائمة التحقق هذه
POSITIVE	بحاجة إلى دفعة ترفع من شأنك بعد الحجر الصحي هذه فرصة رائعة لك لتعزيز حياتك المهنية من خلال الخبرة العملية في دورات
POSITIVE	اتخذ خطوتك الأولى نحو أن تصبح مهندسًا باستخدام هذا البرنامج التعليمي الذي تبحث عن فرصة للمشاركة فيه تحقق من دورة شهادة
POSITIVE	استفد بشكل فعال من هذا الوقت الإضافي وتعلم جديدًا مع هذا البرنامج التعليمي السريع تريد إضافة إلى سيرتك الذاتية انضم إلى برنامج في
NEUTRAL	أوشك دفتر الملاحظات الرقمي على الانتهاء
NEUTRAL	يوم الغد في المنزل
NEUTRAL	لا ترغب في إرسال ابنك في نيوجيرسي مرة أخرى إلى أسئلة الفصل الدراسي التي تمت الإجابة عنها حول جميع أجهزة التحكم عن بُعد اقرأ المزيد
POSITIVE	شكرًا لك على مشاركة قصتك الجميلة والملهمة لا يزال هناك الكثير الذي يتعين القيام به من أجل العالم وفي جميع أنحاء العالم
POSITIVE	هذا صحيح يمكنك إثبات معرفتك بالدورات مما يجعل الحصول على شهادتك أسرع تعرف على المزيد في
POSITIVE	تقدم خدمات احترافية لمساعدة مؤسسات التعليم العالي على التغيير وقراءة المزيد
POSITIVE	تصنف ميريلاند في المرتبة العاشرة كأفضل نظام مدرسي قراءة المزيد
NEUTRAL	عادات التدريس التي تمنع النضال الإنتاجي لدى الطلاب
NEGATIVE	تم إنشاء مجلة علمية تفاعلية اليوم والتي ستكون محطة واحدة للفصل الدراسي كل يوم تم إنشاء هذا باستخدام العروض التقديمية من ولم يكن صعبًا للغاية فيديو استخدمته في التعليقات
NEUTRAL	تعيين جاكي ستر أوهبهن رئيسًا لنيل نت كامبس للتجارة قراءة المزيد
NEUTRAL	التقاط البيانات لتحسين تجربة التعلم الخاصة بك باستخدام برنامج التحليلي
NEUTRAL	هل تبحث عن معمل يمكن للطلاب القيام به في المنزل هيريس واحد يستخدم الماء والأدوات المنزلية
NEUTRAL	هو بالضرورة ثاني أفضل التعليم عبر الإنترنت أخبار جامعة تكساس اقرأ المزيد
NEUTRAL	سوق التعليم الرقمي العالمي قراءة المزيد
POSITIVE	تحقق من العثور على حرف متحرك مزدوج اقرأ نشاط الغرفة على المعلمين دفع رواتب المعلمين طريقة رائعة لإشراك الطلاب أثناء تعلمهم أسس القراءة
POSITIVE	انظر إلى هذا الإنجاز شكرًا على هذه الفرصة التي أتيحت لي لمساعدة طلابي وزملائي في التعلم الافتراضي التفاعلي
NEUTRAL	كيف تعطل التكنولوجيا التعليم الطبي اقرأ المزيد
NEGATIVE	قص شعرك في الحجر الصحي
NEUTRAL	عودة الوباء إلى قائمة التسوق المدرسية وأقلام الرصاص الورقية والإلكترونيات المكتبية وإذا كان الآباء يعملون في قراءة المزيد
NEGATIVE	لا توجد تكنولوجيا لا تعليم خطأ قراءة المزيد
NEUTRAL	التفكير في الاحتمالات في عالم ما بعد
POSITIVE	خبراء ولاية نورث كارولاينا متاحون عند العودة إلى المدرسة قراءة المزيد
NEUTRAL	تحويل مشروعات التعلم للمساعدة في تجميع المكاسب الهامشية
POSITIVE	نظرًا لأنهم يستبدلون التدريب بالبث المباشر عبر الإنترنت دون التفكير في أي نوع من التصميم كتب عدم وجود أوجه القصور والضعف في تحليل ممتاز للنهج
NEGATIVE	ما يحتاج قادة المدرسة لمعرفته حول التمويل في أوقات الميزانية الصعبة اقرأ المزيد
POSITIVE	على وشك الوصول إلى أعلى مستوى خلال الأسبوع الجديد قراءة المزيد
POSITIVE	أحب أن يكون لدى الأطفال الابتدائية هذه الفرصة لأخذ منازل أمر مهم للغاية
POSITIVE	قم ببناء موقع الويب الخاص بك خطوة بخطوة مع العديد من مقاطع الفيديو المتعمقة سهلة المتابعة تتيح الأدلة للمبتدئين والخبراء التعلم بسهولة
POSITIVE	هل استكشفت حتى الآن إذا كان الأمر كذلك فما هي الميزة التي تفضلها؟ إذا كنت لا تزال تتطلع إلى معرفة المزيد عن أحدث منصة تحقق من دليل ما هو الحالة المزاجية في مكان العمل
POSITIVE	الأدوات الجديدة الكل في واحد لتجارة المعلم قراءة المزيد
POSITIVE	العمل على موقع الجديد الخاص بي
POSITIVE	يواجه الوالدان قلقًا بشأن ما هو صوابهدفنا هو مساعدة الآباء على فهم كيف يمكن لقرارهم أن يؤثر على جانب طفلهم أ
NEUTRAL	وزارة التعليم تطلق مسابقة التكنولوجيا الريفية
NEUTRAL	حجزت مكاني بالفعل هل لديك
NEUTRAL	أكاديمية تنتقل إلى
POSITIVE	منح الرأي متاحة لعائلات طلاب شيروكي وسط الوباء اقرأ المزيد
POSITIVE	تمتلك مجموعة رائدة في الصناعة من مناهج التعلم المخصصة التي تم إنشاؤها للعملاء فما الذي يجعل تجربة تصميم التعلم معنا رائعة للغاية قم بتنزيل هذا الدليل للكشف عن منهجية
POSITIVE	الوحش انتهى أخيرًا شكرًا مرة أخرى
POSITIVE	تغطيات ندوة الويب التالية حول كيفية إنشاء خطة للعمل في نموذج مختلط توفير أفضل تجربة ممكنة للمتعلمين الحفاظ على تفاعل المتعلمين مع تقدم الأربعاء مساءًا
NEUTRAL	المجلد المجلة الدولية للبحوث في التعلم الموزع المفتوح أمبير
NEUTRAL	لقد أنشأت نموذجًا آخر من هذا هو استبيان اهتمامات الكتاب يمكنك معاينة النموذج هنا إذا كنت تريد تحرير نسختك الخاصة يمكنك الانتقال هنا
POSITIVE	هل تقوم بالتدريس تقريبًا هذا العام وإيجارًا متأكدًا من أين تبدأ التسجيل في ندوتنا التعليمية القادمة على الويب
POSITIVE	الدكتورة نانسي مورينو تقود قسم التعليم الجديد قراءة المزيد
POSITIVE	يوفر السلس الفصول الدراسية التي يمكن الوصول إليها في المستقبل والتي يمكن الوصول إليها من خلال تقدم حزم مخصصة من التقنيات التي تعمل معًا لتسهيل عملية خالية من المتاعب للجميع
NEUTRAL	تعرف على كيفية تضمين مجلد في
NEUTRAL	لمحة عن برنامج تدريب المدربين عبر الإنترنت الذي تم تنظيمه من خلال الدور الوظيفي للمدرب للمشاركين في
POSITIVE	تتمثل أهم خطوة عند اتباع نهج رقمي للتعلم في فهم المتعلمين لديك ما يجب مراعاته قبل تنفيذ برنامج من
POSITIVE	أطلق شريك المهارات طويلة المدى للتطوير الهندسي برامج تعليمية افتراضية لطلاب المدارس والكليات من خلال اعرف المزيد
POSITIVE	ستساعدك مجموعتنا الواسعة من المحتوى التعليمي على تطوير مهاراتك
POSITIVE	كثير من الآباء يريدون ذلك وقليلون يستطيعون تحمل تكاليفه وسط تصاعد الغموض في الدروس الخصوصية في المدرسة
POSITIVE	مدعومًا من تطبيق للجوّال وتسجيل الدخول الفردي قم بالاتصال بمحتوى التعلم الخاص بك وتعلم أثناء التنقل من خلال تكامل و اطلب عرضًا توضيحيًا مجانيًا أو استشارة الآن
POSITIVE	يتوفر الآن لـ جربه هنا
POSITIVE	تعاونت شركة مع المنظمات المهنية غير الربحية وقيادة تضر بالشركات اقرأ المزيد
POSITIVE	كن ذكيًا حلنا يمكن أن تكون المطالب المفروضة على الطلاب من أولياء الأمور والمؤسسات التعليمية مربكة اكتشف هدف لتبسيط التدريس والتعلم عبر الإنترنت
NEUTRAL	تمكين إضافة نقاط اتصال وتوسيع قدراتها عبر القائمة اتصل بنا لمعرفة المزيد
POSITIVE	بعد عام نعتقد أننا كنا جيدًا جدًا في كوننا فريقًا افتراضيًا عالي الأداء لذا أردنا مشاركة نهجنا الذي يركز على الإنسان في العمل معك
NEUTRAL	كيفية تحسين النتائج بالتدخلات
NEGATIVE	التعلم عن بعد كيفية جعله يعمل قراءة المزيد
NEGATIVE	التعاون هو استراتيجية مربحة لجميع أنواع الأعمال اقرأ أحدث عناصر التثبيت حول سبب مساعدتنا في الالتصاق معًا عبر
NEUTRAL	في الصباح أحاول تضمين مقطع فيديو في رسالتي الإخبارية ولكن لسبب ما لا تظهر صورة الرابط أي أفكار
NEUTRAL	سلسلة و للتعليم والتدريب مؤسس
POSITIVE	يسعدنا أن نتشارك في تقديم حلول لمخاوف التعلم في هذا العصر شكرًا لك
POSITIVE	لست متأكدًا مما إذا كان أي شخص مهتمًا ولكن هناك دورة مجانية حول حول الصدمات والذاكرة لقد قمت بعمل أسبوع واحد أمبير إنه ممتاز إنه يساعدني حقًا في البحث عن بعض الموارد التي لم أكن على دراية بها من قبل
NEUTRAL	تم تضمين في مؤشر قراءة المزيد
POSITIVE	في هل التعلم لا يتوقف أبدًا كنا جميعًا عازمين ومتحمسين لاعتماد طرق جديدة للتعلم والمضي قدمًا بابتسامة
NEUTRAL	ألن تفضل الحصول على خدمة تخدمك على النحو الأمثل تعرف على المزيد
POSITIVE	تعرف على ما يقوله الرئيس التنفيذي لنا ريتشارد راي نيه حول التعلم الرقمي وكيف يمكن أن يتناسب بسهولة مع نمط حياة مزدحم
POSITIVE	دبلوم عبر الإنترنت كان ضريبة القيمة المضافة الآن فقط ضريبة القيمة المضافة احصل على مؤهل الآن
POSITIVE	الأمان عبر الإنترنت لماذا يعتبر أمان الإنترنت للأطفال أمرًا مهمًا جدًا أطفالك متصلون بالإنترنت في المدرسة في المنزل ومع أصدقائهم لذلك من الضروري أن تعلم أطفالك كيفية استخدام الإنترنت بأمان تحقق من بعض إرشادات و أدناه
POSITIVE	طريقة مليئة بالمرح لتعلم مهارات جديدة انضم إلى الاستعداد الآن زيارة
POSITIVE	هل أنت متحمس للحصول على شارات وشهادات مجانية تحقق من مركز التعرف على التطبيقات من خلال
NEUTRAL	من فضلك اعجبني شارك واشترك في القناة
POSITIVE	تمت مناقشة العديد من الموضوعات والموضوعات الفرعية مع محطات الإذاعة المجتمعية لمنحهم أفكارًا لبرمجة ناجحة حول محو الأمية الرقمية للوسائط الرقميةتفاعلت جميع المحطات مع بعضها البعض وقدمت أفكارهم حول البرامج الإذاعية
NEGATIVE	تقود مستقبل التعليم باستخدام التكنولوجيا قراءة المزيد
NEUTRAL	سيساعدك النقد على البقاء على الأرض ويساعدك على فحص نقاط ضعفك
POSITIVE	شكرًا لك سيلفيا على المراجعة المذهلة يسعدنا أن نساعدك على تقديم قصتك للأسبوع تحقق من تدريبنا على التعلم الآلي
NEUTRAL	في الندوة عبر الويب حول محو الأمية الرقمية للوسائط التي نظمها المشاركون تم توعيةهم بمعايير المجتمع التي يجب مراعاتها أثناء استخدام مختلف المنصات عبر الإنترنت
NEUTRAL	في الندوة عبر الويب حول محو الأمية الرقمية للوسائط التي نظمها أكثر من ⃣ من الإذاعات المجتمعية تم توجيهها حول المواطنة الرقمية
NEUTRAL	يبدأ برنامج فلاش لشهر يوليو اليوم احصل على ما يصل إلى دوراتنا التدريبية ما الذي سيحدث بنفسك أو بقيادة خبير
POSITIVE	بحاجة إلى علاج لـ جميع الدورات التدريبية في التعلم الصوتي الذي نقدمه لشهر يوليو أو الخيار لك
NEGATIVE	قد تكون عطلة نهاية الأسبوع قد انتهت لكن برنامج فلاش يوليو الخاص بنا قد بدأ لتوه احصل على ما يصل إلى جميع دوراتنا التدريبية كثيرًا هذه الخصومات لن تكون موجودة لفترة طويلة فلماذا الانتظار
POSITIVE	كيف تشجع التفكير المرن في مديرك وقادة المستقبل؟ يمكنهم العثور على الإلهام والاستفادة من أفضل وأحدث كتب الأعمال وقد تم تلخيصها في مكتبة رقمية
NEGATIVE	ثمانية اعتراضات شائعة ولكنها خاطئة على التوقف عن اختبار الأهمية في تحليل بيانات البحث
NEUTRAL	ارتق بعملك إلى المستوى التالي من خلال دروس تحسين محركات البحث الخاصة بنا
POSITIVE	الجو مشمس حار إنه وقت جيد للنظر إلى الوراء في أحد أحداث يوم التعلم
POSITIVE	الرجاء دعم مبادرة
NEUTRAL	نظام تسريع الأرباح
NEUTRAL	تطلق برامج تعليم جذعية افتراضية على منصة التعلم الرقمية الأيونية
POSITIVE	استدعاء جميع دعاة حماية البيئة ومحبي الطبيعة تقدم دورة شهادة مثالية لك في الاستدامة البيئية أثناء تواجدك في المنزل انقر فوق الرابط لمعرفة المزيد عبر
NEUTRAL	هل تعرف لماذا
NEUTRAL	خدمات
NEUTRAL	أحدث تقرير عن تطوير سوق أنظمة التعليم الرقمي يشهد ارتفاعًا هائلاً في قراءة المزيد
POSITIVE	يوفر للموظفين المعرفة والإتقان اللازم لأداء الوظيفة يمكن للشركات تقليل تكاليفها الإجمالية إلى حد كبير
NEUTRAL	التعلم عبر الإنترنت على رأس الفصل قراءة المزيد
NEUTRAL	قم بتنزيل تطبيق الآن مستخدمو مستخدمي آخرون
POSITIVE	يا له من تعليق مذهل شكرًا لك نحن سعداء جدًا لأنك سعيد مع مدربينا قصتك هي قصتنا للأسبوع تحقق من تدريبنا للحصول على شهادة البيانات الضخمة
NEUTRAL	التنظيم الذاتي التعلم من أجل
NEUTRAL	التدريب العملي في الموقع بواسطة هو نظير أكاديمية التحليلية
NEUTRAL	تنسيقات لاستخدامها للحصول على أقصى تأثير
NEUTRAL	تغيير المهن التي قدمتها كاثي يجب أن تقرأ المزيد
POSITIVE	شكرًا على المتابعة يرجى أيضًا التواصل معي على على والاشتراك للحصول على محتوى رائع ومحتوى
NEUTRAL	الاثنين الدافع
POSITIVE	انضم إليّ في مجموعة من الخبراء العالميين في وفيه حيث نشارك طرقًا عملية مبتكرة لتنمية المضخم في سجلنا في
NEUTRAL	كيف يمكننا تحقيق أقصى استفادة من الوقت المتزامن وغير المتزامن في طريق
NEUTRAL	مجلة التكنولوجيا التفاعلية وعلم أصول التدريس إصدار الربيع
NEUTRAL	القائمة الوحيدة لأسئلة كاسحة الجليد التي ستحتاجها على الإطلاق
NEUTRAL	استخدام محطات التعلم لبدء العام عبر أمبير
NEUTRAL	كيف يمكن للمعلمين بناء فصل دراسي حتى على مسافة عبر
POSITIVE	سيبدو هذا العام مختلفًا عند البحث عن طرق لمساعدة طلابهم على النجاح مع توفير موارد مفيدة لـ
NEUTRAL	تغيير المهن التي قدمتها كاثي يجب أن تقرأ المزيد
POSITIVE	بروح مشاركات المستندات الفائقة بواسطة أمبير منشور محطات رائع من هنا وصول إلى بداية العام في الماضي قمت بعمل استراحة شخصية لنصوص مقدمة وضع معايير مختبر العمود
POSITIVE	استمتع بالعمل على الجديد لفصل الخريف
NEUTRAL	نظّم التعلم عن طريق إنشاء طريقة لتجميع حقائق فن التعلم تنعكس على العملية وتذكر تجربة التعلم تعلم المزيد
POSITIVE	الاستمتاع بإعداد فصلي الرقمي لا يزال هناك المزيد من العمل الذي يجب القيام به ولكني أحبه حتى الآن
POSITIVE	التعليم الإلكتروني و في التعليم العالي نائب رئيس جامعة
POSITIVE	معاينة مجانية للدورة للمعلمين لساعات من المحتوى المجاني
POSITIVE	العمل على منشور مدونة جديد يركز على بناء علاقات مجتمعية في الفصل الدراسي من خلال أسئلة موضوعات التعلم عن بعد التي يجب أن أتحدث عنها أخبرني بذلك في التعليقات 🥰🤍
POSITIVE	الوصول إلى النطاق العريض بين المعلمين أهم تحديات التعلم عن بعد قراءة المزيد
NEGATIVE	هل تعلم أنه من المتوقع أن تخلق حوالي مليون وظيفة عن طريق الرغبة في الحصول على شهادة ابدأ رحلة علوم البيانات الخاصة بك مع دور
NEGATIVE	زيادة توسيع الفجوة التعليمية يقول أولياء الأمور في الولايات المتحدة إن الطلاب تركوا وراءهم أثناء الوباء بسبب قراءة المزيد
NEUTRAL	الإنشاء باستخدام
NEUTRAL	أصبحت المدرسة رقمية يجمع نظام إدارة المدرسة بين كل من نظام إدارة المدرسة وبوابة الطالب دع تساعد في إعداد نظام إعادة التعلم الخاص بك
POSITIVE	تقدم مشاركًا في العلوم في علوم الكمبيوتر فيما يمكنك فعله بها لمعرفة المزيد أو تطبيق زيارة
NEUTRAL	ما هي الأدوات المتلاعبة الافتراضية التي تستخدمها لتحسين
NEGATIVE	يزن الآباء والمعلمون في سان أنطونيو الخيارات للعام الدراسي من السيئ إلى السيئ قراءة المزيد
NEGATIVE	قد لا يتم تمرير مشروع قانون التحفيز حتى أغسطس وهو متأخر جدًا بالنسبة للمدارس قراءة المزيد
NEGATIVE	أعلن الحاكم آيفي عن مليون دولار للرعاية الصحية والتعلم عن بعد في مدارس ألاباما العامة قراءة المزيد
POSITIVE	للمعلمين أولياء الأمور ومقدمي الرعاية الآخرين الذين يساعدون الأطفال على التفوق في تعلم هذه المدونة المنشورة بناءً على كتابنا القادم في يقدم بعض الإرشادات والنصائح المفيدة
POSITIVE	هل يمكنك أن تتصل بأي من لحظات التدريس المضحكة عبر الإنترنت التي كان لديّ طالبة في المدرسة الإعدادية مع كوكاتيل حي على رأسها أثناء الاجتماع بأكمله أشلي إس
NEUTRAL	توسيع الفجوات المساواة في التعليم في الوباء اقرأ المزيد
NEUTRAL	يتذكر الأصدقاء رئيس الجامعة كانديس دودسون باعتباره قوة تقنية في قراءة المزيد
POSITIVE	🤓 أفكر باستمرار في فعاليتي في الفصل الدراسي وهذا شيء كان يجب أن أفعله في الربيع وآمل أن يجعلهم يبتسمون هذا العام 🥳
NEUTRAL	المجلد رقم المجلة الدولية للبحوث في التعلم المفتوح والموزع
NEUTRAL	لقد حصلت للتو على شارة إكمال دورة حقوق الطبع والنشر للمعلمين بواسطة
POSITIVE	يفوز بتحدي نيجيريا للمنافسة على جائزة إفريقيا
NEUTRAL	ابدأ العمل بشروط يجب أن يعرفها الجميع من خلال
NEUTRAL	مع المزيد من أنظمة المدارس التي تختار خبراء التعلم عن بعد يثقلون في قراءة المزيد
NEUTRAL	عودة كنائب عميد الشؤون الدولية قراءة المزيد
NEUTRAL	دراسات في تطبيق الواقع المعزز في التعلم الإلكتروني
NEUTRAL	النصر عندنا نصر
NEGATIVE	هل جربت النوم المفرط
NEUTRAL	صفقات كبيرة في عالم التكنولوجيا هذا الأسبوع في يوليو مقياس السوق اقرأ المزيد
POSITIVE	شكرًا لمساعدتنا في معرفة المزيد عن 🤓
POSITIVE	البرامج والفرص التعليمية كثيرة على الإنترنت اقرأ المزيد
POSITIVE	هي واحدة من مفضلاتي المطلقة لأنها مصادر لأولادي ولأطفالي شكرًا لك لرؤيتها أمبير يلبي احتياجات أسرتنا وعائلاتنا بينما نقترب من عام دراسي غير عادي للغاية أنت مورد لا يصدق لـ
NEUTRAL	فيلم إثارة مليء بالإثارة يستكشف الآثار المترتبة على التقنيات الناشئة قراءة المزيد
POSITIVE	يمكن أن تلعب الرقمنة دورًا في تعزيز العلوم الإنسانية يعتبر تاريخ الأدب وعلم الموسيقى أمرًا بالغ الأهمية للتعلم الشامل وهذه المنظمة لديها خطة لتعزيز العلوم الإنسانية من خلال تقديم كتب إلكترونية مجانية
POSITIVE	في مدرستنا الصيفية الرقمية سنقدم فرصة للطلاب لاستكشاف الموضوعات والمواد الدراسية ألق نظرة على موقعنا على الإنترنت وقم بتنزيل نشرة الإصدار اليوم
NEGATIVE	خلف أكاديمية المواطن العالمي عام المواطن العالمي وشراكة مينيرفا شاهد الفيديو هنا
POSITIVE	أصبحت تطبيقات وأجهزة التقييم التي تعمل بنظام هي المعايير الجديدة للمراقبة عن بُعد للصحة عن بُعد اقرأ المزيد حول كيفية اعتماد المستشفيات على التدريب الرقمي وسط هنا
POSITIVE	تحديث الموظفين على ضروري لأن المقاطعات تنفذ فحص اقرأ المزيد
NEUTRAL	توصيات التعلم الخريف
POSITIVE	محرك غير عادي للابتكار الجذري للتغييرات في التعليم والتدريب أبعد من
NEUTRAL	من خلال ارتباطنا بالناس استيقظ اليوم على حقيقة أنه بغض النظر عن الموقف يجب ألا يتوقف التعلم أبدًا وسيضمنه
NEUTRAL	المرشح كريس زد آن ليصدق عليه رواد في التكنولوجيا والتعليم اقرأ المزيد
NEUTRAL	تنشئ جامعة ولاية أوهايو ورش عمل لمساعدة معلمي أوكلاهوما على الانتقال إلى التعلم عبر الإنترنت قراءة المزيد
POSITIVE	لقد شهدنا بالتأكيد نموًا هائلاً في التعلم الرقمي منذ أن تحدثت عن كيفية تغير الأشياء في المستقبل
POSITIVE	يعد التعلم الجزئي أحد أحدث الاتجاهات في صناعة التعلم والطريقة الأكثر فعالية لتعليم الأطفال
NEGATIVE	يطلب مني زوجي الإقلاع عن التدخين في كثير من الأحيان كان بالكاد قابلاً للتطبيق قبل هذا ولكن من الصعب البقاء كل يوم لا يمكن أن تكون إيجابيًا في بعض الأحيان عليك التحدث بصوت مرتفع
POSITIVE	خطة تتعاون مع لمنح خريجي المدارس الثانوية رؤى حول العمل في قراءة المزيد
POSITIVE	يقوم المعلمون الذين يعملون بإرادتهم بتصميم جميع خططهم اليومية للطلاب في واقعنا الأكاديمي الجديد نحن متحمسون لدعم
POSITIVE	التعلم عبر الإنترنت هنا للبقاء تناقش كيف يتغير التعلم
POSITIVE	حددت العناصر الحاسمة للنظم الإيكولوجية الشاملة والمنصفة التي أبلغت الكفاءات الخمس في مجموعة الانتقال الجديدة إلى التعلم الرقمي
POSITIVE	هي صفقة كبيرة نوعًا ما وإذا كنت تقوم بتسويق شيء ما يجب أن تهتم به ولكن ماذا لو كان فريقك لا يعرف ما يكفي عن حسنًا لقد حصلنا على الحل الخاص بك
POSITIVE	من المتوقع أن تظهر سلسلة الكتل في سوق التعليم نموًا مرتفعًا في الفترة القادمة من خلال قراءة المزيد
POSITIVE	مستقبل التعليم جزء لا يتجزأ من المجال الرقمي يجب أن نبذل جهودًا واعية باستمرار للبقاء متماشين مع العالم المتغير باستمرارنحن في يشرفني توفير فرص التعلم الرقمي للأطفال نحن
POSITIVE	شكرًا لك الشعور بالارتياح عندما تعرف أن سيكون موجودًا في أي نموذج تفتح مدرستك به
NEUTRAL	تُطلق أول جهاز لوحي هو الأكثر تطورًا والذي تم إنشاؤه لتحسين رفاهية قراءة المزيد
POSITIVE	لقد كنا متحمسين حقًا لإطلاق دورة التعلم الرقمي الخاصة بنا ولكن في بعض الأحيان تحتاج إلى اختبار القيادة قبل إبرام الصفقة وهذا هو السبب في أننا قمنا بجلسة تذوق مجانية
POSITIVE	يسعدني أن أشارككم أنني سأتحدث في أول قمة رقمية على الإطلاق في يوليو سيتحدث العديد من المتفوقين في هذه القمة انقر على الرابط أدناه لحضور القمة
NEGATIVE	من المفيد معرفة أن التعاون ممكن عبر إذا كان الطلاب غير قادرين على استخدام العروض التقديمية من لأنهم يقيمون في الصين
POSITIVE	مقال مثير للاهتمام متاح من خلال في بعض الأشياء التي يجب التفكير فيها عند التدريس عبر الإنترنت باستخدام العروض التوضيحية المرسومة باليد الحية تكون أكثر جاذبية مثل التوقف المؤقت للتفكير شيء يمكننا القيام به باستخدام أداة اختبار الفيديو
POSITIVE	ستنتقل إلى التكنولوجيا الرقمية في الأسابيع التسعة الأولى من العام الأكاديمي نحن هنا للتأكد من أنه سيتم التخطيط لنا بشكل هادف بشكل كبير 🧠‍ تتضمن تعليمات عالية الجودة ‍ ستؤدي إلى تعليم عالي الجودة ‍
NEUTRAL	هل ستفجر الجائحة كلية في أمريكا اقرأ المزيد
POSITIVE	نظام إدارة التعلم هو تطبيق برمجي لأتمتة تقارير تتبع الوثائق الإدارية وتقديم البرامج التدريبية للدورات التعليمية أو برامج التعلم والتطوير
POSITIVE	تقوم المدارس بتحديث مزيد من المعلومات التفصيلية حول التعلم الرقمي من في المدارس العامة بمقاطعة وكذلك المدارس الخاصة مناهج متنوعة لاستعداد في العام الدراسي
NEUTRAL	تبحث عن محور عملك ونقل تدريبك إلى الإنترنت نحن هنا للمساعدة في قراءة أحدث نصائح المدونة الخاصة بنا لتحريك الدورات التدريبية وجهًا لوجه
POSITIVE	شهد التعلم عبر الإنترنت ارتفاعًا في الأيام الأخيرة تواصل معنا واجعل التعلم عبر الإنترنت أكثر إثارة للاهتمام
POSITIVE	إهتموا بمارك تك حسنًا يجب أن تهتم بالتأكيد بدورة التعلم الرقمي الجديدة لدينا كل شيء عن اكتشف المزيد
NEUTRAL	تدريب الشركات سيصبح رقميًا انضم إلى جلسة إعلامية أخرى حول الحل التعليمي الموضوع تحويل تدريبك إلى رقمي الثلاثاء يوليو مساءً أكل التسجيل
NEUTRAL	شاهد هذا الفضاء لمعرفة المزيد عن كيفية تغيير الواقع المعزز لقطاع التعلم
NEGATIVE	يحول التعلم عن بعد قراءة المزيد
POSITIVE	لذا دعنا نتعلم جمال الصفر وابدأ رحلتك مع سنوجهك في كل خطوة وستكون على يقين من عبور جميع المعالم الأكاديمية الخاصة بك
NEGATIVE	تعرف على معيار النقطة الواحدة عبر
POSITIVE	يُظهر مصممو التعلم وأعضاء هيئة التدريس تعاونًا سريعًا في أوقات التغيير جامعة ولاية بنسلفانيا اقرأ المزيد
POSITIVE	تم تصميم دوراتنا المصممة خصيصًا وتقديمها من قبل فريق من الخبراء من المحتوى إلى التصميم إلى التطوير وفقًا لاحتياجاتك الدقيقة وهذا يعني ببساطة أن الدورات التدريبية مصممة معك ومن أجلك لمعرفة المزيد قم بزيارة موقعنا على الإنترنت
POSITIVE	إليك كيفية عمل التعلم الرقمي المصمم خصيصًا نحن نجمع بين أساليب التعلم الرقمية التي تم تجربتها واختبارها مع احتياجات التدريب الخاصة لمؤسستك لإنشاء تعليم رقمي جذاب له تأثير حقيقي
POSITIVE	مؤتمر متعطش
POSITIVE	يوم القميص مؤتمر اليوم المتعطش للكلية دعونا نذهب
POSITIVE	تعد مجموعة و من أفضل الأدوات للأداء اكتشف المزيد من الحقائق المثيرة في هذه المدونة
POSITIVE	حريصًا على التعرف على المسح الضوئي مباشرة من منزلك المريح دليل مثالي لك سجل الآن
POSITIVE	تكافح لإيجاد طريقة لتأمين معلوماتك السرية والشخصية من التعرض للاختراق إليك دليل مثالي سيساعدك على القيام بذلك سجل الآن
POSITIVE	تحتاج إلى تعزيز وظيفي ملهم في هذا الدليل المذهل سيساعدك على البدء سجل الآن
NEGATIVE	التعاون هو استراتيجية مربحة لجميع أنواع الأعمال اقرأ أحدث عناصر التثبيت حول سبب مساعدتنا في الالتصاق معًا عبر
POSITIVE	بينما يستعد المعلمون لتقديم الخبرات بسرعة كان الطلاب يعملون للتكيف مع واقعهم الجديد بالتكيف مع بيئة التعلم الجديدة لـ
NEUTRAL	لقد عقدنا شراكة مع مبتكر التعلم وعززنا عرضنا المتمثل في العمل من أي مكان لتقييم أداء تعلم القوى العاملة ومنصات الاعتماد وتوجهنا إلى اكتشاف المزيد
NEUTRAL	كيف تجعل التعلم الرقمي أشبه بالتعلم وجهًا لوجه
NEUTRAL	أنشطة العودة إلى المدرسة للفصل الدراسي عبر و
POSITIVE	حصلت على مشروع تسويقي جديد قادم وتحتاج إلى بناء مكدس التكنولوجيا الخاص بك لقد حصلنا على تجربة تعليمية مخصصة لتزويد التكنولوجيا بالموارد العملية التي يمكنك تطبيقها في مكان عملك
NEUTRAL	كيف تفعل التقييم التكويني في
POSITIVE	انضم إلى الدورات الصيفية المثيرة وتعلم المزيد بطريقة ممتعة فقط في
POSITIVE	طريقة مليئة بالمرح لتعلم مهارات جديدة انضم إلى الاستعداد الآن زيارة
POSITIVE	اليوم تم توجيه المشاركين في برنامج عبر الإنترنت حول التوعية بالنوع الاجتماعي ومنع التحرش الجنسي لخلق الوعي حول هذه الموضوعات الحاسمة
POSITIVE	رقصة للاستثمار في تكنولوجيا التعليم قراءة المزيد
NEUTRAL	انقر هنا لمعرفة المزيد حول كيف يمكننا مساعدتك في تحقيق تغيير جذري في العقلية لمؤسستك وتطوير القوى العاملة في المستقبل
POSITIVE	تمتع بميزة تفوق نظرائك في المهام العالمية في إعداد التقارير المالية والامتثال مع دبلومة في لمعرفة المزيد عن مجموعات البث المباشر عبر الإنترنت القادمة في أغسطس يرجى الاتصال
POSITIVE	تطابق السعر الذي تدفعه حاليًا 🤯 يبدو جيدًا جدًا لدرجة يصعب تصديقها فمن الأفضل أن تصدق ذلك كل ما تحتاج إلى معرفته موجود هنا
NEUTRAL	التسجيل في التعلم الرقمي مفتوح حان الوقت لرفع مستوى معرفتك بالتكنولوجيا معرفة المزيد
POSITIVE	الأنشطة الصيفية لجميع الأعمار طريقة جديدة ومثيرة لتعلم مهارات جديدة للأطفال لمزيد من التفاصيل تفضل بزيارة
NEUTRAL	يشارك مدير الموارد البشرية لدينا دوره في بناء خط أنابيب المواهب من الموظف وصاحب العمل الاستماع إلى البودكاست بأكمله
POSITIVE	نحتاج أحيانًا إلى نشاط يجذب الانتباه منذ البداية تعد طباعة الأوراق دائمًا خيارًا جيدًا
NEUTRAL	موارد التفكير التصميمي للمعلمين
POSITIVE	أحدث تكامل لدينا مع يسمح للمستخدمين بالتفاعل واستهلاك المحتوى التعليمي دون مغادرة تطبيق اطلب عرضًا توضيحيًا أو احجز استشارتك المجانية الآن
POSITIVE	تفوز بجائزة التميز في إطار التدريب على الفيديو عبر الإنترنت من جوائز
POSITIVE	تم إصدار كتالوج يوليو الآن بكميات كبيرة من كل جديد وتم تصنيفها إلى مستويات ألق نظرة
POSITIVE	جامعة كاليفورنيا في بيركلي فضائل التعليم العالي الافتراضي اقرأ المزيد
NEUTRAL	أصبح الآن افتراضيًا بينما يأخذ التدريب مقعدًا خلفيًا يتحدث عن إنشاء قدرة تدريبية وعلى المستوى الوطني
POSITIVE	تقييم التنمية الشخصية للموارد البشرية كل جانب من جوانب صناعة العقارات سيتم تحميل الدورات التدريبية بانتظام اشترك اليوم
POSITIVE	تضييق الفجوة بين الخريجين يبدأون منظمة غير ربحية لتوفير التكنولوجيا لذوي الدخل المنخفض قراءة المزيد
POSITIVE	مهتم بالتكامل تحقق من اشترك في
NEUTRAL	لا تفوت مرة واحدة حيث يقوم من بإطلاعنا على برنامجه الذي يركز على الإنسان والذي يتسم بإيقاع ذاتي وقيادة ذاتية احفظ التاريخ يوليو شاهد معاينة
POSITIVE	تستدعي العوامل المتغيرة بسرعة في هذا الوقت عمليات قتل وتدمير فعالة لحلول مصممة لكل من يحتاج إليها أتساءل كيف يمكن دعم مرونة الوصول والمشاركة
NEUTRAL	بطة تستحق على نصائح تعليمية لتسهيل التعلم عبر الإنترنت اقرأ المزيد
POSITIVE	كيفية تطبيق تكنولوجيا التعليم في الفصل الحديث
NEUTRAL	لا تستقر على منصة التعلم التي تم تصميمها للمتعلمين يجب أن تكون النقطة المركزية التي تدور حولها المنصة
NEUTRAL	التقاط البيانات لتحسين تجربة التعلم الخاصة بك باستخدام برنامج التحليلي
POSITIVE	هل تبحث عن لا تتردد في الاتصال بي سأفعل بك
POSITIVE	طلب طلابنا ذلك واستمعنا إلى توفير كبير في التكلفة على جميع الكتب المدرسية لـ للمساعدة في إعدادك للفصل الدراسي الجديد وتعزيز دراستك تسوق عبر الإنترنت
NEGATIVE	في عالم الاهتمام المحدود توفر مشاركة فورية
POSITIVE	المصطلحات يجب على كل شخص جديد في التعلم الرقمي أن يفهم أدوات التأليف تتبع الاستضافة
NEUTRAL	لقد قمنا بدعوة عالمة نفس بارزة السيدة جي تام الأعمار التي ستتحدث عن قضايا مختلفة تتعلق بالقلق خلال التغيرات السلوكية في الوقت الحاضر لدى الأطفال وكيفية معالجتها
NEUTRAL	تحقق من معرض الفيديو الخاص بنا لمشاهدة بعض المنتجات المخصصة لدينا
POSITIVE	حجم سوق تكنولوجيا التعليم بقيمة مليار دولار بواسطة اقرأ المزيد
POSITIVE	هل التكنولوجيا هي أفضل طريقة لوقف الغش عبر الإنترنت لا يقول الخبراء قراءة المزيد
NEUTRAL	الإنترنت له حدوده
POSITIVE	تعرف على كيفية إنشاء عملاء محتملين بشكل فعال من أجلك ندوة المبيعات عبر الويب باللغة الإنجليزية الجمعة يوليو مساءً بتوقيت الهند انضم إلى مع معرف اجتماع الاجتماع
POSITIVE	أشهر دخول مجاني إلى مكتبة التعلم الرقمية الخاصة بنا بعد كل سفينة متعلم استفسر الآن
NEUTRAL	بور صمغ يسلط الضوء على التقدم التكنولوجي كأداة خلال السنة الرابعة قراءة المزيد
NEUTRAL	محاكاة قاعدة الكسب
NEUTRAL	اجعل التعليم المحلي أقرب إلى الرعاية النهارية التعليم التالي قراءة المزيد
POSITIVE	أهم النصائح لتصميم تمارين الفصل الدراسي عبر الإنترنت اقرأ المزيد
POSITIVE	في في كما قال هو الطريق إلى الأمام يقود مستقبل صناعة مضخمات الصوت أنا فخور بأن أقول إنني معروف باسم
NEUTRAL	تحويل مشروعات التعلم للمساعدة في تجميع المكاسب الهامشية
POSITIVE	الوصول إلى التكنولوجيا والصحة العقلية من بين أهم الاهتمامات الموضحة في استطلاع اقرأ المزيد
NEGATIVE	سد الفجوة بينه وبين الأكاديميا
NEUTRAL	اتجاهات قراءة المزيد
POSITIVE	تعد النزاهة والموثوقية بعض الميزات البارزة في معرفة المزيد من الحقائق المثيرة للاهتمام حول في هذه المدونة
POSITIVE	أتساءل ما هي أفضل الكتب للبدء بها إليك دليل مختار بعناية برعاية خبرائنا من أجلك تسجيل
POSITIVE	لا تؤخر أهدافك احصل على صالحك في دورة شهادة تكنولوجيا المعلومات الإلكترونية بأسعار لا تصدق
NEUTRAL	تقنية افتراضية وأحداث بيز للتواصل مع بالتيمور في المنزل هذا الصيف قراءة المزيد
NEUTRAL	قم بتكبير سطح الكمبيوتر المحمول على الشاشة الثانية
NEUTRAL	تصدر قواعد للتعليم الشخصي في المدارس وسط قراءة المزيد
POSITIVE	يهدف إلى تقديم أفضل تجربة تعليمية متاحة عبر الإنترنت اقرأ المزيد
POSITIVE	قصة رائعة عن كيفية دمج المدارس للكاميرات من المدارس التي تقدم نهجًا هجينًا لبعض الأطفال شخصيًا والآخرين في المنزل أمر منطقي بالنسبة لي
NEUTRAL	إعادة فتح المدارس والتعلم الافتراضي يقدم الخبراء رؤى قيمة اقرأ المزيد
NEUTRAL	هذا هو الوقت المناسب للابتكار وإصلاح التعليم اقرأ المزيد
NEUTRAL	يمكن للمساواة في الحصول على التكنولوجيا أن تقلل من الفقر وتزيد من التنوع اقرأ المزيد
POSITIVE	إعداد التعلم الرقمي لدينا في الوقت الحالي سيكون هذا العام الدراسي مثيرًا للاهتمام
POSITIVE	يود أن يرحب بالسيدة ليزلي نيل المنسقة الافتراضية والسيدة جينيفر ريتش إي منسقة افتراضية
NEUTRAL	وصول الخطيئة تقرير
NEUTRAL	الساعات التي تبدأ من الاثنين والثلاثاء الخميس الجمعة صباحًا مخصصة للعملاء المعرضين للخطر خدمة كبح
POSITIVE	لا تفوت اليوم مساءً بتوقيت شرق الولايات المتحدة حيث تنضم إلى في أحدث حلقة تعال لمناقشة القضايا المهمة المتعلقة بتعلم أمبير
NEUTRAL	المدارس التي هرعت عبر الإنترنت تواجه حساب الخصوصية في إعادة الفتح قراءة المزيد
POSITIVE	نحن متحمسون للمسؤولية الاجتماعية الحامضة تقدم حلولًا للتمكين وتأمل في خلق مستقبل مشرق اكتشف كيف يفعلون ذلك
POSITIVE	قال ما يقرب من قادة التعلم أن التسليم الرقمي للتعلم سيظل مرتفعًا بعد تخفيف
POSITIVE	أطلقت مورد جديد شامل لمساعدة الطلاب على الاستعداد للتعلم الرقمي وخيارات التسليم المختلطة القادمة هذا الخريف قم بزيارة لمعرفة المزيد حول الدعم
POSITIVE	يعد الوصول إلى الإنترنت حاجة عالمية هذا المشروع التجريبي بالغ الأهمية ليس فقط للطلاب ولكن أيضًا لأسرهم أبرز هذا الانقسام وهذا النموذج التجريبي هو خطوة مهمة لسد الفجوة
NEUTRAL	إطلاق سفاري أكسفورد للقراءة قريبًا
POSITIVE	أنت تأخذ قضية تثير قلقًا حقيقيًا فالكثير من الأطفال اجتماعيًا أو اقتصاديًا لا يملكون ببساطة الأساسيات التي يجب عليهم اتباعها حتى أولئك الذين لديهم أجهزة كمبيوتر محمولة في متناول اليد فهو منحنى تعليمي لكل من الطلاب والمعلمين
POSITIVE	شكرًا نعتقد أنه أمر مفيد للغاية تحقق مما يجعل برنامجنا الشامل المرن الجذاب أفضل حل
POSITIVE	شكرًا لك فرانك سيب مان على المتابعة يرجى أيضًا التواصل معي على على والاشتراك للحصول على محتوى رائع ومحتوى
POSITIVE	يفوز بجائزة للابتكار قراءة المزيد
NEUTRAL	لقد حصلنا على هذا
POSITIVE	لأن كيفية دمج التكنولوجيا في وظائفنا وحياتنا أكثر أهمية من التكنولوجيا نفسها إليك ستة من قادة الفكر يعملون على إزالة الغموض عن التحول الرقمي وإنشاء و
NEUTRAL	يشير راسل بول برفقة قطته لونا إلى أنه يعمل في وقت يتسم بالتقلب وعدم اليقين والتعقيد والغموض في
NEGATIVE	هذه المخزونات هي وسيلة لركوب اتجاه التعليم المتسارع عبر الإنترنت بسبب فيروس كورونا اقرأ المزيد
POSITIVE	من تعلمي المهني اليوم حول التعلم عبر الإنترنت لا تقم بإعادة تدوير نقاط القوة القديمة الخاصة بك يجب عليك إعادة تدويرها إن التعلم الرقمي لا يقتصر فقط على رقمنة المواد الخاصة بك بل إنه يستخدم التكنولوجيا لتعزيز التعلم وتوسيع نطاقه
POSITIVE	الصوت جزء لا يتجزأ من هيريس الفعالة كيف يمكنك فعل ذلك
POSITIVE	قبض على الدكتور المدير في نهاية هذا الأسبوع حيث يقدم لك منظورًا جديدًا للتعلم أثناء الوباء
POSITIVE	يجب على قادة المدارس والمنطقة اتخاذ خطوات لفهم مكان وجود طلابهم أكاديميًا وما إذا كانوا قادرين على المشاركة في العمل المدرسي قياس المشاركة وليس الوصول لـ
NEUTRAL	قد لا يكون الأمر مثالياً ولكن علينا أن نركز عند الضرورة وفي اليوم الدراسي على سبب الشكوى من شيء لا يمكنك التحكم فيه هذا مجرد مؤقت
NEUTRAL	وفقًا للتدريس عبر الإنترنت يتطلب مجموعات مهارات متخصصة سيمكن أسبوعنا المرن فريق المعلمين لديك من تطوير تلك المهارات وبناء ثقتهم أيضًااتصل بنا اليوم لتحديد موعد تجربة التعلم المخصصة لفريقك
NEUTRAL	انتصار
NEUTRAL	سيكون لوباء فيروس كورونا تأثيرات دائمة على طبيعة تعلم التواصل والعمل
NEUTRAL	مايكل أ ثورب مرشح مقاطعة سانتا روزا مدير المدارس قراءة المزيد
NEUTRAL	كيف ستستمر في تطوير التدريس والتعلم الرقمي استخدم هذه الأسئلة لمراجعة ما يعمل وتخطيط الخطوات التالية
POSITIVE	لقد تركت العديد من كبار السن معزولين وحيدين فإن مساعدتهم على الوصول إلى يمكن أن تحدث الكثير من الاختلافات في حياتهم لأن أحبائهم سيكونون على بعد مكالمة هاتفية فقط
POSITIVE	بيانات مثيرة للاهتمام ولا تفاجئني على الإطلاق بأن المعلمين بحاجة إلى الشعور بأنهم يستطيعون إحداث تأثير
POSITIVE	أنا أستمع إلى طفلي الإبداعي وهو يضرب الملاكمة في الغرفة الأخرى بينما يأخذ اختبار الخريطة من ناحية ’ من ناحية أخرى
NEUTRAL	سجل الآن في ندوة الويب الخاصة بنا مع يوم الثلاثاء سبتمبر في الساعة صباحًا بتوقيت جرينتش جلسة تفاعلية مع رؤى ملموسة يمكنك تنفيذها في عملك احجز مكانك الآن
NEUTRAL	احصل على الإلهام
POSITIVE	أشاهد الأشياء الخارقة والبدء في العمل على الفصول الدراسية الافتراضية
POSITIVE	الاستفادة من التكنولوجيا لضمان استمرارية التعلم هي مبادرة رائعة وأعتقد أن هذا هو الوقت المناسب لسد الفجوات بين البنية التحتية التي تحتاجها تكنولوجيا مضخم الصوت لتوفير فرص متساوية للحصول على تعليم جيد
POSITIVE	يشارك زميلي موقعًا استراتيجيًا مهمًا لقيادة الطريق مع
NEUTRAL	الحياة مثل ركوب الدراجة للحفاظ على توازنك يجب أن تستمر في تحريك ألبرت أينشتاين
POSITIVE	الوصول إلى التكنولوجيا منخفض في إفريقيا فقط الأطفال الذين يحصلون على الوصول في الغالب عبر التلفزيون يجب أن تكون معرفة القراءة والكتابة الرقمية أولوية ولكن الحلول غير التقنية مطلوبة للوصول إلى معظم المتعلمين
POSITIVE	القبول مفتوح في أحد أفضل معاهد التدريب الطبي في ولاية ماهاراشترا احصل على التدريب من قبل أعضاء هيئة التدريس ذوي الخبرة اقترب خطوة واحدة من حلمك تقدم الآن بسرعة
POSITIVE	• تحسين مساحة التدريس الرقمية الخاصة بي بقليل من المساعدة من زوجي المفيد شكرًا دائمًا على استعداده لمشروع الفصل الدراسي • •••
POSITIVE	لقد أسعد مدرسونا بالتسجيل لتطوير المهارات الرقمية لأننا أصبحنا أول من عمل مع على جائزتها للمستوى لدورات دورة المعلم الافتراضية المتقدمة التي تتضمن مقدمة إلى منصات التدريس الافتراضية لمنصات التعلم
POSITIVE	أتمنى أن تتحسن هذه الفتاة الحلوة في هذا اليوم وعصر التكنولوجيا لا توجد أسباب لفرصة فتح الطوب والهاون فقط حتى لقاح
NEGATIVE	ترفع إيرادات عمليات الاستحواذ العضوية إلى مزيد من النمو المتوقع في السنة المالية حيث تزيد الأعمال من الاعتماد على التعلم عبر الإنترنت
POSITIVE	نظام تخطيط موارد المؤسسات عالي المرونة قم بتكوين وتخصيص نظام إدارة مدرستك وفقًا لاحتياجاتك احجز عرضًا تجريبيًا الآن
POSITIVE	ساعد المعلمين والطلاب على البقاء على اتصال أثناء الوباء الآن يريد ترامب حظره قراءة المزيد
NEUTRAL	تعلم العداد والحصيرة الفيدية
POSITIVE	يرجى قراءة مدونتي الجديدة حول التعلم الإلكتروني الوبائي بعنوان أنا لا أعرف ما الذي أتحدث عنه بعد ولا أنت كذلك
POSITIVE	شكرًا لك ولمساعدتنا في شراء الأجهزة اللوحية لتحسين التعلم الرقمي في خدماتنا
POSITIVE	تقدم حلولًا للتمكين وتأمل في خلق مستقبل مشرق اكتشف كيف يقومون بذلك
POSITIVE	التعليم القانوني بعد الوباء اقرأ المزيد
NEUTRAL	تنسيقات لاستخدامها للحصول على أقصى تأثير
POSITIVE	هل بيانات اعتماد الوصول إلى المسرح بالمستشفى محدثة لإعادة التعيين يغطي برنامج الخبراء لدينا كل ما تحتاجه لضريبة القيمة المضافة فقط حتى تشعر بالثقة في أنك مستعد لمقابلة عملاء
POSITIVE	تدريبنا على المساءلة الاجتماعية ويهدف إلى المساهمة في الرفاهية بشكل عام وفي العمل بشكل خاص اكتشف دوراتنا في
POSITIVE	شكرًا للسيد باستيا نيل آي والسيدة سوندرز على إنشاء دليل مورغان هذا إلى
POSITIVE	يمكن لمهارات النجاح أن تساعدك في العثور على وظيفة هذه مجانية وتفاعلية من استخدامات محاكاة الفيديو لتجربة سيناريوهات حقيقية للبحث عن عمل سجل باستخدام رمز الوصول التعليمي
POSITIVE	لقد تحولت خطوة نحو منصة التعلم عبر الإنترنت لقد اتخذنا الخطوة الإرشادية لصالحنا لحماية أكاديميهم الثمين
NEGATIVE	في التدريس في المدرسة والتعلم عن بعد الوضع الطبيعي الجديد مهمة صعبة لأي معلم يفضل الضجيج الطبيعي والإثارة في الفصل الدراسي
NEUTRAL	جاهز لإطلاق نظام إدارة التعلم عبر الإنترنت للمساعدة في تعزيز التعلم الرقمي
NEGATIVE	فقد آلاف الأطفال إمكانية الوصول إلى الهاتف أثناء الإغلاق غير قادرين على شراء جهاز لوحي بهاتف ذكي يمكن أن يساعد قديمك غير المستخدم الأطفال المحرومين من الخدمة على مواصلة الدراسة عبر الإنترنت اجعل هذا حقيقة أو عبر البريد الإلكتروني جهة اتصال
NEUTRAL	صفوف تعني في
POSITIVE	احصل على لمحة عن أتمتة العمليات الروبوتية عملها وما الذي يجعل فعالة جدًا للمؤسسة
NEUTRAL	صفوف عبر الإنترنت أجراها خريج الذي يتمتع بخبرة سنوات عديدة في التدريس
NEUTRAL	التعلم الافتراضي موجود لتبقى قراءة المزيد
POSITIVE	اليوم الأول من الصف ليس بالطريقة التي تصورناها بداية العام الدراسي لكنه سيكون يومًا رائعًا في كلتا الحالتين
POSITIVE	شكرًا على المتابعة يرجى أيضًا التواصل معي على على والاشتراك للحصول على محتوى رائع ومحتوى
NEUTRAL	أنا معلم أرضي من ويسكونسن
POSITIVE	أفضلها جزء من الحلقات عندما يخططون لرسم أفكارهم على الورق لا تنسى المعلمين في عصر لا ينسى مدى أهمية رسم أفكارهم للأطفال
NEUTRAL	يجب أن تعتمد المدارس على تقنية واحدة قراءة المزيد
POSITIVE	هو المؤتمر الأول للواقع المعزز الحدث افتراضي بالكامل والتسجيل الآن مباشر
POSITIVE	الفصول الدراسية في لطيفة للغاية وتضيف القليل من المرح إلى التعلم الافتراضي الذي أحببته في عملي وأتمنى أن يحب الطلاب رؤيتها
NEUTRAL	نشرت للتو
POSITIVE	كانت مشورة ودعم الإستراتيجي ذا قيمة كبيرة في دعم النمو والتوجهات المخطط لها لـ مع نمو تعليمي أثناء نموهم اكتشف المزيد في دراسة الحالة الأخيرة
POSITIVE	أطلقت مورد جديد شامل لمساعدة الطلاب على الاستعداد للتعلم الرقمي وخيارات التسليم المختلطة القادمة هذا الخريف قم بزيارة لمعرفة المزيد حول الدعم المتاح لك
NEUTRAL	المجلد المجلة الدولية للبحوث في التعلم الموزع المفتوح أمبير
POSITIVE	بدأت أول يوم لي في التدريس الرقمي شكرًا لك على جعله رائعًا للغاية كان طلابي متحمسين للغاية عندما أخبرتهم عن جميع كتبنا الجديدة الرائعة اليوم ولا يمكنهم الانتظار لسماعني أقرأها في اجتماعات
NEUTRAL	لتقديم وجبات على جانب الطريق لطلاب التعلم الرقمي
POSITIVE	رائع إنها نهاية اليوم الأول من المدرسة رسميًا جدول المدرسة الرقمية جاد 🤦‍ مع هذا الوقت للاسترخاء
POSITIVE	الذهاب إلى الرقمية الليلة على أمل صنع شيء جيد متقاطع 🤞
NEUTRAL	الواقع الممتد هل تعرف كيف تحدث ثورة في الصناعة اقرأ هنا
NEUTRAL	أكملت تدريبي الرائد الخطوة التالية اربح لقب سفير متأرجح
NEUTRAL	في هذا الخميس من أغسطس من مساءً نضيف محرك أقراص إضافيًا بواسطة للطلاب الجدد المسجلين بالكامل ونقل الطلاب بعد ذلك سيتعين عليك الاتصال بالمكتبة وإنشاء تطبيق لالتقاط التطبيق الخاص بك
POSITIVE	ابدأ رحلتك نحو نجاح القبول بالجامعة
POSITIVE	طرق لإدخال مشاريع الشاشة الخضراء في منهج الخاص بنا دعنا نستمر في الحفاظ على تحفيز طلابنا ومشاركتهم في التعلم حتى لو كان رقميًا
POSITIVE	يقدم تطبيقه التعليمي للمدارس مجانًا لمدة شهور
NEGATIVE	تجزئة تعليم تعلم الثقافة والآثار التقنية على الذكاء الاصطناعي في أجندة أبحاث التعليم في جوردون ماكول أ
POSITIVE	تقدم حلولًا للتمكين وتأمل في خلق مستقبل مشرق اكتشف كيف يقومون بذلك
NEGATIVE	الأفكار الرئيسية لإعادة تصميم وإعادة تخيل التعليم والأنظمة لتلبية احتياجاتهم تعد المهارات الحديثة وليست المناهج القديمة هي المفتاح الرقمي والوصول إلى المجتمعات الضعيفة
NEUTRAL	يناقش كيفية استخدام الملاحظات الغامرة والمدعومة لتدريب العاملين والسماح لهم بالتدرب
POSITIVE	يسعدني أن أطلعكم على البيان الصحفي الأخير بشأن شراكتنا مع معهد الطائف الرقمي للتمويل الإسلامي الذي يعمل معًا لإعادة تشكيل مستقبل التعلم الرقمي
POSITIVE	الطلاب جنبًا إلى جنب مع بطاقة مع حزمة الإنترنت للبيانات لتنزيل العرض الكامل قم بزيارة
POSITIVE	قصص المدن الخاصة بنا تم إنشاء موقعنا على الويب على خرائط الصور التاريخية والقصص ذات الحجم الصغير وقد تمت إعادة تصميمه ولا يزال موردًا تفاعليًا رائعًا للتعرف على ماضي إدنبرة
NEUTRAL	إذا كنت تعتقد أنك تستطيع وستفعل شيئًا ما فستجد وسيلة لتحقيق ذلك
NEUTRAL	هناك طلب على الدورات الرقمية الآن أكثر من أي وقت مضى هذا هو الوقت المناسب لنقل أعمالك المعرفية عبر الإنترنت من خلال ترخيص التعليم الافتراضي الخاص بنا انتقل إلى للحصول على التفاصيل
POSITIVE	صباح اليوم الأول بعد العودة إلى المدرسة غدًا بالنسبة لنا هنا في أبردين سيكون من الغريب عدم الترحيب بفصل ولكن متحمس لقيادة هذا العام شغوف بكل ما يتعلق بالإنصاف وقوة الكلمات لجعل الجميع يشعرون وكأنهم ينتمون 🤗
POSITIVE	يسعدني الانضمام إلى ندوة عبر الإنترنت فريدة من نوعها ولكن بعيدة عن الحفاظ على التلال في وقت لاحق من هذا الشهر
POSITIVE	تقدم مجموعة الطاقة منصة تدريب القوى العاملة الأكثر تقدمًا في العالم إلى صناعة الرعاية الصحية اقرأ المزيد
NEUTRAL	يناقش الآن كيفية استخدام الملاحظات الغامرة والمدعومة لتدريب العاملين والسماح لهم بالتدرب
POSITIVE	بعض الأفكار والاستراتيجيات الجيدة حول أنشطة التعلم التعاوني النشط في أوضاع التدريس المختلطة كيف سيبدو الفصل الدراسي المتباعد جسديًا مع الطلاب في أنماط التعلم المختلطة
POSITIVE	كيفية تطبيق تكنولوجيا التعليم في الفصل الحديث
POSITIVE	كيفية دمج التقييمات الرقمية في الفصل الدراسي بسهولة
POSITIVE	مقالة ثاقبة تلتقط بحثًا في الجامعة المفتوحة تشير إلى أن الشركات التي تتبنى التعلم المرن المستمر لموظفيها العاملين في المنزل هي أكثر ثقة في التعافي السريع بعد
POSITIVE	للزيارة الجارية لمتابعة الجلسات الحية
POSITIVE	الخروج تحقق من أفضل موارد الأسبوع المنسقة من جميع أنحاء العالم في
NEUTRAL	يخبرك هذا الحل بأكبر قدر ممكن عن فهم المستخدمين للمحتوى
POSITIVE	يبدأ يوم بكلمة رئيسية رائعة حول قيادة الأصالة وأضخم نكات الشركة الأخرى من خلال التسجيل الآن
NEUTRAL	فئات في
NEUTRAL	دورات التصميم الداخلي على
NEUTRAL	تم وضع علامة على حساب كيف يمكنني استعادته أو كيف يمكنني سحب أموال رصيدي من الحساب الذي تم وضع علامة عليه
POSITIVE	التعلم الإلكتروني الناجح في خطوات
NEUTRAL	صفوف عبر الإنترنت أجراها خريج الذي يتمتع بخبرة سنوات عديدة في التدريس
POSITIVE	إكمال المنهج الدراسي بالكامل من خلال التعلم بسرعة تعلم الفهم تذكر إلى الأبد التسجيل الافتتاح قريبًا موقع الويب
POSITIVE	بارك الله في هذه الدفعة في قوالب الدفاتر الرقمية في العروض التقديمية من لأنني كنت أعاني حقًا من كيفية الانتقال من رابط الفصل إلى القيام بشيء ما عبر الإنترنت تمامًا
NEUTRAL	يوافق الناخبون على سندات لمدرسة قراءة المزيد
POSITIVE	لجلسة اليوم حول كيفية تسخير قوة من الكثير من المعلومات في دقائق فقط جعلني أفكر في كيفية دمج المزيد من مشاريع الفيديو
POSITIVE	أحببت رؤية مشاريع طلابي كل شيء عني اليوم وأنا معجب جدًا بثقتهم في تقديمهم رقميًا بالفعل
NEUTRAL	ليزا المؤسس المشارك لشركة والشقيقة الشقيقة مع على حول تعلم بدء الأعمال التجارية والحياة على طول الطريق
NEUTRAL	يوافق مجلس إدارة مدرسة لينش بورغ سيتي على تعيين نائب المشرف اقرأ المزيد
POSITIVE	أحب مشاهدة طلابي وهم يقومون بتدريس الفصل الدراسي في كل فصل دراسي يتم تخصيص موضوع علمي للطلاب لتدريسه لبعضهم البعض ويمكنهم تقديم هذه المادة مع ملصق فيديو أو جزء لكل تريليون
POSITIVE	لقد كان شرفًا لي أن أتحدث إلى عائلتي هذا الصباح لقد استمتعت كثيرًا بهذه التعليقات الإيجابية المذهلة وأحب رؤية جميع صفحات القماش
POSITIVE	أنت تعلم أنك تعمل بشكل صحيح عندما تريد معرفة وقت تسجيل الدخول مرة أخرى
NEUTRAL	انضم إليهم أثناء قيامهم بدراسة كتاب على مستوى الولاية حول قراءة المعلومات العالمية أدناه يمكنك شراء الكتاب من هنا
NEUTRAL	اكتشف الآن كيفية استخدام عمليات المحاكاة الغامرة و دعم التعليقات للممارسة والتدريب على
POSITIVE	من التعلم الطارئ إلى التعلم الفعال في أي وقت وفي أي مكان عبر
POSITIVE	مهتم بالحصول على درجة الزمالة اختر للحصول على تجربة تعليمية عبر الإنترنت ميسورة التكلفة 🤑 تعرف على المزيد في
POSITIVE	التعليم الإلكتروني و في التعليم العالي نائب رئيس جامعة
POSITIVE	شكرًا على المتابعة يرجى أيضًا التواصل معي على على والاشتراك للحصول على محتوى رائع ومحتوى
NEGATIVE	هذا هو وجه أخصائي وسائط مرهق قضيته طوال اليوم على الكمبيوتر للاستعداد للتعلم الرقمي الذي تركته في الوقت المحدد ولن أعمل في المنزل
POSITIVE	تشعر العديد من المؤسسات بالارتباك حول كيفية الانتقال من التدريب الشخصي إلى عالم انضم إلينا في ندوة عبر الإنترنت حيث سنوضح لك كيفية اعتماد إستراتيجية تعلم جديدة تتوافق مع متعلمي اليوم
NEUTRAL	ستحتاج إستراتيجية الأمريكتين لتعليم الجذعية الصادرة في ديسمبر إلى بعض التحديث
POSITIVE	يمكن لأي شخص مشاركة الدراسات التي تظهر ساعات في ساعات من التعليم المباشر هو الجواب على التعلم عن طلب صديق
NEUTRAL	هل يمكننا التعلم الرقمي على
POSITIVE	أخبار رائعة يرجى تذكر أن لوحة بها العديد من خيارات إمكانية الوصول التي يمكن أن تتيح وصولاً أكبر للمستخدمين يرجى مراجعة السيدة دوغ جميعًا للحصول على معلومات حول الخيارات المتاحة
NEUTRAL	يوم المنطقة الرقمية هنا نتعمق أكثر مع اليوم
POSITIVE	شاهد مقطع فيديو رائعًا مرتبطًا بـ حول العمل والتعلم في عصر الاضطراب الرقمي
NEUTRAL	وزير التعليم في بنسلفانيا يستقيل ليصبح رئيسًا لكلية مقاطعة لانكستر قراءة المزيد
POSITIVE	استمتعت كثيرًا بجعل فحصي الأسبوعي في مخطط العواطف لـ
NEUTRAL	حازت شركة على شهادة تصميم منتج قائم على الأبحاث اقرأ المزيد
POSITIVE	فتح الوصول حتى يناير لإصدار خاص من مناهج التدريس والتعلم عبر الإنترنت القائمة على الأدلة والبراغماتية من وأمانة المكتبات
POSITIVE	شكرًا ​​على المتابعة يرجى أيضًا التواصل معي على على والاشتراك للحصول على محتوى رائع ومحتوى
POSITIVE	أحب المظهر الجذاب مع بعض الجناس
NEGATIVE	انتهى وقت اللعب عادت المدرسة في الموسم لكن التعلم الرقمي لم يحظى بهذا القدر من الثراء
POSITIVE	في الأسبوع الماضي تم الوصول إلى أكثر من شخصًا لقد ساعدنا الأشخاص من جميع أنحاء الولايات المتحدة هذا الصيف على تعلم كيفية دمج التكنولوجيا بطرق فعالة ومبتكرة المستقبل يبدو مشرقًا
POSITIVE	تركت الشارة كسفير لعضو في المجتمع والآن أحد قادة المجتمع الجدد يحبون استخدام في الدورات التدريبية الخاصة بي للمهام والأعمال الأخرى
POSITIVE	محو الأمية التقنية للوالدين مهم للتعلم عن بعد قراءة المزيد
POSITIVE	حتى إذا كان لديك تفاعلات سابقة وجهاً لوجه مع الطلاب فلا تهمل إعادة إنشاء العلاقات مع طلابك في مساحة افتراضية وهي واحدة من التذكيرات الرائعة التي تمت مشاركتها في الوحدة النمطية من كتاب التعلم الرقمي
POSITIVE	ما هي التحديات التي تواجهها المؤسسات عند جعل تعلمها يتناسب مع موظفيها ما هو الحل ما هي فوائد التعلم في التدفق اكتشف الآن
NEUTRAL	تعمل أونتاريو على ضمان دعم المؤسسات جيدًا في توفير فرص تعليم رقمي عالية الجودة للمتعلمين ستُجرى مشاورات هذا الأسبوع مع أصحاب المصلحة بعد المرحلة الثانوية لمناقشة مواضيع مثل أوراق الاعتماد الصغيرة و
NEGATIVE	تحتوي الفصول الدراسية التي لا يوجد بها نهج واسع النطاق للتعلم على حالات أكثر من التفاعلات السلبية بين الطلاب والمعلمين ووقت أقل يقضيه في التدريس الأكاديمي أحد النقاط البارزة العديدة في وحدة دليل التعلم الرقمي
NEUTRAL	يقوم المديرون بملء خانتين إداريين قراءة المزيد
POSITIVE	يستقبل النظام المدرسي أكبر عدد ممكن من الطلاب لتسجيل الدخول في الوقت الحالي لاختبار الضغط على النظام لليوم الأول من المدرسة يوم الأربعاء حتى الآن هناك تأخير بسيط ولكنه قادر على العيش
POSITIVE	يلعب المعلمون دورًا مهمًا في نجاح الطلاب من خلال التعلم المستند إلى الألعاب الرقمية في الفصل الدراسي تعرف على المزيد في هذا الأمر من فريق التعلم الإلكتروني ​​
POSITIVE	لوح حلو قمنا ببنائه لابننا يدخل الصف اليوم في هتافات ليبقى عاقلًا في سن
POSITIVE	قد أكون متأخراً في الأوقات وقد لا يكون هذا خبراً للكثيرين لكن العثور على هذه الليلة الماضية شعرت وكأنه ذهب مذهل سيسمح لك بتقسيم ملف إلى الصفحات التي تحتاجها فقط وستحصل على يوم مجاني أي معلم آخر يحتاج إلى هذا لـ
NEUTRAL	هل لديك أي شرائح أو قوالب لغرفة الهروب للتعلم عن بعد
POSITIVE	أول مهرجان للتعلم الرقمي في باكستان على قدم وساق في هل تحقق من البرنامج الشيء المناسب لك
POSITIVE	يحتاج إلى توقعات واضحة حدد النغمة مبكرًا
NEUTRAL	صه هههه 🤫
NEUTRAL	أقدم هذا الصباح بعض النصائح والحيل إلى زملائي لا يمكنني الانتظار لمشاركة بعض الأشياء الجيدة معي وتقديم بعض الأشياء الجيدة على طول الطريق
POSITIVE	تشير الأبحاث إلى أن الثقة هي أحد أقوى متنبئين لاستخدام المعلمين للتكنولوجيا إذا كان فريق المعلمين لديك يمكن أن يستفيد من زيادة الثقة فاتصل بنا اليوم
POSITIVE	كن واثقًا من استعدادك لمقابلة عملاء من خلال وحدات برنامج الوصول إلى مسرح المستشفى وخبيرتنا التي تغطي كل ما تحتاجه بما في ذلك تسجيل في ضريبة القيمة المضافة فقط
POSITIVE	هل ألقيت نظرة على تشخيصنا المجاني للتعلم الرقمي مع العديد من أشكال التعلم المختلفة الآن سيساعدك هذا التشخيص على تحديد الأفضل بالنسبة لك دعنا نعرف ما اكتشفته
POSITIVE	بالنظر إلى الصور المرئية تحاول أدمغتنا فك رموزها وفهمها نقوم بملء الفجوات لما هو غير مرئي من خلال النظر في استمرار تشابه القرب وإغلاقه يمكننا توضيح نقطة أو توجيه الانتباه إلى المكان الذي يجب أن يكون التركيز فيه
NEUTRAL	طلاب البذور المزروعة بتقنية للتحقيق في وتحديد ما إذا كانت النباتات تحتاج إلى ضوء الشمس والماء لتنمو التعلم اليدوي هو السبيل للذهاب
NEUTRAL	عندما تكون متفائلاً تصبح متفائلاً تبدأ في رؤية الاحتمالات بدلاً من القيود
NEUTRAL	ينمو قطاع تكنولوجيا التعليم وسط فيروس كورونا لكن المهمة الشاقة تنتظر الحكومة لمساعدتها على الازدهار اقرأ المزيد
NEGATIVE	اشترك في قناتك لتبقى على اطلاع بأحدث مقاطع الفيديو لدينا
NEUTRAL	ستطرح منصتها التعليمية الرقمية لملايين الطلاب والمدرسين في ولاية ماهاراشترا الهندية
POSITIVE	تابع الحملة لنبدأ كلمة جديدة انطق بكلمة डैफ्ट سخيفة سخيفة سخيفة ذكي ذكي ذكي
NEGATIVE	التعاون هو استراتيجية مربحة لجميع أنواع الأعمال اقرأ أحدث عناصر التثبيت حول سبب مساعدتنا في الالتصاق معًا عبر
POSITIVE	جاهز لموسيقى الروك أسبوع من التخطيط للتعلم الافتراضي شكرًا دائمًا على نشر الحب عبر القمصان
NEUTRAL	العمل مع ما يعمل وما الذي يفعله يجعل كل الاختلاف الذي يعرفونه يثقون بهم
NEUTRAL	دراسات في تطبيق الواقع المعزز في التعلم الإلكتروني
POSITIVE	ليباركك الرب كريشنا لتحصل على كل الأشياء الجيدة في الحياة والشجاعة لمواجهة كل أنواع التحديات
NEUTRAL	جولة أخرى من بدأت للتو في التطلع إلى أسبوع من التعلم
NEUTRAL	هل استخدمت الممول من يتضمن دليل المعلم لدينا خطط الدروس والأنشطة الطلابية ونصائح لاستخدام التاريخ الرقمي في الفصول الدراسية
POSITIVE	إذا فاتك حدث الأشهر الماضية الآن فهذه فرصتك لمشاهدة جميع الحالات الحية على إعادة التشغيل هنا
POSITIVE	يتم تقييم سياسة التعليم الوطنية الجديدة بحكمة ويأمل الخبراء أن يحدث هذا ثورة كاملة في الهند هذا مؤشر صغير من الذي يوضح أن الحكومات تهدف إلى تعليم الهند
NEGATIVE	الاستيقاظ من النوم وخروج الإنترنت أمر مزعج وإزعاج بالنسبة لي لكن بالنسبة لآلاف الطلاب والمعلمين الذين يعودون إلى المدرسة رقميًا يجب أن يكون كابوسًا جهنميًا
POSITIVE	الجمع وباعتباره أفضل ممارسة للمعلمين
NEUTRAL	نحن نساعد المؤسسات على النمو والتطور من خلال تجارب التعلم الرقمي والاستشارات
NEUTRAL	تصوير عطلة نهاية الأسبوع في سد
POSITIVE	هنا في بريتانيكا أردنا أن نقول ترحيبًا حارًا بأحدث مدرسة إسبانية للانضمام إلى مجتمع بريتانيكا المتنامي باستمرار
NEGATIVE	سوف تساعد تقنية المعلمين والطلاب في التعلم عن بعد قراءة المزيد
NEUTRAL	إنجازات الطلاب لدينا والتزام المدارس بتقديمها في خضم ما تم التقاطه في إصدار نهاية الأسبوع من
NEGATIVE	تستكشف شركة سبب اعتبار الهوية الذاتية السيادية مفتاحًا لتطوير المواهب الخفية للمؤسسة في
POSITIVE	الآن قم بإدارة المحتوى الرقمي بشكل فعال وتخزينه كأصل مدرسي للمستقبل وكذلك مع أنا حقيقة تحليل فعالية التعلم الوصول إلى المحتوى في أي مكان وفي أي وقت للعرض تصل إلينا
NEUTRAL	تحافظ وشركاؤها على التعليم في المسار الصحيح قراءة المزيد
POSITIVE	استغل الطالب راج هول ديفيد الظروف الخاصة أثناء جائحة للأفضل فقد أتيحت له الفرصة لقضاء المزيد من الوقت مع أسرته وحضور دورات إضافية
NEUTRAL	ستطرح نظامها الأساسي للتعلم الرقمي لملايين الطلاب والمدرسين في ولاية ماهاراشترا الهندية اقرأ المزيد
NEUTRAL	تواصل التعليم بمساعدة المنظمات في جميع أنحاء العالم اقرأ المزيد
NEUTRAL	صفوف تعني في
NEUTRAL	التعلم المؤسسي
POSITIVE	رواية القصص من أجل التعلم الإلكتروني الفعال
POSITIVE	استكشف أفضل برامج شهادات التسويق الرقمي عبر
NEUTRAL	كيف نجهز الطلاب للنجاح في العلوم اقرأ المزيد
NEUTRAL	يبدأ مهرجان في أغسطس مع أعضاء مؤسس بالترحيب بجميع الحاضرين الافتراضيين متبوعين بكلمة حول موضوع الحدث
NEUTRAL	المحتوى هو الملك
NEUTRAL	التعلم الرقمي من خلال التسجيل الرقمي افتتاح الموقع قريباً
POSITIVE	كيف أصبح الهاتف أول تقنية رائعة للتعلم عن بعد اقرأ المزيد
POSITIVE	أثبت أنه وسيلة رائعة للنقل والترقية
NEUTRAL	الاثنين الدافع
NEUTRAL	التقاط البيانات لتحسين تجربة التعلم الخاصة بك باستخدام برنامج التحليلي
NEGATIVE	تعلن شركة عن أسعار الأسهم العادية قراءة المزيد
NEUTRAL	ندرة النطاق العريض تلوح في الأفق خلال العام الدراسي الافتراضي القانون قراءة المزيد
POSITIVE	يبدو اليوم الأول من المدرسة في أريزونا مختلفًا كثيرًا مع الفصول الدراسية عبر الإنترنت اقرأ المزيد
NEUTRAL	كما تمت مواجهته مع الأدوات المستمرة والموقفية يمكن أن تساعد في سد الفجوة وتمكين مشاركة إنتاجية محسّنة ونتائج معرفة المزيد عبر
NEGATIVE	مدن بوتس دي كارير أند تيك سنتر احصل على منح إغاثة تعليمية اقرأ المزيد
POSITIVE	فعلت شيئًا أزرار قماشية فقط صبار وألوان قوس قزح في الوقت الحالي ولكن آمل أن أجعل المزيد 🥰
NEUTRAL	يحدد ما تعنيه مرونة الشبكة ويوفر الإستراتيجيات اللازمة للإبقاء والأجهزة متصلة بالإنترنت بغض النظر عن التعطيل أو الموقع
POSITIVE	شاكرين جدًا لهذين المحاربين الرقميين نحن مستعدون لأسبوع من الصف الثاني الرقمي
NEUTRAL	روتين الشعر المجعد كيف أصمم كرسي بناتي تصفيفة الشعر العودة إلى المدرسة
NEGATIVE	إذا تم إجبارك على استخدامه يجب أن يكون لفترات زمنية غير ملحوظة
NEUTRAL	يوافق على للترقيات الأمنية التقنية في مدارس نيويورك اقرأ المزيد
POSITIVE	استكشف أبحاث المشاريع الفنية الرقمية الأكثر ابتكارًا للعام عبر اقرأ المزيد
NEUTRAL	العودة إلى المدرسة التسوق نصائح حول التكنولوجيا هي سلعة اقرأ المزيد
POSITIVE	عززت لعبتها بسبب الوباء تم طلبها عبر الإنترنت في اليوم التالي والتقاطها عبر عناصر التطبيق في الموقع التي يتم تسليمها إلى مكان ممتاز معين شكرًا جزيلاً لك يجعل التكثيف أسهل بكثير
NEUTRAL	شرح جورج تاون المخطط التنظيمي للجامعة قراءة المزيد
POSITIVE	أقوم بتعليق قضيب ستارة من السقف لحجب غرفة النوم حيث يكون الفصل الافتراضي الخاص بي حلاً سريعًا وبسيطًا لأولئك منكم الذين يعملون بمساحة صغيرة
POSITIVE	تأهل للقبول في منشط أو مؤسسات أخرى احصل على عروض دورات رقمية مجانية مع جداول زمنية مرنة استعد للتعليم ما بعد الثانوي أو احصل على دبلوم المدرسة الثانوية اعرف المزيد
NEUTRAL	تحويل مشروعات التعلم للمساعدة في تجميع المكاسب الهامشية
NEUTRAL	الطرق التي تجعل بها تقنية الصوت نفسها مسموعة قراءة المزيد
NEUTRAL	العودة إلى المدرسة الخياران أ و ب نوادي قماشية والمجتمع قراءة المزيد
POSITIVE	كان تسليط الضوء المطلق على يومي الأسبوع في الشهر طالبًا سابقًا منذ سنوات مضت كلهم ​​يرسلون لي بريدًا إلكترونيًا لذا انظر كيف أعمل
NEUTRAL	استخدام الفيديو لتقييم انتباه الطلاب في اجتماعات الفصل الافتراضي
POSITIVE	الاستعداد للعودة إلى المدرسة أنا أيضًا راجع كتابنا اقرأ العالم لإعادة التفكير في محو الأمية للعمل في عصر رقمي هو محطتك لجميع مضخمات التعلم الرقمي الآباء المعاونين أيضًا رابط في الملف الشخصي
NEUTRAL	التسوق في المدرسة يكون مثل
POSITIVE	سيحصل الطلاب في هذه المدرسة الثانوية بجنوب جيرسي على كتب الخاصة بهم قراءة المزيد
NEUTRAL	ضوء ينتج دروسًا إذاعية يقودها الشباب لسد الفجوة بين الفجوة التعليمية لمن يعانون من نقص في الخدمات قراءة المزيد
POSITIVE	انتهى انتظار مستمعي الحلقة الجديدة وانتهى الآن
NEUTRAL	سؤال كسر الجليد هنا أخبرني شيئًا عن نفسك شاهد الفيديو مثل شارك واشترك إذا وجدت هذا مفيدًا
POSITIVE	كيف حرص اتحاد المعلمين في شيكاغو على ضمان إعادة فتح المدارس عن بُعد
NEGATIVE	هذا هو الشيء الأكثر غباءً الذي قرأته اليوم هل لا يوجد في المنطقة التعليمية أشياء أفضل للتركيز عليها مثل المناهج الدراسية لا ترتدي ملابس النوم في مدارس سبرينجفيلد يجب على الطلاب الالتزام بقواعد اللباس للتعلم عن بُعد في شيكاغو تي ضلع
NEUTRAL	هل ستكون الفرصة التي نحتاجها لإعادة تصور التعلم اقرأ المزيد
NEGATIVE	قراءة الفصل الافتراضي صعبة لكن يمكن إجراؤها
NEUTRAL	تطبيقات أساسية للفصل الدراسي المادي والرقمي عبر
POSITIVE	أنا فخور بأن هذه الدورة متاحة الآن عبر الإنترنت دون الحاجة إلى جلسات اتصال مع هذا لا أرى الحاجة إلى محاضرات وجهاً لوجه ولا حتى للطلاب للحضور لكتابة الاختبارات في الحرم الجامعي
NEUTRAL	أعلن محافظ نيويورك عن تحديثات الأمان التقنية للمدارس مجلة سلامة الحرم الجامعي اقرأ المزيد
POSITIVE	يبدأ التعلم الرقمي غدًا هنا أنا جاهز أعتقد أن أتلانتا جورجيا
POSITIVE	يهدف إلى تقديم أفضل تجربة تعليمية متاحة عبر الإنترنت اقرأ المزيد
POSITIVE	نتطلع إلى الترحيب بالموظفين بعد عودتهم إلى المدرسة غدًا نحن فخورون جدًا بكل ما خططوا لتسليمه وتحقيقه لشبابنا في أوقات غير مسبوقة من إلى لا يمكننا الانتظار
POSITIVE	أحاول معرفة كيفية استخدام في بيئة تحقق من قائمة التشغيل الجديدة التي نشرتها للتو لمعلمي
NEUTRAL	هذا هو الوقت المناسب للابتكار وإصلاح التعليم اقرأ المزيد
NEUTRAL	المجلد المجلة الدولية للبحوث في التعلم الموزع المفتوح أمبير
POSITIVE	تعيد خدمات التعليمية فتح حرم كوينز في نيويورك قراءة المزيد
NEUTRAL	المدارس التي هرعت عبر الإنترنت تواجه حساب الخصوصية في إعادة الفتح قراءة المزيد
NEUTRAL	شركة شركاء مع مقاييس تحليلية لتوفير أداة طلاقة في القراءة الشفوية مع قراءة المزيد
NEGATIVE	ما يكفي ولكن ليس الكثير من التكنولوجيا الرقمية والمزيد من الدعم المباشر للطلاب الضعفاء بعد الوباء في
POSITIVE	يفوز بجائزة للابتكار قراءة المزيد
NEUTRAL	كيف غيرت الطريقة التي نتعامل بها مع التكنولوجيا اقرأ المزيد
POSITIVE	تتمثل مهمتنا التي لا تنتهي في جعل تقنية التسويق بسيطة وتحطيم شهادة البكالوريوس في الكلمات الطنانة وقليل من المرح على الطريقة التي يجسد التعلم الرقمي لدينا من كل هذه الجوانب اكتشف المزيد
NEGATIVE	هذه المخزونات هي وسيلة لركوب اتجاه التعليم المتسارع عبر الإنترنت بسبب فيروس كورونا اقرأ المزيد
NEUTRAL	يقضي الطلاب في مينيرفا أربع سنوات كاملة عبر الإنترنت هل هذا هو مستقبل
NEGATIVE	بوصلة رقمية بواسطة تعليم الحس السليم عبر
NEUTRAL	مايكل أ ثورب مرشح مقاطعة سانتا روزا مدير المدارس قراءة المزيد
NEUTRAL	تعلن عن الفائزين بجوائز اقرأ المزيد
NEUTRAL	تكشف عن الجيل التالي من منصة التعليم عبر الإنترنت قراءة المزيد
NEUTRAL	لأننا بحاجة إلى ذكاء وطرق لإبقاء التجربة الافتراضية قريبة من الفصل الدراسي قدر الإمكان
NEUTRAL	الاعتمادات الرقمية إلى التكنولوجيا في سياسة التعليم الوطنية اقرأ المزيد
POSITIVE	أتساءل عما إذا كان يجب عليك التسجيل في التعلم الرقمي لدينا دورة تدريبية مثالية لقادة التسويق مديري التسويق أمب إكسك تسويق تقني تقنيي التحول الرقمي
NEUTRAL	يتفوق الإعلان الرقمي على جميع أشكال الإعلان الأخرى لأنه يركز عليك أنت الجمهور يشرح الفيديو الخاص بي كيف تم تصميم هذا على القنوات الرقمية وكيف يختلف عن القنوات الأخرى
NEGATIVE	طرق استخدام مؤتمرات الفيديو مع الطلاب الذين يتعلمون عن بعد عبر
POSITIVE	ألهم رحلتك الرقمية مع الأكاديمية اكتشف مهارات جديدة وأفكارًا جديدة في وتيرتك الخاصة حقق أهدافك الشخصية والمهنية إنه مجاني ومفتوح للجميع اكتساب مهارات جديدة يمكن أن يغير حياتك
POSITIVE	تهانينا على الأخبار الرائعة شكرًا لكل دعمك لـ
NEUTRAL	تعلن نتائج الربع الثاني اقرأ المزيد
POSITIVE	إليك ما يمكن أن تتوقعه من وحدات التعلم الرقمية الخاصة بنا على مدار الأسابيع التفاعلية موارد غنية لعبة مرنة قابلة للتكيف مع التعلم الاجتماعي الرطب شهادة لامعة اكتشف المزيد
POSITIVE	تعلن جامعة زوفيو وجامعة أريزونا عن اتفاقية تحويلية للتعليم العالي اقرأ المزيد
POSITIVE	ساعد المعلمين والطلاب على البقاء على اتصال أثناء الوباء الآن يريد ترامب حظره قراءة المزيد
NEUTRAL	القوى الخمس العظمى لاتصالات أمبير التعلم التخريبي
POSITIVE	سوق السبورة التفاعلية المحمولة قراءة المزيد
POSITIVE	لبدء موضوع الأسبوع الصيفي في يومنا هذا نقدم دليل المعلم الخاص بنا على مكبر الصوت ابحث عن مقاطع الفيديو والمصادر الأساسية للبودكاست لاستخدامها في
POSITIVE	تعلم برنامج رسومات متجه احترافيًا بالإضافة إلى معالجة مضخم الصوت لتحرير الصور للعمل الفني الرقمي المثالي
NEUTRAL	هل تعلم أن الشركات تفتقر إلى الموظفين المهرة للاستفادة من تقنيتها هذه نسبة كبيرة ومع تعلمنا الرقمي كنا نخطط لخفض هذا الرقم اكتشف المزيد
POSITIVE	من المتوقع أن ينتعش سوق السيارات في الصحي من قبل أفضل الشركات اقرأ المزيد
NEGATIVE	ثمانية اعتراضات شائعة ولكنها خاطئة على التوقف عن اختبار الأهمية في تحليل بيانات البحث
NEGATIVE	هذا أمر خطير يجب أن يدركه الناس لا يتعلق بالذعر ببساطة ارتدِ قناعًا بنفسك والأطفال على حد سواء قد تكون إعادة فتح المدارس مشكلة معقدة يجب حلها أعتقد أنه يجب أن تكون نقطة التركيز الرئيسية لهذا العام والسنوات القادمة
NEUTRAL	دخلت و في شراكة لتوفير الوصول إلى الاتصال المستمر للمؤسسات التعليمية والمتعلمين من خلال مبادرتهم اقرأ البيان الصحفي هنا
POSITIVE	مهتم بالتكامل تحقق من اشترك في
POSITIVE	تأكد من أن الحلول الخاصة بك تبرز لعملاء لفهم نقاط الألم لديهم من خلال الحل الأكثر موثوقية للتعلم والامتثال لـ عبر الإنترنت أكاديمية التعلم الرقمي اكتشف المزيد الآن
NEUTRAL	كيف يمكننا معرفة ما إذا كان التعليم العسكري المهني يعمل حرب على الصخور اقرأ المزيد
NEUTRAL	لقد أطلقنا تجارب تعليمية تستند إلى الخاصة بنا لمساعدتك في الكشف عن رؤى قيمة حول تدقيق نضجك التكنولوجي وتطوير إستراتيجيتك التقنية ذات التأثير
NEGATIVE	عند محاولة اكتشاف الأخبار المزيفة فإن أول شيء يجب على الطالب فعله هو التحقق من المصادر الأخرى لنفس القصة
NEGATIVE	إن صعوبة نقل التعليم عبر الإنترنت تعكس فقط عدم المساواة في مجتمعنا واتساع الفجوة الرقمية الموجودة على الرغم من كل الشعارات التي ما زلنا متأخرين في توفير الوصول الرقمي المتساوي للجميع
NEUTRAL	مجلة التكنولوجيا التفاعلية وعلم أصول التدريس إصدار الربيع
NEUTRAL	مؤتمر التعلم المتصل
NEGATIVE	هل تشعر بالحيرة بسبب حجم التقنيات المختلفة ولا تعرف ما الذي يجب استخدامه
POSITIVE	هذا هنا من الجيد دائمًا تعليق الحكم والامتياز على مورد عظيم و
POSITIVE	المجلد رقم
NEUTRAL	قم بتمكين الدعم والتعرف على مزايا
NEUTRAL	إشارات اليد لإدارة مناقشات الفصل عبر الإنترنت وغير متصل عبر
NEUTRAL	المناقشات اليدوية لإدارة مناقشات الفصل عبر الإنترنت وغير متصل
POSITIVE	احصل على قبضة جيدة على أجهزة التعلم الرقمية الخاصة بك مع هذا المعلم الخارق اطلب هنا للمزيد
NEUTRAL	تطوير البناء والكفاءة في أنظمة التعلم الإلكتروني ما ربط معرفة
NEUTRAL	ما هو مستقبل التعليم
NEUTRAL	كيف تغير البيانات الضخمة تجربة الكلية أمب البيانات الضخمة في الحرم الجامعي
NEGATIVE	تطوير التعلم المخصص من خلال البيانات الضخمة والذكاء الاصطناعي كونراد تاكر
POSITIVE	تعتبر الفصول الدراسية في هي الاتجاهات الجديدة للتدريس عبر الإنترنت والتي تحافظ على مشاركة الطلاب وتحفيزهم للتعلم كما يمكنك إنشاء مكتبة رقمية لا يمكنك الانتظار لإنشاء مكتبي لشهر سبتمبر
NEUTRAL	يعمل برنامج على ربط تحليلات البيانات الضخمة بعلوم التعلم لتعزيز أصول التدريس في التعليم الإلكتروني جامعة نانسي لو في هونك كونغ الصين
POSITIVE	إذا كنت تبحث عن أماكن إقامة رقمية محتملة للطلاب هذا الخريف فقد بدأت قائمة لا تتردد في إضافتها إليها
NEUTRAL	كوليجيانس أغسطس قراءة المزيد
POSITIVE	يمكن أن تعزز المهارات الرقمية والحساب فرص العمل لديك حيث يسعى أصحاب العمل لكليهما تعلم مهارة جديدة اليوم ابحث عن دورة مجانية عالية الجودة في مجموعة أدوات المهارات هنا
NEUTRAL	إطار تفاعل الطلاب القائم على إنترنت الأشياء باستخدام تقييم درجات الانتباه في التعلم الإلكتروني محمد فارهان وآخرون
POSITIVE	مخصص للفراغ اشترك في الخاص بي للحصول على صوتيات أسبوعية مجانية بواسطة معلم متمرس في المملكة المتحدة
POSITIVE	قضيت اليوم في إنشاء رموز ومستندات جاهزة للانتقال إلى المزيد من الرقمية 🤓 أحب أن أحصل على فرصة لإدخال عناصر من اهتماماتي الخاصة في وظيفتي 🤩
NEUTRAL	التعلم للغد
NEUTRAL	التعلم الإلكتروني هو هذا التدريس للطلاب أو التدريس مع الطلاب رئيس روبرت جون موير
POSITIVE	يمكن أن تساعدك مهارات النجاح في العثور على وظيفةهذا التدريب المجاني والتفاعلي من استخدامات محاكاة الفيديو لتجربة سيناريوهات البحث عن عمل في الحياة الواقعية سجّل باستخدام رمز الوصول التعليمي
POSITIVE	يشعر بالارتباك لذا إليك تحليل ممتع للمهارات والتعرف على نشاطك قام شخص ما بتصميمه في الأصل للحصيرة بتصميم قديم ولكنه لا يزال ممتعًا ويمكن تكييفه
NEGATIVE	ويريد فريق المساعدة في دعم صناعة التعلم في هذا الوقت الصعب دع روب يخبرك عن عرضه للدعم
NEUTRAL	ومع ذلك فإن الآلات الموسيقية في أمبير لها أشكال مختلفة في بابوا الجزء الأوسط من مكبر الصوت أكثر انحناءًا وله مقبض في الجزء الأوسط
NEUTRAL	توسيع فرص التعلم من خلال الممارسات عبر الوسائط غير الحية لأليس كنموذج مثالي لورا فليمنج
POSITIVE	هي نوع من الآلات الموسيقية ذات صوت واحد فقط لذا يمكن أن تكون الصوت الرئيسي أو منظم الإيقاع عند العزف عليها
NEUTRAL	ابدأ بالويب لسد الفجوة الرقمية في فصولك الدراسية
NEUTRAL	يملأ المديرون شريحتين إداريتين قراءة المزيد
POSITIVE	الإيجابية والفرح معديان مثل الخوف والسلبية أيهما في اعتقادك يولد المزيد من النتائج الإيجابية يا سيدي
NEUTRAL	كيف يمكن لتعدين البيانات التحليلي الحصول على التعليم امبير البيانات التعدين للتعليم دي رايان بيكر
NEUTRAL	العنصرية منتشرة في كل مكان في إسرائيل حتى في مناهضة شبكة الإنترنت واحتجاجات ناشط إسرائيلي إثيوبي يقول اقرأ المزيد
POSITIVE	شكرًا لجميع العائلات الرقمية التي أتت إلى يوم التوزيع العمل الجماعي يجعل الحلم يعمل أحببت رؤيتك شخصيًا هذه سنة رائعة
POSITIVE	المدن الذكية تستثمر في المستقبل لندن
NEGATIVE	هذا جميل للغاية حيث ينتشر جائحة عالمي حول هؤلاء الطلاب والمعلمين يسحبون القرف مثل هذا ناهيك عن كل ما لا أساس له من على أي حال متعثرين متعثرين للسلطة
NEUTRAL	نظام التعليم التعليم الإلكتروني مقابل التعلم القائم على الفصل الدراسي
NEUTRAL	ها هي اختبارك لهذا اليوم
POSITIVE	كيف يمكن لـ تغيير قطاع التعليم العالي بشكل دائم
POSITIVE	إليك بعض أفضل الطرق للتخلص من التوتر
POSITIVE	الارتقاء إلى آفاق جديدة في التعليم
POSITIVE	هل هناك لعبة تعليمية رائعة مثل لعبة الدراسات الاجتماعية حيث يمكن للطلاب ربح شارات تحديد الأهداف وتتبع التقدم
NEUTRAL	الحمد لله لقد حصلنا على بعض هؤلاء الذين يتطلعون إلى البدء في هذا المشروع قريبًا
NEUTRAL	نشأ الصمود في وجه العاصفة من قبل روب وهو يبحر ويعتقد أنه تعلم الكثير من المرونة الذاتية مما يساعد في المناخ الحالي
NEUTRAL	كيفية مواجهة تحديات الإنصاف في شركات التكنولوجيا الكبرى
NEUTRAL	الشخص كيف يجري علي هل يمكنك رؤية شاشتي هل أنا مسموع
POSITIVE	فيما يلي بعض الأشكال الرئيسية لأبحاث السوق التي يجب مراعاتها عند تصميم دورة تدريبية
NEUTRAL	لم يتبق سوى أيام قليلة للتسجيل في الأسبوع الأخير من
POSITIVE	محو الأمية التقنية للوالدين مهم للتعلم عن بعد قراءة المزيد
NEUTRAL	يملأ المديرون شريحتين إداريتين قراءة المزيد
POSITIVE	فخور جدًا بكوني جزءًا من تطوير وتقديم دورات التعلم عن بعد لممثلي الاتحاد مع بالإضافة إلى المزيد من الأشياء المثيرة التي ستأتي في الخريف
NEUTRAL	العنصرية منتشرة في كل مكان في إسرائيل حتى في مناهضة شبكة الإنترنت واحتجاجات ناشط إسرائيلي إثيوبي يقول اقرأ المزيد
POSITIVE	عند إنشاء محتوى تأكد من أنه يثقف جمهورك ويتصل بدعم أمبير واحد على الأقل من منتجاتك أو خدماتك
POSITIVE	سيوضح لك مدير الحساب الرئيسي لدينا ديفيد كيفية التفاوض على المنتجات على كمشتري أو مورد في ثلاث جلسات ندوات عبر الإنترنت في أغسطس وسبتمبر والتي يجب ألا تفوتها سجل الآن مجانًا
POSITIVE	تتمثل مهمتنا التي لا تنتهي في جعل تقنية التسويق بسيطة وتحطيم شهادة البكالوريوس في الكلمات الطنانة وقليل من المرح على الطريقة التي يجسد التعلم الرقمي لدينا من كل هذه الجوانب اكتشف المزيد
NEUTRAL	التسجيل مفتوح الآن لعروض الندوة عبر الإنترنت للأسابيع القادمة سجل الآن في لعرض الجلسات المسجلة قم بزيارة
NEUTRAL	يعني التدريس في عصر الإنترنت أنه يجب علينا تعليم مهارات الغد اليوم
POSITIVE	هل تبدأ العام على الإنترنت لا تفترض أن الطلاب يمكنهم التنقل في الأدوات التقنية عندما تكون قوتهم هي استخدام التطبيقات إنها لعبة بحث ممتعة من خلال شرائح لتقييم المهارات وبناءها
POSITIVE	قرأنا اليوم كتاب الفتاة التي لم ترتكب أخطاءً وكتبنا عن وقت ارتكبنا فيه خطأً تحقق من هذا العمل المذهل كما قمنا بعمل اتصال لأن كلبي يأكل طعامي دائمًا أيضًا
POSITIVE	كن واثقًا من استعدادك لمقابلة عملاء من خلال وحدات برنامج الوصول إلى مسرح المستشفى وخبيرتنا التي تغطي كل ما تحتاجه بما في ذلك تسجيل في ضريبة القيمة المضافة فقط
POSITIVE	أتساءل عما إذا كان يجب عليك التسجيل في التعلم الرقمي لدينا دورة تدريبية مثالية لقادة التسويق مديري التسويق أمب إكسك تسويق تقني تقنيي التحول الرقمي
NEUTRAL	ينمو قطاع تكنولوجيا التعليم وسط فيروس كورونا لكن المهمة الشاقة تنتظر الحكومة لمساعدتها على الازدهار اقرأ المزيد
NEUTRAL	بدأ بوب والاس المرشح لمنصب رئيس بلدية بالتيمور شركات هنا حيث يقف على التكنولوجيا والوصول اقرأ المزيد
POSITIVE	نحن هنا لدعمك في تحسين مؤسستك لتكييف تعلمك في هذا الوقت الذي يشهد تغيرًا شديدًا في اضطراب مضخم الصوت الحاجة إلى التعرف على المزيد بسرعة لدينا مجموعة من نصائح الدعم المجانية والتدريب لمساعدتك على البقاء والازدهار
POSITIVE	كيفية تطبيق تكنولوجيا التعليم في الفصل الحديث
NEUTRAL	عندما تحتاج الفرق إلى مراجعة الإجراءات المحدثة باستمرار فإن النظام الأساسي أمر لا بد منه معرفة المزيد حول كيفية الاستفادة منه
POSITIVE	في طليعة التعليم المهني في قطاعي القانون والمحاسبة يسعدنا أن نكون جزءًا من تطوير أنظمة التعلم الخاصة بهم
NEUTRAL	هل تعلم أن تقدم مجموعة واسعة من دروس الفيديو للبرمجة المتوازية للباحثين والطلاب احصل على الإلهام واعثر على الفيديو الخاص بك هنا
POSITIVE	ألهم رحلتك الرقمية مع الأكاديمية اكتشف مهارات جديدة وأفكارًا جديدة في وتيرتك الخاصة حقق أهدافك الشخصية والمهنية إنه مجاني ومفتوح للجميع اكتساب مهارات جديدة يمكن أن يغير حياتك
NEUTRAL	قسم الهندسة الميكانيكية عبر
POSITIVE	فرصة للاشتراك مع العلامة التجارية الأكثر ابتكارًا في الهند لإعداد المدرسة والدعم التشغيلي للنظام البيئي ذي التكنولوجيا العالية والعائد على الاستثمار المرتفع
POSITIVE	فرصة للاشتراك مع العلامة التجارية لمرحلة ما قبل المدرسة الأكثر ابتكارًا في الهند إعداد المدرسة تقنية الدعم التشغيلي نظام التعليم البيئي عائد استثمار مرتفع لمزيد من التفاصيل اتصل بنا الآن على
POSITIVE	إليك ما يمكن أن تتوقعه من وحدات التعلم الرقمية الخاصة بنا على مدار الأسابيع التفاعلية موارد غنية لعبة مرنة قابلة للتكيف مع التعلم الاجتماعي الرطب شهادة لامعة اكتشف المزيد
POSITIVE	بينما تتعافى الصين من تأثير نحن متحمسون لإمكانية عمليات المحاكاة لدينا لمساعدة المؤسسات على التكيف مع طرق العمل الجديدة لذلك يعلق الرئيس التنفيذي على على ترجماتنا الماندرين الجديدة
NEUTRAL	هل تعلم أن الشركات تفتقر إلى الموظفين المهرة للاستفادة من تقنيتها هذه نسبة كبيرة ومع تعلمنا الرقمي كنا نخطط لخفض هذا الرقم اكتشف المزيد
NEUTRAL	إلى أبريل عند التدوين في المدونة هل يمكنك تعلم كيفية التكيف مع التغيير
POSITIVE	نظرًا لأن العديد من الموظفين يعانون من مشاكل إضافية وكمؤسسة فهناك الكثير الذي يمكن القيام به للمساعدة في دعم الموظفين خلال هذه الأوقات
POSITIVE	أحاول أن أتقن طبقًا شهيًا من أمريكا الجنوبية الإسبانية نصف الدقة لذا يمكنك أيضًا استخدام الإعدادات الافتراضية للماكينة للحصول على أي مقهى قريبًا بما يكفي يمكنني الانتقال إلى أورلاندو للعمل في صالة قهوة لاسلكية معكم جميعًا
POSITIVE	الاهتمام مؤقت الاحترام قوة بينما الانطباع الأول لا مفر منه الاحترام هو ما يجعل قيمتك كشخص
NEGATIVE	سوف تساعد تقنية المعلمين والطلاب في التعلم عن بعد قراءة المزيد
POSITIVE	لا يتحسن عمل الخاص بالبضائع إلا بمرور الوقت إن حيل محرك البحث الوحيدة التي تحتاج إلى التغيير باستمرار عند خوارزميات الترتيب
POSITIVE	أبذل قصارى جهدي من خلال التعلم الرقمي
NEUTRAL	مهرجان بتعلم الأخوة
NEUTRAL	لمزيد من المعلومات قم بزيارة
NEUTRAL	لقد أطلقنا تجارب تعليمية تستند إلى الخاصة بنا لمساعدتك في الكشف عن رؤى قيمة حول تدقيق نضجك التكنولوجي وتطوير إستراتيجيتك التقنية ذات التأثير
NEGATIVE	قد تعطي تحديثات التعلم التجريبي للطلاب لمحة عن كيفية إعادة تشكيل الحياة البعيدة لمكان العمل
POSITIVE	إذا كنت تشعر بالضيق أو الإرهاق يعرض هذا البرنامج بعضًا من أكثر نجوم العالم إلهامًا يشاركونك نصائحهم لإعادتك إلى المسار الصحيح واستعد ثقتك بنفسك وانضم إلينا في سبتمبر
NEUTRAL	تحافظ وشركاؤها على التعليم في المسار الصحيح قراءة المزيد
NEUTRAL	يتنافس المربون على مقاعد مجلس إدارة اقرأ المزيد
POSITIVE	كيفية دمج التقييمات الرقمية في الفصل الدراسي بسهولة
NEUTRAL	تفاصيل سياسة التعليم الوطنية
NEUTRAL	تواصل التعليم بمساعدة المنظمات في جميع أنحاء العالم اقرأ المزيد
NEUTRAL	يمكن أن يضربك في أي وقت تعرف على ما يمكن أن يساعد عملك على البقاء على الأرض
POSITIVE	كانت أول ندوة لي على الويب بصفتي مشاركًا في حلقة النقاش اعتقدت أن هذا رائع نظرًا للفرصة التي أود القيام بها مرة أخرى شكرًا لاستضافتي
NEUTRAL	انضم إلينا في دروس متقدمة في مع أعضاء هيئة التدريس والخبراء والمدربين سجل الآن
NEUTRAL	انضم إلينا في دروس متقدمة في مع هيئة التدريس والخبير والمدرب رجل سجل الآن
POSITIVE	اتخذ خطوتك الأولى نحو أن تصبح مهندسًا باستخدام هذا البرنامج التعليمي ابحث عن فرصة للمشاركة فيه تحقق من دورة التدريبية
NEUTRAL	كيف نجهز الطلاب للنجاح في العلوم اقرأ المزيد
POSITIVE	زيادة الشحن من قبل قطاع مشغل الكابلات المحلي لدينا في شحن إضافي تقريبًا كل شهر على رسوم اتخاذ إجراء فوري
POSITIVE	تمت تغطية البرامج عبر العديد من الحرم الجامعي الأخضر المورق متعدد التخصصات وهو وضع متميز يستحق الثناء منذ البداية كما تمت تغطية شبكة الخريجين القوية عبر العالم في المعاهد في المقالة
NEUTRAL	طرق لحماية الموظف أثناء الأزمة
NEUTRAL	صفوف عبر الإنترنت أجراها خريج الذي يتمتع بخبرة سنوات عديدة في التدريس
POSITIVE	كأحدث في هل تشعر بأنك غير مرئي احصل على ملاحظة من خلال التعلم العلمي
NEUTRAL	البريق هذا جعلني أفكر فيك ما هي بعض الأمثلة التي قد تضيفها عن
POSITIVE	عروض مثيرة لعائلاتنا تحقق من هذه العروض اتصل بـ للحصول على مزيد من المعلومات حول عروض الجلسات هذه في هذه معلومات مهمة لأولياء الأمور حتى تتمكن من دعم طلابك بشكل أفضل
POSITIVE	الفصول الدراسية الرقمية الخاصة بي جاهزة للتشغيل متحمس لتوصيلهم بمنصتنا الجديدة لاستخدامها للحصول على معلومات إضافية وروابط سريعة
POSITIVE	ما لم يكن لديك موقع رئيسي مرتبط باسمك مثل ملفك الشخصي على وسائل التواصل الاجتماعي عادة ما تكون النتيجة الأولى التي يعرضها عندما يبحث شخص ما عنك
POSITIVE	بالنسبة لتدريب المئات من العمال بشكل مستمر يعد تحديًا كبيرًا توجد شركة هنا للمساعدة في الوسائط المتعددة والأدوات المخصصة لدينا تعرف على المزيد في
NEGATIVE	تعلن شركة عن أسعار الأسهم العادية قراءة المزيد
POSITIVE	يبدو اليوم الأول من المدرسة في أريزونا مختلفًا كثيرًا مع الفصول الدراسية عبر الإنترنت اقرأ المزيد
NEGATIVE	مع توليد اهتمام طويل الأجل في هذه تستعد للفائدة
POSITIVE	أتيت إلى هنا أنا متحمس جدًا لأن أكون جزءًا من هذا المجتمع المذهل مرة أخرى أتطلع إلى ما سيحققه هذا العام
NEGATIVE	المدارس العامة في أنهايم تطلق أكاديميات افتراضية على المدى الطويل قراءة المزيد
POSITIVE	اشتريت ابنتي جهاز الرائع هذا للمساعدة في التعلم الرقمي في سنتها الثانية من فصول الكلية في المدرسة الثانوية المزدوجة الملتحقين بها وكانت تعمل في غضون دقائق
NEUTRAL	المعامل الافتراضية
POSITIVE	يبتكر الطلاب لعملاء حقيقيين من خلال مادة إلزامية تزودهم بمهارات
NEGATIVE	ربما تمنع الأشخاص الذين يفعلون هذه الأشياء فأنا مذنب بارتكاب نفس الشيء بنفسي لا تتردد في القيام بكل ما تحتاج إليه لإبعاد نفسك عن شيء يؤذيك طالما أنه لا ينطوي على إيذاء شخص آخر بالطبع لا تخجل من ذلك
NEGATIVE	بالنسبة للمسافة مقابل الإزاحة بالطبع هناك طرق لكتابة هذه الأمثلة التي لا تتضمن أرقامًا تلتف حولها ولكن هذا لا يعني أن أي خطأ في استخدام الإزاحة لقياس الأشياء فهي مجرد أدوات مختلفة لوظائف مختلفة
POSITIVE	مرحبًا مايكل بربور لقد ذكرتك لي أنا أستعد لدورة جامعية حول التعلم الإلكتروني والتعليم عن بعد هل تصادف أن يكون لديك منهج تعليمي حول هذا الموضوع ترغب في مشاركته
NEUTRAL	لا فقط الكثير من التأشير والصراخ من مسافة بالطبع
POSITIVE	ارتقِ بمهاراتك في التصوير الفوتوغرافي من خلال مقدمة دورة متجر الصور في فصل تنسيق التعلم عن بعد هذا تعرف على كيفية تحديد مضخم الصوت بسهولة ومعالجة منطقة الصورة وإنشاء طبقات واستخدام طبقات والصور الصحيحة والمزيد للتسجيل يرجى إرسال بريد إلكتروني إلى
POSITIVE	لقد خرج ترامب من عقله ولكن بالطبع كنا نعلم بالفعل أنه بالعودة إلى النقطة التي تحدث فيها كان الحديث في بداية هذه العدوى لكنه لم يتابعها لم يتحدث إلى الناس من خلال التأكيد على إعادة التأكيد على كيفية المهم هو المسافة الاجتماعية
POSITIVE	تمحو الأسلحة النووية كل شيء من حولهم ضمن مسافة كبيرة إلى حد ما كما أن المبنى كان يدخن بالفعل لذلك وقع انفجار قبل الفيديو أيضًا لماذا يكون هذا هو الحال مقبلات قبل الطبق الرئيسي
NEUTRAL	بالطبع بعد ذلك تنأى بنفسك وخدمه بنفس الطاقة 🤷‍
POSITIVE	لا تزال هناك مساحة متاحة تبدأ الدورة في الخميس أغسطس مساءً وفر مع لمعرفة المزيد والتسجيل ستساعد الدورة المعلمين على الشعور بالراحة في تعليم طلابهم عبر التعلم عن بعد
POSITIVE	لا تزال هناك مساحة متاحة تبدأ الدورة التدريبية يوم الخميس أغسطس في الساعة مساءً حتى مساءً حفظ مع لمعرفة المزيد والتسجيل ستساعد الدورة المعلمين على الشعور بالراحة في تعليم طلابهم عبر التعلم عن بُعد
POSITIVE	هذا جاهز للترفيه مع الحفاظ على مسافة اجتماعية بالطبع تتضمن ميزات المطبخ مساحة إعداد مريحة وأدراج مطبخ إضافية للجلوس لزيادة الوصول إلى التخزين إلى أقصى حد مصابيح قلادة ذهبية
NEGATIVE	واو هذا غير مناسب تمامًا في منطقة نيويورك الخاصة بي سيكون التعلم عن بعد هو إجمالي ساعات اليوم الإجمالي للساعات الكلية أو أكثر اعتمادًا على حمل الدورة التدريبية وسوف يجمع بين المتزامن وغير المتزامن ولديه تعليمات مجموعة صغيرة
NEGATIVE	بالطبع السؤال هو هل كان يرتدي قناعًا كيف تعاقد معه أنا أيضًا أشعر بالإحباط من الأشخاص الذين يرفضون القناع والمسافة الذين يعرضون الجميع للخطر ولكن عليك أن تتحمل مسؤولية سلامتك أيضًا خاصة إذا كنت في خطر
NEGATIVE	أقوم بتدريس ست فترات يوميًا بمتوسط ​​عدد الطلاب في كل فترة يتم خلط هؤلاء الطلاب تقريبًا في الفصول مع طلاب آخرين خلال فترة اليوم ولا يمكن الوثوق بهم لغسل الأيدي والحفاظ على أقنعةهم أو عن بعد اجتماعيًا المدارس هي
POSITIVE	استمتعت بجلسة تسجيل عن بعد ظهر هذا اليوم مع سيأتي قريبًا الثنائي في مهرجان بالقرب منك البث بالطبع
NEGATIVE	من الواضح أن ما لدينا من ارتباط بين المسافة والانزياح الأحمر السؤال هو لماذا هذا ما يجب أن تشرحه نظريتك بالطبع الصورة القياسية التي لدينا هي أن هذا يرجع إلى توسيع الفضاء مع كون يبدأ في الانفجار العظيم هذا أيون مستكشف
NEGATIVE	خطأ مطلق يمكن أن يكون الرئيس قد حدد المسار من أقنعة اليوم الأول ارتداء الابتعاد عن نفسك كان بإمكانه زيادة إنتاج أجهزة التنفس الصناعي وغيرها من معدات الوقاية الشخصية كان بإمكانه إنقاذ عشرات الآلاف من الأرواح
POSITIVE	قد يكون من المفيد للأشخاص ارتداء القناع والابتعاد عن مسافة لا تنطبق بالطبع إلا على أشخاص معينين
NEUTRAL	لم يكن هناك أي شك بشأن هذا بالطبع بالطبع مدارس النخبة الخاصة تتعلم عن بعد إنه يقامر بحياة أسرتك وليست حياته
POSITIVE	متفق عليه مثلنا مثل معظم البلدان التي تدير الزيادات المحلية أن تسميها ارتفاعات ستكون إهانة للارتفاعات نعم بالطبع يجب أن نتحلى باليقظة وارتداء الأقنعة محليًا حسب الحاجة والمسافة الاجتماعية ولكن مع إغلاق الشركات الجيدة فإن الضرر سيكون أكبر إذا عدنا للخلف
POSITIVE	تعال إلى هنا ولكن على مسافة آمنة بالطبع
NEUTRAL	بالطبع يكون الاندفاع الأولي أسرع من الصوت لكن القوة تتناسب عكسياً مع مربع مسار المسافة الذي يقوده نظرًا لأنه عند مستوى سطح البحر افترضت أنه في اللحظة التي نرى فيها جبهة التكثيف تتوقف تكون الموجة دون سرعة الصوت
POSITIVE	أفهم أن الفصل الدراسي الأخير كان مفاجئًا وبالطبع كان لديه مشاكل لكن لدينا الآن عدة أشهر لمعرفة ذلك والموارد الممتازة المتاحة للمساعدة إذا تم استدعائي أنا أتطلع إلى تجربة تعليمية عن بعد فائقة
NEGATIVE	قابلت جون هيوم على مسافة مرة واحدة فقط لقد ألقى حديثًا في مدرستنا لقد كان مملًا جدًا لقد تحدث تمامًا مثل معلمه عن ظهر قلب لكنه كان لطيفًا بشكل معتدل ولكنه متحذلق وأحادي الجانب تمامًا كان ذلك بالطبع تألقه كسياسي
NEGATIVE	ما هي تلك المسافة على بعد حوالي أقدام من السياج؟ حسنًا سيكون ذلك متوافقًا مع إرشادات إذا كان هناك شخصان بالقرب من بعضهما البعض في الأماكن العامة بالطبع لا يرتدي أي من الصندوقين قناعًا آمل أن يكون الشخص الذي تم التوصيل من الدرجة بشكل عام كما في
NEUTRAL	تبحث هذه الدورة التدريبية القائمة على المناقشة الافتراضية التي تستغرق ساعة واحدة في كيفية التكيف مع تلك التغييرات مثل كيفية إبعاد نفسك جسديًا مع البقاء على اتصال عاطفي تعرف على المزيد والتسجيل في
POSITIVE	أنا معك ديف من مسافة آمنة بالطبع
NEUTRAL	آه مي يمكن مشاهدتهم من مسافة ما بالطبع
POSITIVE	ابق آمناً كذبة باو يجب أن تنزل إلى هنا لموسم الإعصار إنه مجنون قليلاً على بيت يحب مطاردة العاصفة وأعتقد أننا في الموسم المقبل سنقوم بمطاردة إعصار صغير من مسافة آمنة بالطبع كيم تريد الذهاب مع يمكننا أخذ
POSITIVE	هذا هو المكان الذي تم فيه نقل دورة الإعلام الطلابية الخاصة بي للتو لهذا الخريف يمكنني القول بأمان أننا سنباعد اجتماعيًا على ما يرام
NEGATIVE	ومن الواضح أنك لا يجب أن تموت هذا مثال أعشقك يا سيد النقانق الوحش من مسافة بعيدة بالطبع والشيء الوحيد الذي أدين بخطفه هو وقتي حتى لا يضيعه الآخرون
POSITIVE	من مسافة آمنة بالطبع
NEGATIVE	في الدائرة الرمادية يعمل إقراض الكتب بنفس الطريقة التي تعمل بها الحروف لتقوية روابطها عبر مسافة بالطبع يمكنهم تحمل شراء الكتب الخاصة بهم ولكن ليس هو نفسه
NEUTRAL	درس زنبق السلام لدورة الرسم عن بعد
POSITIVE	الاستمتاع بعطلة مع استراحة قصيرة مع الطبيعة مع قناع الوجه والحفاظ على مسافة حتى غروب الشمس بالطبع
POSITIVE	أود أن أرى ذلك من مسافة آمنة بالطبع
POSITIVE	تم وضع الدورة التدريبية في الأصل من قبل طلاب كامبريدج كونهم جورج جوس ابن القس غوس تي من لقد تم إهمالها بسبب بعدها عن كامبريدج ولكن تم إحياؤها في داروين وكان عضوًا وتضاريسها تجعلها مغامرة حقًا
POSITIVE	أنت بحاجة إلى دورة في الاقتصاد وبُعد عن غرف الصدى الاشتراكية القوية وليس شخصًا ما يلاحقك إن محاولة فك تشابك معتقداتك ستكون إهدارًا كبيرًا للوقت عدو كلانا اعتني بنفسك يا صديقي قلل الأخلاق
POSITIVE	نعم بالطبع ضع في اعتبارك أنه حتى إذا كنت تقود سيارة ذاتية القيادة يُسمح بإيجارات الإيجار التي تشتت انتباهك انظر إلى الطائرات الجوية طياران إذا تحركت سيارة قوية بسرعة فلا يزال لديها مسافة كسر طويلة تجاهل وقت رد الفعل يلعب الوزن دورًا أيضًا
POSITIVE	ساعد في إجراء دورة رياضية في الكلية ولحسن الحظ لم يكن لديه مشكلة في الوزن على الرغم من سائق الشاحنة لمسافات طويلة لكنني أتقنت ذلك من خلال تناول وجبة خفيفة مرة واحدة في الشهر الحلوى مرة واحدة في الأسبوع على الأكثر نادرًا وجبة خفيفة بين الوجبات وستدوم عبوات البسكويت لأسابيع إلخ
POSITIVE	هل هناك مجموعة تخطط الآن لسيناريوهات مختلفة للعام المقبل أعتقد أننا جميعًا نشعر أنه كان من الجيد البدء في التخطيط الآن في مارس الماضي ولكن بالطبع كان في وضع الأزمة هل يمكن للآباء مساعدة مقاطعة سان فرانسيسكو الموحدة الآن في التخطيط لما قد يكون طويل الأجل التعلم عن بعد للبعض
POSITIVE	أحب هذه الدورة إنها واحدة من الدورات القليلة التي يمكن للهواة الوصول إليها بشكل كبير وبصراحة سيكون من الجيد رؤية المحترفين الذين يستخدمون حواجز منتصف من إلى ياردات وليس أسافين حيث سيعمل الهواء على تحييد المسافة
POSITIVE	مرحبًا تيفاني كيف حالك يوم الثلاثاء سعيدًا أيضًا بعض الشواطئ هنا لا تزال قريبة وبعضها مفتوح للأسف هناك حظر تجول وبالطبع المسافة الاجتماعية 🤖
POSITIVE	حتى أن هذه الثنائية الزائفة ولدت إحدى الميمات التي رأيتها تتجول في مجموعة الجماهير في مسقط رأسي لكنني ابتعدت عن المسافة التي لا يمكنني العثور عليها الآن بالطبع لول لكنها سخرت من قاعدة الأقدام الستة وهي تسخر من أنها تستطيع السفر ولكن ليس ستة أقدام بوصة واحدة
NEGATIVE	نعم بالطبع شاهدتها كارا وهي تبتعد عن مسافة أولاً تلامس شفتيها برفق غير قادرة على استيعاب شعور قبلة الأمازون ناعمة للغاية وجذابة ليست كرجل شفتاه أصعب وأرق بشكل عام مشتتة لفترة أطول مما خططت لها في النهاية
POSITIVE	لأكون صريحًا أشعر بالضيق لرؤية من يصعد ويتحدث إلى الآخرين على مسافة قريبة في الدورة
NEGATIVE	⏱ شخص ورك يرسل واحدًا من مسافة بعيدة بالطبع إلى الذي أطلق النار على نطاق واسع
POSITIVE	لا يزال لدينا أماكن متاحة في برنامج ماجستير علم المصريات الطبية الحيوية تبدأ الدورة في أكتوبر ومن خلال التعلم عن بعد يمكن العثور على مزيد من المعلومات هنا
POSITIVE	بالطبع كيف يمكنك أن تبتعد اجتماعيًا أثناء الحصول على طعامك يمكنني أن أرى شخصًا لا يرتدي قناعًا في الصيدلية أو يقود السيارة من خلال البنك ولكن إذا كنت لا ترتدي قناعًا أثناء التقاط طعامك فضع هذا القناع
NEUTRAL	الدقة لا تكفي لشخصيات على لكل عطاء رقيق لكن بين كون عاملاً شابًا في كنت أعمل في في السينما كنت مدربًا رياضيًا قام بدورة جامعية للتعلم عن بعد عملت في مستشفى للأطفال وبيعت المدربين
POSITIVE	انضم إلينا في حيث يستمع مضخم المؤتمر الافتراضي إلى المتحدثين الرئيسيين مثل الدكتور بريان بيتي رائد تصميم الدورة التدريبية احصل على أيام من الجلسات المتعمقة من خبراء التعلم عن بعد الذين يلهمون الكلمات الأساسية لاكتشاف المنتجات والخدمات الجديدة تسجيل
NEGATIVE	أنا أحب الضرب في الممرات لأنني أفعل بعد ذلك مشقة البحث عن كرة والخوف من التوتر الذي لن أجده عادة ما يكون لدى محترفي الجولات الكثير من الأشخاص للعثور عليه من أجلهم سيضحيون ببعض المسافة من أجل راحة البال وعدم التفاقم في الدورة أكثر متعة
POSITIVE	أكبر مشكلة في الأقنعة هي أنها تمنح الناس الثقة في عدم وجود مسافة اجتماعية وهي بالطبع أهم تقنية تخفيف أي فائدة هي أكثر من إلغائها بسبب التأثير السلبي
POSITIVE	جلسة رائعة في الدورة التدريبية اليوم على بعد الثقوب مع الأخشاب في الثقوب وضع ممرات في متوسط ​​مسافة القيادة عندما يحصل هذا الصبي على مسافة قصيرة
NEGATIVE	بالطبع يمكن لأهل المؤامرة دائمًا تفسيرها بطريقة للحفاظ على الجنون ولهذا السبب تكون المؤامرات مغرية جدًا لأصحاب العقول الضعيفة إذا كان هذا هو ما كان يقصده كان لديه متسع من الوقت لقول ذلك ولكنه بدلاً من ذلك ذهب في اتجاه آخر أقصر مسافة نقاط
POSITIVE	الدقة هي عدم إهانة أي جزء من أن معدل الذكاء الخاص بك سيخلق مسافة بينك وبين بعض الأشخاص إنها ليست مثل الجامعة حيث يوجد الكثير من الناس على هذا المستوى مع جهد الحظ وبالطبع ستتحسن الفيروسات حول الوضع الاجتماعي
POSITIVE	لا يمكنك أن تأخذ بعض الأمثلة وتفترض أن ذلك ينطبق في جميع المجالات لقد حد ملعب الجولف من قدرة اللاعبين على ضرب السائق مما أدى إلى ظهور الكثير من أساليب اللعب المختلفة فيه حيث كان يضربها من حيث المسافة بالقرب من المكان الذي كان يلعب فيه الكثير من الملعب من
NEUTRAL	بالطبع لدي بالفعل عدة الآن إذا أخبرتني باستمرار أن وجهة نظري هي علامة الشيطان فسأبعد نفسي بالتأكيد
NEGATIVE	نعم أعتقد أن أداء الأطفال الصغار سيئ في التعلم عن بعد وأن الأشخاص لديهم إجابات ولكن يبدو لي أن التعليم المبكر الضعيف أفضل من المخاطر التي تبدو عليها بالطبع معرفة ما يجب القيام به وكيفية القيام بالتدريس في الفصل الدراسي
NEUTRAL	خارج لدراسة هذا الشخص لاحقًا على مسافة بالطبع
NEGATIVE	تخيل الاضطرار إلى دفع رسوم التعلم عن بعد الائتمانية مقابل تعليم أسوأ للدورة التدريبية
NEGATIVE	قد تكون هناك بعض النقاط الصعبة في الدورة لكن يبدو أنها رطبة للغاية الآن بالنظر إلى تغطية الجولة التدريبية لم تكن أبدًا صعبة وسريعة في حياتي في الصيف يمكنني أن أضمن تقريبًا أن الفائز هو مسافة القيادة والدقة أو أن الفائز هو
POSITIVE	على مسافة آمنة بالطبع
NEUTRAL	لا أحد يستطيع أن يقول أنه لا توجد مسافة بين ديانتين آخرتين لكن بالطبع هم بن يذهب الأكاذيب ولكن لا شك أننا ماذا عن الخاص بي الاسم الكبير ولكن باختصار من يهتم بنا
POSITIVE	هل تعافت بشكل جيد بالطبع إنه مرض ويصيبها المرض ولكنني أفضل أن أنظر إلى معدل البقاء على قيد الحياة على معدل الوفيات ما زلت أبقى على مسافة بيني وبين الناس لكن الأقنعة لا تعمل القناع المحبوك في غرفتها ليس كذلك سوف أوقفه
POSITIVE	أول عمل للبيرة بعد وقت طويل من الجيد أن تأخذ دقيقة واحدة للتنفس والجلوس في الشمس بالطبع على مسافة اجتماعية مناسبة هتاف لفصل الخريف الجيد
POSITIVE	لا توجد وسيلة للمسافة الاجتماعية بأمان في المسار نعم يمكنك الجلوس بعيدًا عن شخص ما ولكن في كل مكان آخر بائعي الحمامات الدوارة وبالطبع نعلم جميعًا أن المشجعين هم أكثر الناس مسؤولية خاصة بعد البيرة =
POSITIVE	بالطبع سيكون لمن يملكون المال رفاهية القدرة على الابتعاد يعني ذلك أننا قد نرغب في إعطاء الأولوية لعمال التجزئة في الخطوط الأمامية لشحنات اللقاح القليلة الأولى التي يمكن أن تنقذ بعض الأرواح الإضافية على الهامش
POSITIVE	تم تحديث أوصاف الدورات في تأكد من مراجعة دروس اللغة الإنجليزية والاستعداد للطريقة التعليمية المستخدمة نتطلع إلى رؤيتك افتراضيًا من مسافة عبر الإنترنت هذا الفصل الدراسي
POSITIVE	بالطبع لا أحد في هذا المزيج خارج السياق الذي صنعته في الواقع يدعي أن التفاح المضاف إلى تفاحتين موجودتين ينتج عنه مجموع تفاحتين مخادعة تمامًا منك للإشارة إلى ذلك
POSITIVE	بعد أن أوصى بمسار عمل قائم على مجموعة من الافتراضات ليس أي منها بالضرورة صحيحًا والكثير منها مفتوح للنقاش ينأى المؤلفون بأنفسهم عن أي فشل ناتج عن اتباع توصياتهم
NEGATIVE	إن صيد الكؤوس ببندقية عالية القوة من مسافة بعيدة هو مجرد جبان بالطبع هؤلاء الرجال سمينون أيضًا
POSITIVE	تبدو الأشياء الصحيحة أصغر من مسافة بعيدة بالطبع لكن الضوء لن يتضاءل إلا في الحجم اعتمادًا على مربع المسافة وبعبارة أخرى كلما كان الضوء أكثر سطوعًا كلما استطعت رؤيته في الليل بغض النظر عن الارتفاع على الأرض المسطحة
NEGATIVE	يا له من شيء غريب بالنسبة لهم أن يلتفوا بشأنه بالطبع لا بأس من الأداء من مسافة
POSITIVE	بالطبع هم جميعًا ما زالوا صامتين رمز قويًا في تلك العائلة أعتقد أنهم جميعًا يأملون في أن يظل حازمًا ويقطع المسافة على أمل حدوث معجزة حتى ذلك الحين إنها مثل لعبة الكراسي الموسيقية أين سيكونون عندما تتوقف الموسيقى
POSITIVE	سيكون خداعًا بصريًا يبدو جميلًا من بعيد وفي حالة من الفوضى كلما اقتربت بالطبع سيكون هناك متجر إلزامي لشراء
NEUTRAL	طبعا أكره الزواج عن بعد
NEGATIVE	آه إنها تكتشف الأخت الصغيرة من مسافة بعيدة بالطبع تحاول دائمًا إبقاء علامات التبويب على الأصغر
POSITIVE	أنا معلم تعليمي وقمت بتسجيل ابنتي للتعلم عبر الإنترنت يمكنها القفز بالحبل وتمشية الكلب أو الحصول على معرف سمين بدلاً من أن تكون بدينة بدلاً من كونها مريضة أو ميتة بالطبع التعلم عن بعد ليس مثاليًا ولكنه الخيار الأكثر أمانًا لدينا حاليًا
NEUTRAL	بالطبع بالطبع
POSITIVE	كان على استعداد للترحيب بك مرة أخرى مع الحفاظ على المسافة الاجتماعية بالطبع يمكن للأعضاء البدء في حجز وقت للزيارة اليوم سيتم فتح الحجوزات للجمهور احجز تذاكر الأعضاء الخاصة بك عرض إجراءاتنا
NEGATIVE	آمل أن يستمر كل شيء على ما يرام أعلم أننا اقتربنا فقط عندما امتدت المسافة بعيدًا لكنني سأستمر في محاولة تحسين علاقتنا وبالطبع أحبك أيضًا القصة التي تستمر في تكرارها تبدو وكأنها ليست مملة
POSITIVE	ماذا تفعل عندما تتدفق في اسكتلندا اذهب واستخرج بالطبع كان لا بد من تحديد موقعه بنفسي كما كان يظهر حيث كان جميع الطيور تكسير الطيور بغض النظر عن حالتها أوه وحفر أنا من مسافة آمنة مع صفر الحضرية
NEUTRAL	للمعلمين دورة تدريبية من
NEUTRAL	ومع ذلك فقد درست هذا الصيف في منهج دراسي مع كلية سان دييغو وكنت أستعد للتعلم عن بعد لفصل الخريف
POSITIVE	ليبي ستعود سترى هذا الوجه الودود كل ثلاثاء خميسًا وتأكد من أنك بخير وسليم حتى تشعر بالقلق إذا جاءت إليك مع مسدس درجة الحرارة من مسافة بالطبع عند وصولك
POSITIVE	تحياتي لا يختلف تدريس الفصل الدراسي الأول في الخريف من التعلم الاجتماعي عن بعد عن أي دورة أخرى عبر الإنترنت دعنا نتواصل اليوم لمناقشة النصائح التي ستمكنك بالتأكيد من الحصول على فصل دراسي فعال عبر الإنترنت
NEGATIVE	على سبيل المثال يمكننا تحديد العلامة بحيث يكون في الواقع مع المعتاد بالطبع هذا مجرد تبادل في معنى الرموز ولكن القول بأن هذا لا يحاول تفكيك
POSITIVE	أنا سعيد للغاية أشعر بتحسن في الأسبوع المقبل ستكون ألعاب وكل شيء على ما يرام مرة أخرى باستثناء عدم وجود بالطبع ولكن ربما مع الاضطرار إلى التعامل مع مشكلاته الخاصة فقد اشترى بعض المسافة من ألم فقدان صديقه تحاضن مساعدة
POSITIVE	كنت أنا مناسبًا تمامًا لمتابعة أمر الصحة العامة عندما كان كل ما كان عليهم فعله هو الحفاظ على مسافة بعيدة ولكن عندما ذهبت الولاية إلى الأقنعة الإلزامية تجاهلوها نوعًا ما لا يرتدي المالكون والمدربون أقنعة لذا فإن الأعضاء بالطبع هم لا
POSITIVE	من الجيد رؤية لدينا محمي من بالطبع لا يخرج من منزله وقد حافظ دائمًا على مسافة اجتماعية من الناس
NEGATIVE	لا أعتقد أن أي شخص يشك في أن القنبلة الذرية حقيقية تمامًا ليس من المبالغة القول بأن العلم والهندسة وراءها تحتوي على بعض الحقيقة الموضوعية بالطبع ما نلاحظه ليس الطبيعة في حد ذاتها ولكن الطبيعة معرضة لطريقتنا في الاستجواب ويرنر هو سين بورغ
NEUTRAL	مما قرأته أنه نشره بالأمس اكتشفت أن سيكون مفتوحًا هجينًا أو بخلاف ذلك سيكون على مسافة فقط حتى المختبر أو اليوم ثم يعيد التقييم في نهاية شهر أغسطس لمعرفة ما إذا كانت الأرقام تتجسد في الحفاظ على هذا المسار أو التغيير
POSITIVE	كان بالنسبة للملايين آخر وجه للإرهاب في الأرض لذلك بالطبع لن يحصل على محاكمة عادلة في محكمة على مسافة قريبة من التفجير
POSITIVE	في ظل معاداة الواقعية لا يهم ما إذا كان العلم صحيحًا في النهاية أم لا إذا كان يعمل لخدمة الأغراض البشرية بالطبع في هذا النهج تعمل اختبارات معدل الذكاء لذلك لا يهم ما إذا كانت حقيقية أو يمكن قياسها
POSITIVE	أرلينغتون ينفد من مساحة ملعب ترامب الوطني للغولف في العاصمة هو على بعد مسافة قصيرة من أرلينغتون تم استخدامه لانتهاك بند المكافآت § يسمح بالمصادرة المدنية لـ يصبح المقبرة العسكرية الجديدة
NEUTRAL	لم يقل أحد أنه كان رهابًا من المتحولين بالطبع
POSITIVE	أحب مشاهدة ارتفاع المياه بهذه الطريقة عندما يكون آمنًا بالطبع آمل أن يظل بعيدًا جيدًا
POSITIVE	أعتقد أنه بالإضافة إلى جميع الأشخاص الذين يفتقدون بالطبع فإن المكتبة تحتل مكانة عالية في قائمتي ولكن متحمس للغاية للعمل مع أمين المكتبة الجديد هذا العام حريص على معرفة المزيد عن الإقراض عن بعد مثير
POSITIVE	إنه فيروس جديد بالطبع تتحسن العلاجات كل الاختبارات في العالم لن تمنع الناس من الإصابة بالعدوى إذا استمر الناس في تجاهل نصيحة ارتداء قناع اجتماعيًا اغسل يديك توقف عن الاستماع إلى ترامب
POSITIVE	أيام الصيف مخصصة لتعويم النهر والاستمتاع بالطبيعة على مسافة آمنة بالطبع طفو فوق
NEUTRAL	كيف أمسك بها من كس وما زلت أحافظ على مسافة قدمي قناع بالطبع أنت لنا
POSITIVE	إن مشاهدة الألوان المختلفة لضربة البرق عندما لا تكون بأمان في منزلك هي تجربة فوضوية وأنا أقع في نشوة لمجرد مشاهدتها وهي تنطلق بعيدًا عن مسافة بالطبع
NEUTRAL	يشعر أي شخص آخر أن الجمهوريين ربما يحاولون العثور على مرض من شأنه أن يفسر سلوكهم لإبعاد اللوم عن الآخرين بالطبع يجب بالطبع الموافقة على ذلك لأن هذا كله يتعلق بالأنا
POSITIVE	هل تحب النحل أنا أحب النحل من مسافة بعيدة بالطبع يتوفر النمط والطقم لكل من نمطي النحل الخاص بي في متجري بالإضافة إلى عدد قليل من المنتجات الأولية إذا قمت بتدويرها فأنا أجعلها لك
POSITIVE	يرجى الانتباه إلى ذلك قبل السفر فكر في الزيارة في وقت أقل ازدحامًا في الصباح الباكر أو في وقت متأخر من بعد الظهر يجب على أي شخص يختار الزيارة مراعاة الإرشادات الحالية حول نظافة التباعد الاجتماعي ولا يمكننا الانتظار لرؤيتك من مسافة آمنة بالطبع
POSITIVE	يشتمل التحليل الآن بدون تضمين الاحتمالات على مسافة القيادة في النموذج الحالي والسكتات الدماغية المكتسبة من نقطة الإنطلاق وهذا هو المكان الذي يمكننا فيه البدء في رؤية رهانات القيمة تتشكل لاحظ فرقًا أعلى بين الاحتمالات الفعلية واحتمال المعادلة
POSITIVE	الركوب الجميل خليج بوتوم يحقق انتصارات متتالية على مسافة الأمبير مع فوز جريء بألوان ليدي بي أم فورد في النتائج أمبير إعادات مجانية
NEUTRAL	بالطبع نحتاج إلى أجهزة كمبيوتر على الإطلاق لنقول فقط أن نتيجة جميع المعادلات هي في نفس الوقت كل مجموعة من جميع الأرقام وتسميتها اليوم ضد العنصرية والفعالة إلا إذا كنت تقوم بعمل مع غرض حقيقي على ما أعتقد
NEUTRAL	‍ يتميز تصميم المناهج الدراسية ومحتواها لدورة بإدخال مدخلات من عدد من خدمات ومنظمات مكافحة الحرائق في مجال الطيران ويمكن الاطلاع على مزيد من التفاصيل حول الدورة على موقعنا على الإنترنت التفاصيل
NEGATIVE	بحث سردي للدورة التدريبية عبر الإنترنت يبدأ أواخر سبتمبر
NEGATIVE	كل يوم يجب أن يكونوا حذرين في يوم الامتحان وعليك توخي الحذر في جميع الاتجاهات والحفاظ على مسافة بين أولئك الذين أكملوا دوراتهم الدراسية والبقاء في المنزل خوفًا من الموت ولن يتوقع أحد الوالدين أن يساعد طلاب الكلية الحكومة في مناطق الاختبار لديهم عائلة
POSITIVE	آه نعم في بعض الأحيان يساوي نعم بالطبع أريد شخصًا يعتقد أن بناء شيء لي سيكون ممتعًا
NEGATIVE	حسنًا لم يكن ترامب يتصرف مثل باتريوت فهل هو ما لم يكن بالطبع بعد شهور من الانتخابات والتراجع في استطلاعات الرأي إذن فالأقنعة على مسافة اجتماعية وأخذ الفيروس على محمل الجد ماذا لو قال ترامب هذا الأمر انطلق
NEUTRAL	حافظ على مسافة بينك وبين الوزير في مكانه أيضًا بالطبع
NEUTRAL	تم تحديث قاعدة بيانات الدورات التدريبية الخاصة بنا الآن خذ الدورة التي تختارها واعرض كفاءاتك للعالم احصل على شهادة مع
POSITIVE	لكن لكن لكن المسؤولين لدينا لم يقلوا شيئًا عن بناء نظام المناعة لدينا اغسلوا أيدينا عن بعد اجتماعيًا باستثناء الاحتجاجات والجنازات السياسية بالطبع وارتداء القناع يكفي حسب قول فوسي لتبدأ الآن في ارتداء الدرع هذا علم
POSITIVE	يطرح السؤال عن سبب قيام سلطات بتفويض أقنعة الوجه الخاصة بمعدات الوقاية الشخصية وما إلى ذلك في الأماكن العامة من البداية كان يجب أن يكون الحجر الصحي هو المعيار أيضًا كما لو كان بإمكانك الوثوق بالناس لعزل الأمبير عن بُعد اجتماعيًا بشكل روتيني كما تم إثبات ذلك ثم بالطبع لديك مخابئ مثل جيد
POSITIVE	نعم شكراً جزيلاً لك على التذكير بالتعاطف مع النفس والرحمة للآخرين بالطبع من الصعب أن أغفر لنفسي على أية أخطاء ولكن مسامحة نفسي تقدم أعظم المكافآت التي أجدها أقصر مسافة بين الألم والحب هي التسامح
NEGATIVE	لكن المواطنون الأنانيون قبل الميلاد يعتقدون أنه من المزعج ارتداء القناع ولن تفعل الشركات الاجتماعية عن بعد لذا مرة أخرى تقول إن مواطنين أمثالك هم من يدمرون الأعمال عندما يستطيعون ذلك ما عليك سوى اتباع الإرشادات
NEGATIVE	لا توجد خطورة على الصحة عندما لا يرتدي الأشخاص القناع ولا يعدون مسافة اجتماعية قبل أن يعيده الآخرون أو يضطر بعض العاملين الأساسيين إلى الخروج كذلك مرة أخرى فإن تنفيذ الأحكام الصحية الأساسية ليس أنانيًا
NEGATIVE	كل ملعب للجولف هو إهدار لمدى الرماية لمسافات طويلة
POSITIVE	إذا كان الاثنان غير متزوجين ولديهما نفس الدين فهذه طريقة جيدة للعثور على شريك زواجإذا كان أحدهما على الأقل متزوجًا بالطبع يجب أن تحافظ على مسافة أكبر وأن تكون أكثر حذرًا وإذا لاحظت أنك تبدأ في الحب مع شخص ما زيادة المسافة
POSITIVE	لقد تناولنا الطعام مرتين منذ شهر مارس ولم نتجاوز مسافة ركوب الدراجات من منزلنا في في موس الليلة الماضية خارج بالطبع ملثمين بعيدًا عند شاربنا المحبوبمن دواعي السرور أن نكون في الخارج لدعم أصدقاء الميناء للاستمتاع بأمسية قرية آمل أن لم تفعل خاطئا
POSITIVE	نكات الصناعة التعلم عن بعد لا أعتقد أنه يمكنني إكمال دورة التعلم عن بعد هذه حول تعليمات التزلج لقد تساقطت الثلوج تحت الثلج
POSITIVE	مدرسو يقدم دورة مجانية لن تتعلم فقط المهارات التي ستساعدك أثناء التعلم عن بعد هذا الخريف بل يمكنك أيضًا كسب ساعة معتمدة لديك أيضًا أشهر لإكمال هذه الدورة غير المتزامنة
NEUTRAL	أنا سعيد بحدوث ذلك في اليوم على الرغم من جعل المدارس الأخرى مسارًا عكسيًا كان يجب أن نتعلم عن بعد من اليوم لكن حكومتنا وأولياء الأمور الجشعين قاتلوا من أجل المدرسة الشخصية لذلك هذا ما يحدث للأسف
POSITIVE	فقط لكي تعرف صديقي أو اشتريت واحدًا أيضًا لا يمكنني التحدث بصوت عالٍ عن لقد كنا ندخن الشواء منذ شهور ونشارك الصور والطعام الأشياء الجيدة في هذه الأوقات الغريبة يجمع الشواء الجميع معًا في مقاييس المسافة الاجتماعية لـ بالطبع
POSITIVE	آسف لم أكن متأكدًا من الفئة العمرية لكنني آمل حقًا أن يتمكن علماء الآثار في التدريب من الحصول على فرصة للحفر عن بعد اجتماعيًا على الأقل بمجرد أن يصبح العمل الميداني متاحًا للجميع لكن من المهم جدًا الحصول على هذه الفرصة لقد كان العنصر الأكثر أهمية في عملنا بالطبع بالنسبة لي
NEGATIVE	اضطررت إلى تدريب شخصين اليوم وأخبرني مديري ألا يخبرهما أنني أشعر بالمرض بالطبع أخبرتهما ثانيًا أنهما وصلوا إلى هناك وأخبرهما أنهما يستطيعان العودة إلى المنزل إذا كانا غير مرتاحين وأبقيت على مسافة بعيدة وهذا هو ما قاله لي مديري
NEUTRAL	أنا وأنت نعلم ذلك بالطبع ولكن ليس أي شخص آخر لقد واجهت الحرارة المرتفعة على خديها ربما يعتقدون أننا قريبون جدًا قليلاً ومع ذلك لم تحركها لإبعاد نفسها
NEGATIVE	دورة لمسافة غريبة مع لغة غير مرحب بها فجوة نحو اللمسة المغلقة
POSITIVE	انضم إلينا هذا الأسبوع للحصول على ساعة سعيدة بجانب الشاطئ في ذا شورز فناءنا في الهواء الطلق هو المكان المثالي للاسترخاء والراحة من مسافة آمنة بالطبع متاح يوم الاثنين الخميس من حتى مساءً
POSITIVE	من حيث التوقعات السردية فإن المسافة بين بداية حلقة من والنهاية هي واحدة من المسلسلات العديدة التي ستكون محظوظًا لإدارتها خلال الموسم
POSITIVE	استمتع بأحداث خارجية أكبر وأكبر أكشاك موسيقية مع حذرًا من مسافة الدورة الاجتماعية والأقنعة الاجتماعية مسافة العرض كن مرحًا
POSITIVE	لقد كنت أقول نعم يبدو أن التعلم عن بعد في المدرسة الثانوية في الربيع غير متزامن إلى حد كبير وعادة لا يتطلب من الطلاب الاستيقاظ مبكرًا بالطبع تختلف التوقعات والمسؤوليات المنزلية حسب الأسرة ولكن إذا كان ذلك ممكنًا الآن فحاول السماح لمراهقك بالنوم
NEUTRAL	هناك الكثير من المعلمين النقابيين الذين يستعدون لفصول الخريف للتعلم عن بعد لأنك تعلم إنقاذ حياتهم وحياة طلابهم بالطبع لا تهتم بأي منهما
POSITIVE	زر الجري في جيد جدًا لأنه يؤدي إلى الكثير من السيناريوهات حيث يكون الأمر مثل 🥺 بالطبع لن أقطع وعدًا بأنني لن أترك أنت وحدك يركض على الفور في المسافة
POSITIVE	يمكن للمهتمين بالتعمق في هذا الموضوع أن يفكروا في الدورة التدريبية الخاصة بي عبر الإنترنت أنا أرحب بمجموعة ثالثة من المعلمين ليلة الغد في الساعة مساءً انضم إلينا
POSITIVE	من الجدير بالملاحظة أن قنوات مبيعات جاك أبناء جميعًا زادت بشكل ملحوظ بعد وتم تسميته فوربس بالفنان المتوفى الأعلى ربحًا بمسافة كبيرة يبدو أن العالم بشكل عام سئم من الأكاذيب حول الرجل ولكن بالطبع لا يزال المال يذهب إلى الأعمال الخيرية الهدف
POSITIVE	استخدم هذا الصيف لإعادة الشحن والتفكير والتعلم قد لا تتمكن من حضور ورش عمل المؤتمرات الشخصية التي لا تقدر بثمن ولكن يمكنك تخطيط دورة التطوير المهني الخاصة بك ضع في اعتبارك هذه النصائح تعلمك المهني
POSITIVE	من هو حياة من أجل اجتياز الدراجة يجب أن تكون السيارة أقرب من مسافة المرور الآمنة الموصى بها ونظراً لافتقاره الواضح للصبر يبدو أن هذا مسار عمل خطير
POSITIVE	أنا متحمس جدًا للترحيب بالموظفين مرة أخرى إلى المبنى غدًا على مسافة بالطبع أنا فخور بالخدمة جنبًا إلى جنب مع هذه المجموعة المخصصة بشكل مذهل من الأفراد
POSITIVE	لنعلق كارفر في غضون بضعة أشهر من مسافة آمنة بالطبع
NEGATIVE	من الناحية الحسابية نعلم أنه إذا تم تغيير مسار الكائن بشكل طفيف فإن تأثير هذا التحول الطفيف يغير بشكل جذري المسار العام للكائن بمرور الوقت والمسافة التي يقطعها الكائن
NEUTRAL	الاحترام على مسافة بالطبع
POSITIVE	حتى الدكتور بيركس يقول إن المدارس يجب أن تقوم بالتعلم عن بعد فقط في المناطق التي لديها أكثر من معدل إيجابي ستقتل العديد من طلاب مدرسة آيوا وأفراد أسرهم فقط لتبدو جيدة لترامب حان الوقت لتغيير المسار وفعل ما هو صحيح
POSITIVE	إنها فتاة جميلة والعلاج ليس شيئًا سيئًا للغاية في هذا العام في الغالب عبر الفيديو المباشر بسبب المسافة والآن بالطبع آمل أن يساعدك ذلك حتى لو كنت بصحة جيدة وابقى في أمان أعط ديزي ماي قليلاً بات على رأسك لي
POSITIVE	يجب أن تكون الإجابة هي بالطبع يجب أن يكون لدينا التعلم عن بعد اللعين ونحتاج إلى إنفاق الأموال على بناء قدرات التعلم عن بعد للمدارس على كل المستويات في جميع أنحاء البلاد لأن الأوبئة ستضربنا مرة أخرى بعد هذا واحد بدلاً من ذلك حصلنا على هذا
POSITIVE	أخذت واجتازت أول دورة لي التعلم عن بعد
NEUTRAL	هل كنت سأفكر بشكل مختلف كثيرًا لو أن كانت أي مسافة خارج التجعد بالطبع لأنني أعتقد دائمًا أن
POSITIVE	اجمع أكبر عدد ممكن من الأشياء التي يمكنك التقاطها من كلاب كلاب يوميًا احرقها جميعًا أمام مكان الاقتراع المحلي على مسافة بأمان بالطبع السلامة أولاً
NEGATIVE	الحل الذي أقدمه لمتاجر الأجهزة الفيكتورية هو إبقائها مفتوحة في مكان مغلق ولكن يمكن لشخص واحد فقط لكل أسرة في الأسبوع أن يزورها لشراء المستلزمات الاحتياجات المنزلية لإعطاء الأولوية لطلاء غرفة نوم الجدات إلخ وحصيرة المسافة الاجتماعية في جميع الأوقات بالطبع
POSITIVE	هذا أيضًا درس في زاوية إضاءة الكاميرا والمسافة من الكاميرا يرجى دفع ثمن الدورة التدريبية الكاملة في
POSITIVE	إنه من أجل الآلهة بالطبع سوف يرتكب أخطاء لديه إمكانات هائلة ولا يمكنك استخدام الخطأ في تقييمه ولكن بدلاً من ذلك انظر إلى جميع الأوقات التي وضع فيها í نفسه بشكل مثالي وقياس المسافة بشكل صحيح
POSITIVE	سنختبر كل جانب من جوانب اللعبة أدناه حيث كانت لوحة المتصدرين من هاردينج بارك الأعلى في قمة مسافة القيادة للموسم الأول حيث احتلنا المركز الأول في في جميع أنحاء الترتيب في ذلك الموسم دورة
NEGATIVE	لقد ذهبت مسافة إضافية قليلاً للحصول على هذه الصورة من لأصدقائي في بينما نطمح جميعًا إلى لعبة الجولف فإن هو أكثر في نطاق المواهب والميزانية لدينا
POSITIVE	شكرًا لكم جميعًا مسرورون جدًا لأنني أبلغت بشكل موثوق أن المنافسين فقط عبر الأقسام ذهبوا في الوقت الذي كان قياس الدورة التدريبية الخاص بنا أطول بكثير من المسافة الرسمية المعلنة التي أعتقد أنها ساهمت في التوازن بشكل جيد
NEUTRAL	من أي وقت مضى أخذت دورة منفصلة عن احتمالات الرياضيات كنت سأبدأ باحتمالية أن يكون وجهك على بعد مسافة عطس من أي شخص ثم احتمال قيام شخص ما بالعطس في وجهك ومن ثم الحصول عليه ثم الموت بسببه
POSITIVE	أنا أتداول في الغالب مع الأشخاص الذين ألتقي بهم في الأحداث ومثل هذا أو بالطبع يقرر إضافة تجارة طويلة المدى
POSITIVE	أفضل ما في العيش في هولندا هو أن أجدادي يعيشون على بعد دقائق مني فإن الحجر الصحي يكون قاسياً عليهم لكنني سعيد للغاية لأنني أستطيع القدوم لزيارتهم كثيرًا الآن بعيدًا عني بالطبع
POSITIVE	مبتهج بالمكان الثاني في المسار المليء بالتحدي ولكن الخلاب وينتهي بضغطة في طائر الطائر كسر الحاجز على مسافة قريبة من المساواة ‍
NEUTRAL	لقد نشرت على ولكن نسيت إعادة وضع دائرة هنا ملخص هنا بالطبع غسل اليدين مسافة المشاهدة وارتداء الأقنعة
POSITIVE	أحبك يا اندي من مسافة بالطبع
POSITIVE	لقد أخافوا الناس حتى الموت الآن دعنا نرى عدد الأرواح التي ينقذونها وماذا عن سكتات الخرف السرطاني التي لم يتم علاجها من قبل أفضل شيء يمكن فعله هو الخروج من المنزل ولكن بالطبع حافظ على المسافة
NEGATIVE	لقد لاحظت هذا الاتجاه في الارتفاع منذ أن لم أفهم أبدًا الشعور بالذنب من خلال عقلية الارتباط بالطبع إذا كان الشخص يمجد الأعمال الفظيعة مثل الجرائم فمن المفهوم الابتعاد عنها ولكن في أغلب الأحيان يكون ذلك بسبب الأشياء والآراء التافهة
POSITIVE	ركضت على الأرقام التي تعيش في العاصمة وكان من الأرخص بكثير بالنسبة لي ألا أمتلك سيارة وأخذ القطار لمسافات طويلة أو استأجر سيارة عند الحاجة بالطبع كل هذا يتوقف على الظروف الشخصية وحجم الأسرة
POSITIVE	أوه نعم بالطبع لقد نسيت حسنًا لقد ذهبنا إلى موقعنا ولكننا ما زلنا نقوم بالتكبير أيضًا للأشخاص الذين لا يستطيعون القدوم أو العيش من مسافة بعيدة نحاول أن نبتعد عن مسافة اجتماعية ولا تغني سعيد لأنك حظيت بنزهة لطيفة على أي حال
NEUTRAL	لقد أرسلت بريدًا إلكترونيًا للاستفسار عن دورة التعلم عن بعد لأخصائي العلاج الطبيعي للماجستير المتخصص عند تقديم الطلب لاحظت أن قسم المعلومات المالية في النموذج لا يوجد خيار للتمويل الحكومي هل يمكن عدم تمويل الدورة التدريبية من الحكومة
POSITIVE	إذا كان بإمكانك التسوق في وما إلى ذلك كل أسبوع فليس هناك سبب لعدم تمكنك من وضع قناعك على مسافة اجتماعية والذهاب إلى الاستطلاع والتصويت ما لم يكن هناك بالطبع غمزة بديلة في جدول الأعمال
POSITIVE	سوف تمر أشهر أخرى قبل تنصيب بايدن فهل نحن على استعداد للسماح لأميركيين آخرين بالموت بدأ أعضاء مجلس الشيوخ في إبعاد أنفسهم عن المهرج القاتل لإنقاذ حياتهم المهنية ليس حياتنا بالطبع ولكن لا يزال دافعها لعزل ترامب الآن
NEGATIVE	🤣 في الليل يشعلون بعض الحرائق مثل الشخصيات في إحدى روايات المحبطة لي والصبي الذي أردنا إشعال النار فيه ولكن لا يوجد خشب من هذا النوع من الأشياء يعيش ومعه يعيش السود بالطبع انحسر في المسافة
POSITIVE	مدينة رائعة مخطط لها للذهاب إلى مهرجان البيرة الأمريكي العظيم هذا العام لكن بالطبع تم إلغاؤه كانت المرة الأولى التي شاركت فيها وكانت للوهلة الأولى الكثير من المرح صديق يعيش على مسافة قريبة من ملعب كورس
POSITIVE	تعتبر المسدسات اختبارًا حقيقيًا للرماية إذا تمكنت من ضرب أي شيء أقل من بوصات على مسافة مع مسافة أقل من بوصة واحدة على لفة فأنا أتحدث عن الرماة غير المحترفين بالطبع سوف يضحكون على معياري
NEGATIVE	بالتأكيد لم أعمل بجد أكثر من أي وقت مضى في الاستعداد للعام الدراسي الجديد أكثر مما عملت عليه وبالطبع أثناء التعلم عن بعد في الربيع
NEGATIVE	صحفي شجاع يزور عرضًا توضيحيًا عن المؤامرة تم تفكيكه بالفعل من قبل الشرطة لأن لا أحد يبقي مسافة آمنة لم يهتم بالطبع مقدار الغباء والوحشية هو مجرد مقزز 🤮
POSITIVE	تبدأ دورة المجانية للعودة إلى المدرسة غدًا إذا كنت مستخدمًا جديدًا لهذه الأداة فإنها تبدو طريقة رائعة للتعرف على كيفية مساعدتها في دعم ممارسة التحدث والتقييم أثناء التعلم عن بعد
POSITIVE	أنا حاليًا على وشك الدخول في المراحل النهائية من برنامج الماجستير الذي اخترته مناسبًا لي دورة التعلم عن بعد على مدار سنوات واقترحوا ساعات أسبوعيًا من الدراسة الذاتية لم أشعر مطلقًا بأنني قادر على وضع الكثير من الدراسة التي كنت أرغب في القيام بها جنبًا إلى جنب مع العمل وانا اعمل ف الوقت
POSITIVE	إذا وجدت نفسك متجهاً إلى الشاطئ في نهاية هذا الأسبوع على مسافة آمنة بالطبع فربما تأخذ معك نسخة رقمية من دليل الخاص بنا يمكنك اكتشاف بعض المواقع التاريخية المثيرة للاهتمام في المنطقة أثناء الاستمتاع بالشمس
POSITIVE	من مسافة آمنة ومحترمة بالطبع
POSITIVE	بالطبع من الصعب تذكر المسافة عندما تكون غاضبًا غريب هنا في ويلز لا توجد إرشادات للأقنعة في المراحل الأولى من يبدو أن الحكومة الويلزية تتخذ قرارات أفضل ولكن الآن لست متأكدًا مما يحدث في الحانات على وشك أن تفتح في الداخل الذروة السياحة الان
POSITIVE	لم يخضع بعد لعملية جراحية في الركبة في ديسمبر لإصلاح الغضروف المفصلي لذا لم أشعر بعد بالثقة بشأن التحركات السريعة لكرة السلة بالإضافة إلى أنه من الصعب بالطبع المسافة الاجتماعية في كرة السلة مقارنة بالكرة اللينة
NEGATIVE	على محمل الجد كنت أخدم جيدًا أيضًا على اتصال وثيق مع الكثير من الأشخاص لذلك قررت التوقف عن العمل مرة أخرى في فبراير خرجت مثل لم أبدأ في ارتداء قناع إلا منذ أسابيع بالطبع أغسل يدي أمبير يحافظ على المسافة دون لمس وجهي
POSITIVE	أعتقد أن الأمر يعتمد إلى حد كبير على الأفراد مثل جيك وأنا على بعد مسافة طويلة ونحن نحتفل بسنوات بالطبع نحن في برامج الدكتوراه لذلك ليس لدينا خيار ألا نكون مسافات طويلة ولكني أوافق على ذلك ليس للجميع
POSITIVE	دعونا نجتمع معًا ونطرح شيئًا إخلاء المسئولية عن الأشياء الفردية الخاصة بنا على مسافة آمنة مع الأقنعة بالطبع 🤷‍
POSITIVE	أعطى ماكونيل الضوء الأخضر للجمهوريين للنأي بأنفسهم عن ترامب لذلك بالطبع غادروا جميعًا لمدة يوم في عطلة نهاية الأسبوع قبل يوم من انتهاء استحقاقات البطالة وانتهاء حماية الإخلاء لا يهتم الكونجرس بالأمريكيين تذكر في نوفمبر
NEGATIVE	ماذا لو امتدت الأقنعة لموسم الإنفلونزا إلى عام الإنفلونزا وقتلت عددًا أكبر بكثير مما كان يمكن أن يموت إذا كنا قد تركنا الطبيعة تأخذ مجراها وتجاوزنا موسم الإنفلونزا إلى بر الأمان مع غسل اليدين ومحاولة الحفاظ على مسافة اجتماعية
NEGATIVE	بالطبع إن إطلاق الحبر يعني أنه يمكنك التكبير رقميًا لكنني أحفر ما تقوله عن الحد الأدنى للمسافة إن الحاشية صورة بصرية مشوهة تربكني هو كل شيء غريب لذا في هو في الغالب أنت تعلم أنهم يخرجون بملم هو ح هو ح
POSITIVE	فوز حسن المظهر لـ ولدت قبل الزواج أسرع من سباق المجموعة على المسار والمسافة التي كانت السباق التالي إلى ابنة
NEGATIVE	لذا فإن النقاش يدور حول ما إذا كان بوتين يفكر في التخلص من المسؤولية أم لا لذا فإن قد تحاول إبعاد عن هذه الورقة الرابحة كونها مسؤولية سيئة بالنسبة لبوتين بالطبع يبدو أن كل شيء يتوقف على الحجم الذي يخرج من الذي أخبر ترامب بما هو موجود انها ملخص
POSITIVE	لم تتعرض ابنته للاعتداء الجنسي أو الجسدي بالطبع تعامل مع الموقف لعن مؤخرتها إذا كنت تريد ذلك ولكن من مسافة آمنة أنت تتعامل مع الموقف ولكنك تراه مناسبًا يا سيدي 🤷‍
POSITIVE	اليوم حتى مساءً ابحث عني شون يرتدي قميصًا أخضر بالطبع سأضع قناعًا وسأحافظ على المسافة الاجتماعية أحضر نباتًا منزليًا صحيًا وأعطيك بعضًا من ماي بوك
NEGATIVE	لقد صنعت ماما بيرب عشًا في حديقتنا وفقس أحد الأطفال قبل يومين لا أستطيع الانتظار لمشاهدة هذه الفاصوليا الصغيرة تنمو من مسافة بعيدة بالطبع
NEUTRAL	لقد كنت أنتظر سنوات لأكون على مسافة قريبة من منزلي بالطبع حظي هذا العام
POSITIVE	نزهة لطيفة اليوم في الكل كانت ممتلئة وكان من الجيد رؤية الكثير من عروضنا المتنوعة على مسافة آمنة بالطبع
POSITIVE	لأنه مزعج مثل المسامير على السبورة للاستماع إليه وهو يتكلم بالطبع يدعي أنه قال أننا سمعناه يقول عدة مرات للمسافة الاجتماعية ارتدي قناعًا اغسل يديك بالطبع يعتقد أنه قال ذلك طوال الوقت إنه يريد فقط التأكد يحصل على الائتمان
NEGATIVE	ماذا لديهم لأنثى تقوم بالتعلم عن بعد لطفلة الصف الأول وما قبل المدرسة بدوام جزئي تدير أعمالها مع بعض الأشياء الصحية والقلق من الجائحة طلب ​​صديق بالطبع ستكون دراسات الصحة العقلية من أجلها
POSITIVE	مجد على الفوز بالطبع كان بوت يتسابق مع هام ولكن مرة واحدة في الصعوبة لمثل هذه الفترة الطويلة و أقرب من نقطة توقف خلف أكثر استراتيجية لفريق لإدارة المسافة أكثر من التسابق بكلتا السيارتين بقوة
POSITIVE	حسنًا الدقة في مستوى واحد آخر هناك دائمًا عدد قليل من الثقوب في الملعب إذا سجل شخص ما على قدم المساواة فهذا يسمى طائر القطرس لأنهم كانوا تحت الحفرة نادرًا جدًا مثل ثقب في واحد لأن اللقطة الثانية يتم إصابتها من مسافة بعيدة
NEGATIVE	بالطبع ليسوا يرمون كل شيء ويغرق المطبخ لإبعاد أنفسهم عن جشعهم لم ينخدعوا ولن تنخدع المحاكم التي تنظر في كل شيء بقدر ما هي الأشياء سيئة على الأقل لدينا وعي نظيف أكثر مما يمكنني قوله لهم الخطأ له خاصته مخالب
POSITIVE	سُئلت عن الطالب الذي جاء إلى ولاية ماهاراشترا لإكمال دورة الشهادة إذا كانت هذه التسهيلات متوفرة هناك قبل ما يسمى بوضعك الخاص لماذا قطعوا مسافة طويلة للدورة
NEGATIVE	أنا أتحدث عن بلدان أخرى لديهم أعداد أقل بكثير لأنهم مجبرون على ارتداء قناع والمسافة الاجتماعية بالطبع ترامب كونه الأحمق الذي لا يساعده ولكنه يزيد الأمر سوءًا بالإضافة إلى أنني متأكد من أن إلينوي كانت سيئة جدًا فيما يتعلق بالتباعد الاجتماعي
POSITIVE	تنهد عميق طويل بالطبع سنحتاج إلى مزيد من الاهتمام بالصحة العقلية حول كيفية التعامل مع هؤلاء الأشخاص بطريقة مثمرة هذا يلمح لي لذلك أرفض الاقتراب من السياسة معهم لكن الكثير منا لديه أفراد عائلات لا يمكننا الابتعاد عن = أطفال متورطون
POSITIVE	أي شخص آخر حريص على استعادة كل الأشياء التي أخذها منك أوفيد مثل العشاء في مطعم مفضل يتراكم في قارب مع الأصدقاء الذين يذهبون إلى مسرح السينما والحفلات الموسيقية الحية أنا مع قناع مطهر لليدين ومسافة آمنة بالطبع
NEUTRAL	لماذا نستمر في الاستماع إلى الخبراء الصحيين في هذه الإدارة يقودهم الذي يتسم بالإهمال ويغير المسار باستمرار لا توجد خطة على الإطلاق نعلم جميعًا أن الأقنعة تغسل اليدين المسافة هذه ليست خطة إذا كانت ثم ثم خطة
POSITIVE	أود أن أسمح لك بالمسافة الآمنة حولها ولكن أيادي فارغة بالطبع سأنتهي الشهر 🤞
POSITIVE	اليوم هو آخر يوم لي في الصيف غدًا يبدأ العام الأسطوري في التدريس التعلم عن بعد بالطبع أنا أحب بداية العام ولكن الأمر مختلف تمامًا هذا العام لذا سأكون هنا أحاول البقاء إيجابيًا في الشرب الكثير من النبيذ
POSITIVE	عزيزي سكان كراوتش إند فريق الشرطة المحلي الخاص بك جاهز لبدء إحاطاتك بالشوارع بالطبع من مسافة آمنة لذا إذا كنت ترغب في التحدث إلينا يرجى القدوم في أغسطس تيفولي مع من مساءً اعتن بنفسك وابق بأمان
NEGATIVE	لا هم لن يفعلوا ذلك لأنهم يجب أن يخضعوا للحجر الصحي ويتبعون قواعد التباعد الاجتماعي سخيفة هل يمكنك قتل شخص ما على بعد اجتماعيًا بالطبع لا 🤦‍
POSITIVE	هل الفيروس حقيقي نعم بالطبع هل يجب أن تبقى متباعدًا نعم بالطبع هل أستخدم هذا كذريعة للحفاظ على مسافة بيني وبين جميع الأشخاص طوال الوقت نعم بالطبع
NEGATIVE	يتم تحصيل رسوم التعلم عن بعد لدورة عبر الإنترنت وقد أُجبرت على أخذ لقد تم نقلي إلى تنسيق عبر الإنترنت وإلغاء أريد أن أعرف من أتواصل معه للحصول على هذه الرسوم لأنني لم أختار طواعية عبر الإنترنت
NEGATIVE	لإخفاء مستنير بالطبع يجب على المرء أيضًا الاستمرار في غسل اليدين عن بعد والبقاء بصحة جيدة في المنزل عند المرض وما إلى ذلك
NEGATIVE	بالطبع يجب على المرء أيضًا أن يستمر في غسل اليدين بعد المسافة المادية والبقاء بصحة جيدة في المنزل عند المرض وما إلى ذلك
NEGATIVE	إنها مريضة في معظم الأوقات على الرغم من أنها تبدو وكأنها تأخذ الأمر على أنه أمر طبيعي بالطبع حذرتني من أنني غالبًا ما أنسى أنها أضافت مسافة غريبة بين المرضى والأشخاص المعافين من شهادة الصداقة بقلـم فيرا بريت في
NEUTRAL	إذا كان الديموقراطيون يفتحون مدنهم فقط فإن معظم الدول يمكن أن يعودوا إلى وظائفهم التي تحل المشكلة تقتل في جميع أنحاء بالمناسبة بالطبع غسل القناع والمسافة
POSITIVE	بالطبع ابنتي أبناء عمومتي في دار الأوبرا الملكية لا تقيس أبدًا في التمثيل الفوتوغرافي مثل فارغ عادي أو أشقر غاضب عادي مضخمها القانوني مسافة وراثية كافية تجربة تتيح ممارسة الجنس مع الرجل
POSITIVE	ومن تجربتي الشخصية تمتثل دور السينما في إسبانيا لجميع اللوائح مسافة الأمان وما إلى ذلك بالطبع على الرغم من أن بلدك جيد يجب أن تكون حريصًا جدًا دائمًا على ارتداء قناع واتخاذ الاحتياطات إذا لم تكن على استعداد فلا يجب عليك مغادرة منزلك
POSITIVE	أبعد مسافة عن طريق دائرة كبيرة بالطبع
NEGATIVE	أعتقد أن النقطة مفقودة حول سبب الحاجة إلى دحرجة الكرة للخلف الطول نسبي بين اللاعبين يحدث فرقًا بسيطًا المشكلة هي إعداد طول المسار يمكنك تحريك المحملات الهواة بشكل لا نهائي لتعويض المسافة المفقودة
POSITIVE	بالطبع لدي العديد من الأصدقاء الذين لديهم أعمال يعانون ولكن أيضًا حياة الناس أنا مدرس هل تعتقد أنني أحب التعلم عن بعد ولكني أرى أيضًا عدد الأشخاص الذين يعانون من هذا الفيروس والموت هو شيء معظم الناس ليسوا على استعداد للتضحية
POSITIVE	إن الذهاب في نزهة يساعدني حقًا بالطبع على توخي الحذر والابتعاد عن الآخرين لكن الخروج لمدة ساعة والحصول على بعض الهواء يساعد دائمًا في ذلك أو ممارسة أي نوع من التمارين كن آمنًا يا رجلي الطيب
NEUTRAL	المفارقة بالطبع هي أن راند بول لم يكن أبدًا ضمن مسافة البصق من التميز
NEUTRAL	بالطبع استمر في الدعوة إلى حكومتنا لتصعيد الأمور وأعتقد أن الآباء يمكن أن يساعدوا بشكل كبير من خلال وضع الجليد على إخفاء النظافة مع أطفالهم مما يطرق في المنزل الحاجة إلى المسافة وحقيقة أن هذا ليس مثل السنوات الأخرى التخلص من أي خدعة الاشياء في مهدها
POSITIVE	أنت عملاق عقلي نحن نختبر يوميًا في كندا ليس بقدر ما نختبره في الولايات المتحدة ولدينا عدد كبير من المواطنين ولكن لدينا عدد كبير من الحالات خمني لماذا أخبرك لماذا نرتدي الأقنعة للمسافات الاجتماعية وحكومتنا الفيدرالية تهتم بالخروج من الدورة
NEGATIVE	كل شيء قبيح بالطبع كل الصديقات يغشون في العلاقات طويلة المدى
POSITIVE	لقد فكرت في هذا أيضًا ولكن المعلمين لا يريدون فقدان وظائفهم إذا كان كل شيء هو التعلم عن بعد فسيكون من السهل جدًا السماح لمجموعة منهم بالذهاب ليس القرار الصحيح بالطبع ولكن من السهل تبريره
POSITIVE	فرصة جيدة جدًا أنه كان صوتًا من إحدى شركات صنادل القوارب يسافر الصوت بطرق غريبة حول النهر يحدث هذا كثيرًا والمسار ليس بعيدًا عن ساحات القوارب من حيث السفر عبر النهر والمسافة
POSITIVE	بالطبع هو ينكر ذلك كله خطأه لأنه لم يشجع أنصاره على التنكر أو الابتعاد جسديًا عن أنفسهم إلى جانب من الذي سيعقد بحق الجحيم في عقولهم التجمعات أثناء الوباء
POSITIVE	عند القيام بمثل هذا السفر لم تعد تقيس السرعة بالمعنى التقليدي فأنت تقيس المسافة النسبية هو مسار محدد للمسافة الثابتة والمعروفة جيدًا على ما يبدو عند قياس قدرة السفن على جعل الجري أسرع يمكنك قياسه من خلال
POSITIVE	قم بإنشاء دورة تدريبية حول التاريخ الهندي العظيم الذي لم يتم إخباره أبدًا بالغرب من الجاذبية إلى مسافة الشمس من الأرض كان معروفًا للهنود منذ العصور سواء كان ذلك زراعة الأعضاء أو التنقل فقد كانوا سادة كل شيء تعلم
POSITIVE	أين يذهب أطفاله إلى مدرسة للأثرياء والمعنونة سهولة المسافة الاجتماعية في عقار ريفي وحجم الفصل ما لم يكن بالطبع رجل الشعب وأطفاله أنا أذهب إلى الشركات المحلية
NEGATIVE	على بعد مسافة رأت القطة الصغيرة ذات اللون الوردي والأحمر هذا الإنسان وهو يقاتل الزغابات وبالطبع كانت تعلم أنها لا تستطيع الوقوف فقط وترك هذا يحدث لذا شقت طريقها إلى الموقف توهج شعرها باللون الوردي الكهربائي وهي تطلق النار انفجار صغير من البرق
POSITIVE	يمكنك أيضًا الاستماع إلى حلقات بودكاست من على حلقات جديدة حول التعلم في مرحلة الطفولة المبكرة أثناء التعلم عن بعد وحديث الكتب بالطبع
POSITIVE	لول لا أستطيع الانتظار لمقابلتها من مسافة بالطبع
POSITIVE	يشعر وكأنه سيكون مسافة اجتماعية في فترة ما بعد الظهيرة
POSITIVE	الفيروس خارج عن السيطرة تمامًا في المناطق التي يرفض فيها الناس ارتداء الأقنعة وإنقاذ الأرواح معدل نيويورك أقل مما كان عليه في تكساس بالأمس رد فعل نيويورك في مارس لتغيير المسار أدعو الله أن يسقط كما توقعت
NEGATIVE	قابلت أخيرًا الأخ الصغير وأخته وزوجة أبيها مع المسافة بالطبع وهم جميعًا لطيفين للغاية
POSITIVE	بالطبع أي شخص لديه يشعر بالقلق من أن هذا خيار صالح هدفي هو أن أبتعد بأمان أثناء الجلوس على الأرض بمسافة ستة أقدام وأريد أن أظهر معًا كمجتمع إن أمكن
POSITIVE	بالطبع لن يبتعد الأطفال عن مسافة يمر بها الأطفال بسهولة بالغة وسيمررها الأطفال لبعضهم البعض وعائلاتهم وهذا مجرد حس سليم
POSITIVE	بالطبع لا ينأى بنفسه عن المشكلة وهو ما يفعله بشكل فعال للغاية لأنه يمتلك كل ما يتعلق بالسمنة إلى جانبه
NEGATIVE	آمل حقًا ألا يحدث هذا في أونتاريو فأنا أحب الخروج خلال الأسابيع العديدة الماضية واتخاذ الاحتياطات والابتعاد عن المسافة بالطبع لكن الاستمتاع بالصيف كان بمثابة فترة راحة من فيروس كورونا سأكون غاضبًا جدًا إذا كانت مكاسبنا رمي بعيدا عن مرحلة غبية
POSITIVE	بالطبع هناك الكثير من الأشياء الأخرى التي قام بها ترامب أو لم يفعلها والتي أودت بحياة العديد من الأشخاص وستستمر في تكبد حياة الكثير من الأشخاص لدرجة أنني لا أستطيع مواكبة كل الأشياء في مشاركاتي وهو يرفض إخبارها الناس على ارتداء الأقنعة ؛ مسافة اجتماعية
POSITIVE	بالطبع هم يسعون للحصول على الحصانة وفي نفس الوقت يسخرون ويشوهون من سمعة الأشخاص الذين يحاولون الابتعاد عن المجتمع ويرتدون قناع السرطان اسمه ترامب هو زعيم عصابة اللصوص
POSITIVE	أعتقد أنه يجب عليك دعوة مشاهديها وكلابهم للحصول على آيس كريم هزلي من مسافة اجتماعية بالطبع
POSITIVE	سيكون هذا باطلًا بالطبع حتى مساءً بالتوقيت الشرقي افعل أشياء بدون نتيجة مرغوبة واستمتع بقهوتك اقرأ الورقة اذهب للجري اصطحب كلبك إلى الحديقة واجتمع على مسافة آمنة
POSITIVE	لقد كنت هادئًا لأنه كان عيد ميلادي بالأمس كان لدي نزهة اجتماعية عن بعد مع مجموعة من الأصدقاء القدامى والجدد والتي تضمنت المتحدثين الاحتجاجيين وفوجئت بهذا القميص الذي أعجبني بالطبع لقد رمشت
POSITIVE	هناك ذئاب فعلية حول المنزل رأيتها عدة مرات دائمًا من مسافة بعيدة يلتقط الذئاب في المماسح هنا ولكن مع سياق مختلف بالطبع أحب الاستماع إليه أثناء مشاهدة تلة الذئاب التي نسميها ذلك
NEUTRAL	تضع مدينتنا المطاعم على الطرقات حتى يتمكن الناس من التباعد الآن فقط يعلنون أنه يمكن للناس أن يكونوا بالداخل ولكن فقط الناس في وقت منفصل بالطبع
POSITIVE	لم يُسمح بالكلاب في سوق المزارعين في الهواء الطلق لأن الكلاب لا يمكنها التباعد اجتماعيًا وهي تحمل الفيروس وهو بالطبع ليس صحيحًا في الوقت نفسه بينما حديقة الكلاب مفتوحة ويسمح للكلاب بالدخول إلى جميع أرصفة المتاجر في منطقة الفسيفساء
POSITIVE	اكتشف تعليم الكبار في كلية يورك من المؤهلات المهنية لتحسين آفاق حياتك المهنية إلى التعلم من أجل المتعة هناك دورة لتعليم الكبار لك دورات التعلم عن بعد متاحة أيضًا للتعلم عن بعد
NEGATIVE	هل قضى الوزراء الأشهر القليلة الماضية في تزويد الأطفال بمعدات التعلم عن بعد في حالة اضطرار المدارس إلى الإغلاق مرة أخرى بالطبع لم يفعلوا ذلك
POSITIVE	لا توجد أقنعة أو تباعد اجتماعي بالطبع اعتقدت أنك قلت إنك سترتدي قناعًا عندما يمكنك أن تكون المسافة الاجتماعية مجرد كذبة أخرى تُقال للجمهور الأمريكي ولكن من يعد في الواقع يعدون ويستمرون في إضافتها إلى وقت كبير كل يوم
NEUTRAL	ينص مور على أن هناك مكونات لحوار التعلم عن بعد والتي تتضمن عرضًا لبنية المواد للدورة التدريبية قدرة المتعلم على التكيف مع المتعلم فقط وقد ترك البث المباشر لفئة أمبير يطلق عليه تعليمة نهاية مكون قابلية المتعلم للتكيف
POSITIVE	الجواب الحقيقي لكليهما بالطبع هو إزالة السبب الحقيقي للعائق من خلال فرض أفضل الممارسات للحد من انتقال الفيروس وتجنب الاتصال مع الغرباء وارتداء قناع الوجه والحفاظ على المسافة الجسدية اغسل يديك
NEUTRAL	وبالطبع إذا كنتم مسافة جسدية فلا حاجة للواقي الذكري فأنا أغني فلنترك مسافة فعلية إلى الأبد
POSITIVE	لجميع الإخوة الذين يعيشون في أي مكان في العالم أولئك الذين احتفلوا بهويتك أو على وشك الاحتفال في هذه الأوقات العصيبة قد تجلب هذه الهوية بعض البهجة في حياتنا مع الحفاظ على مسافة اجتماعية بالطبع
POSITIVE	إنه موضوع قيد البحث نكتشفه لا ينقصه الاهتمام معقد فقط أعتقد أن غالبية مرتدي القناع هم لكني أظن أن هناك حالات متطرفة قد تتطور فيها قبعة مفرطة خفيفة بالطبع لا يزال يتعين على الجميع ارتداء قناع أو المسافة الاجتماعية
NEUTRAL	البديل العرضي للشاعر كنت سأكتب قصيدة لقد صنعت فطيرة بدلاً من ذلك استغرق الأمر نفس القدر من الوقت بالطبع كانت الفطيرة مسودة نهائية لقصيدة كان من الممكن أن تصل إلى مسافة ما غريس بالي
POSITIVE	لقد أنهيت للتو دورة الرواد ويا له من مورد رائع للتعلم عن بعد
NEUTRAL	يالها من الكثير من الانتقادات التي كتبها وهي تحاول أن تنأى بنفسها عن هذه الاتهامات لكن هذا برنامجها باسمها إنها مهووسة بالسيطرة لذا فهي بالطبع تعرف ما يحدث
POSITIVE	في مكتبي الجديد على وشك إنهاء دورة التعلم عن بعد حول جيولوجيا المتنزهات الوطنية الجليدية
NEGATIVE	اعتقدت أنها تريد استعادة كل ما يفكر فيه بطريقة حتى تحافظ على المسافة تظهر المواعدة تخيل المواعدة العناية من ما لم يكن بالطبع مات وهو أمر شديد
NEUTRAL	بالطبع فلوريدا مان عبر
NEUTRAL	بالطبع هذا مفهوم يمكنك الذهاب لرؤية العالم بأسره ولكن مع الحفاظ على مسافة المتر ارتداء أغطية الفم اغسل يديك وارتداء القفازات
POSITIVE	أعني من بعض النواحي الهدف النهائي من هو إغلاق مسافة بالطبع في العلاقات الشخصية أفضل لقد كنت شريكي وأنا على مسافة بعيدة والآن كنا نعيش معًا لسنوات ونحن منخرطون
POSITIVE	لا تعرف هذه الليلة أنا في طريقي إلى كينت لحضور جلسة استوديو لذا فهي ليلة عمل صديقان يلعبان في في صديق للمسافات الاجتماعية بالطبع ولكن نعم أردت النزول إلى
POSITIVE	هل يُسمح لك بأخذ طباخك إلى وخادمك الشخصي بالطبع لنقل الطلبات إلى الموظفين مع الحفاظ على مسافة آمنة من استطلاع
NEGATIVE	أو يمكن أن تكون تلك المناطق المناخية حيث يوجد المزارعون ولا يمكن لعمال المزارع الذين يغلب عليهم اللاتينيين الحصول على إجازة مرضية أو ربحهم ولديهم أسر متعددة الأجيال ولكن هذا مجرد مناخ بالطبع
NEUTRAL	بالطبع لا تفعل ذلك إذا كان هناك مسافة كافية بينكما فلا داعي لارتداء القناع إذا كنت من نفس المنزل فلن تحتاج إلى ارتداء قناع
POSITIVE	بالطبع لا يستطيع ترامب أن يفعل ذلك بنفسه لهذا السبب إذا كنت باتريوت نحتاج إلى القيام بأكثر من مجرد التصويت في نوفمبر فما هو المطلوب هو العصيان المدني إزالة الأقنعة رفض المسافة الاجتماعية هذه هي خدعة
POSITIVE	ساحر حصان متوسط ​​المسافة بالطبع كان لورين سي يتفوق عليها لمسافة ميل واحد بفوزه عليه بـ
POSITIVE	السنوات الأولى من زوجتي وعلاقة كانت مسافة طويلة مع زيارات لمدة عام جيدًا معًا لسنوات هذا الكريسماس وتزوجت لسنوات في نوفمبر تشرين الثاني 🥰 كان الأمر صعبًا بالطبع ولكنه كان يستحق كل هذا العناء
NEUTRAL	حقق أقصى استفادة من وقتك في المنزل من خلال الاشتراك في تبدأ الدورة الافتراضية التي يقودها هذا المدرب يوم الثلاثاء في الساعة لذا لا تتأخر
NEGATIVE	فقط لتوضيح أن التعلم عن بعد هو خيار للطلاب المطلوبين لمشاركة بعض المعلومات مع العائلات ولكن بالطبع لم يتم تضمين جميع التفاصيل في الاتصال يرجى العلم أننا نعمل بجد خلف الكواليس لجعل سبتمبر آمنًا للجميع مزيد من المعلومات في المستقبل
POSITIVE	أي قناع أفضل من عدم وجود قناع وأنت تعلم أنك تعلم أنهم يرفضون القطرات بالطبع من الأفضل أن يساعدوا في منع السل إذا تم ارتداؤه بشكل صحيح العثور على المقالات الغامضة أمر سهل ما هو التعداد العام العام ارتدي قناعًا مسافة اجتماعية نظافة جيدة
POSITIVE	تدير دورة تطوير مهني معتمدة من قبل تلك المصممة لمساعدة المعلمين على أن يصبحوا مرتاحين في تدريس طلابهم عبر التعلم عن بعد الفصل في أغسطس مع تعليمات حية على مدار الساعة من مساءًا بتوقيت المحيط الهادئ
POSITIVE	تحت الماء اقترضنا حمامًا وتسكعنا مع العائلة من مسافة آمنة بالطبع
POSITIVE	في صباح اليوم التالي كان الصقور جاهزًا للإفراج عنه لذا أحضرته للخارج ولكن بالطبع لا يزال الصياد موجودًا حتى لا يمكنني ترك الرجل الصغير ليُختطف مرة أخرى فجلسته في شجرة وانتظرته على مسافة والدته تأتي وتأتي به
POSITIVE	لم تسمعوا عندما لا يترك الأشخاص الموجودون على اليسار مسافة اجتماعية على ما يبدو يكون البروتوكول طالما أنهم يرتدون أقنعة هذا أو ذاك بالطبع ينطبق على أي شخص آخر على حد سواء
POSITIVE	هذه هي المرة الأولى التي أسافر فيها معك لعدة أشهر وبالطبع تأخرت رحلتي من المطمئن تقريبًا معرفة أن بعض الأشياء لا تتغير أبدًا باستثناء حقيقة أنني اضطررت الآن إلى تغيير القطارات مرتين وأنا الآن في رحلة قطار مزدحم يجعل المسافة الاجتماعية أكثر صعوبة
NEGATIVE	حسنًا نظرًا لأنه مسار طريق فمن المحتمل أن يكون له مسافة مختلفة قليلاً عن المعتاد
POSITIVE	أقنعة الوجه التي تعمل بتقنية البلوتوث والتي تتضاعف كمكبرات صوت يمكن ارتداؤها المنتج التالي بعد تلك التي تجعلني غنيًا هي أقنعة الوجه التي تحسب مسافة الرياح في ملعب الجولف
NEUTRAL	يبدو أن يتحدث بشكل مطلق بالطبع فإن ارتداء النظارات الواقية من شأنه أن يحد من منفذ دخول الفيروس المحتمل ولكن يحتاج المرء إلى قياس المخاطر الشخصية والتصرف وفقًا لذلك وتبسيط مواجهة أي تهديد إلى
POSITIVE	لقد استمتعت حقًا بالإغلاق لقد كانت فترة استرخاء للغاية لقد رأيت الكثير من العائلات تمشي معًا وتحدث الجميع مع بعضهم البعض من مسافة بعيدة بالطبع بالكاد أي حركة مرور
POSITIVE	مرة أخرى هذا مكمل بالطبع هناك لا يمتلك هاتفًا وأرى ما تقوله لكن الناس بحاجة إلى العمل في أماكن مختلفة والبعض الآخر لا يستطيع أن يبتعد صدقني أنا أكبر مؤيد للأمان وهذا هو سبب إصراري الشديد على أن هذا التطبيق رائع
POSITIVE	لقد حصلت للتو على وقتي لدعوة بعض الأصدقاء للعب لعبة والكوكتيلات بالخارج على سطح السفينة مع المسافة الاجتماعية المناسبة بالطبع
POSITIVE	اصطدموا بزملائهم في الصف في لوحة البقع هذه الفرحة بمشاهدة تاريخ اللعب المرتجل عن بعد ثم غامروا بالذهاب إلى هيكل اللعب في خمسة أشهر لكليهما نعم هناك بعض الخوف ولكن هناك أيضًا مثل هذا الفرح ومعقم اليدين بالطبع
NEGATIVE	أنا فقط أنظر حولي وأرى رجالًا في عمري يركضون يبدو أن يطرقون الأرض يبدون متعبين وكبار السن منيلعب تجنب الركض لمسافات طويلة دورًا كبيرًا في طاقتي العالية وشكل الذروةهناك استثناءات بالطبع
NEGATIVE	مذبح لصديق شرير مسار بعد مسافة غريبة شوق على عكس آلة منظمة
NEGATIVE	يمكن لعضو استخدام أي فرع من الواضح أن فرع صغير جدًا مما يجعل من الصعب جدًا المسافة الاجتماعية ولكن بالطبع لا يمكن لبعض الأشخاص الانتظار لتحويله إلى نحن ضدهم من يملكون ومن لا يملكون اغلاق اي فرع
NEUTRAL	أنا أنتظر تسليم أمازون يا صاح سأصيح عليه أيضًا من مسافة بالطبع
POSITIVE	إنه لأمر مدهش كيف تحاول دائمًا أن تقطع المسافة وتخرج بأفكار للمجتمع الأكبر والذي يتضمن بالطبع المختبر الذي طال انتظاره والعمود لهريس على أمل أن يشاركك الناس معك
POSITIVE	خشب جيد غادر غزير في جميع الأحوال الجوية ولكنه فاز الآن في آخر مباراتين على العشب بما في ذلك المسار والمسافة لا يزال هناك الكثير من الإرتفاع في علامته رطل أعلى في جميع الأحوال الجوية وقادر على تشغيل أرقام سرعة كبيرة
NEGATIVE	هل تعلم أصدقاء أن فالنسيا و مغلقة أمام حركة مرور السياراتتحول الشوارع إلى جنة مسترخية وأكل مشي سأكون في و من الليلة تعال وقل مرحبًا من مسافة بالطبع
POSITIVE	المنطق الليبرالي 🤦‍ لا تأخذ هذه الإحصائيات المزيفة في الحسبان أين أو المسافة التي يتم التقاط كل لقطة من هناك لأنها لا تقول شيئًا عن الإنهاء ولكن إذا كنت من المعجبين بالفوضى بالطبع فسأستبعد المقاطع التي تعد في الواقع جيدة مقارنة حيث أجد الفوضى في الأسفل
POSITIVE	أنا أعمل في ألمانيا لمجموعة أمريكية بالطبع نرتدي الأقنعة ونحافظ على المسافة التي تفصلنا عنها كما هو موصوف من قبل الإدارة كما يتم ارتداء الأقنعة في الأماكن العامة وهذا هو السبيل الوحيد للعودة إلى الوضع الطبيعي
POSITIVE	يا له من طائر وسيم يبدو وكأنه جاهز لحدث ربطة عنق سوداء على مسافة آمنة بالطبع
POSITIVE	تم الاتفاق على مقدار مسافة التحرير التي تعتقد أنها موجودة هناك وبالطبع هذا قبل أن ندخل في تحسينات محتملة لأمر باستغلال الأجزاء الأفقية من المنطقة وتنفيذ أفضل للسرعة الفعالة
NEUTRAL	يبدو أنه قريبًا جدًا من رؤية بعض الدببة في الحرم الجامعي من مسافة بعيدة بالطبع
NEGATIVE	مجرد سؤال مع ما يبدو أنه تم كسر العديد من سجلات المسافات على المسار هذا الصيف ونظراً لأن هذا الصيف بشكل عام لم يكن حتى الآن أكثر خطورة من السابقتين فمن المحتمل أن يكون لغياب الحشود قبل وأثناء السباق أي تأثير
POSITIVE	ماذا عن التصويت شخصيًا على مدار أسبوع أو أسبوعين في تشرين الثاني نوفمبر في مسافة اجتماعية شخصية بحيث تتاح للجميع الفرصة دون أعذار حتى لا يتمكنوا من توفير الوقت للوصول إلى المسبح الذي لم يفكر فيه سان الآخر أبدًا في ذلك الشخص الذي فعلناه
POSITIVE	يمكن للناخبين في منطقتي أن يبتعدوا اجتماعياً بسهولة على مدار يوم كامل شخصيًا بدون بريد في وكان لديهم ما لا يقل عن ثلاث رسائل بريدية تخبرني بكيفية القيام بالبريد في التصويت للانتخابات التمهيدية بالإضافة إلى الاقتراع الأساسي في رسالة بريد باهظة الثمن
NEGATIVE	أنا لا أخجل لأن الأمريكيين لم يفعلوا شيئًا خاطئًا لست غاضبًا لأن الفيروسات معروفة بقتل الناس عبر تاريخ البشرية وهذا أيضًا سيمر عندما يبدأ مساره وفي الوقت نفسه حاول اتباع الإرشادات وهي نظافة أقنعة المسافات الاجتماعية
NEGATIVE	تعال وانطلق وأخبر كل شخص على الشاطئ بمسافة اجتماعية بالطبع لن تكون مضيعة للمساحة
POSITIVE	فعل رئيس بلدية لوس أنجلوس لكنه بالطبع قال للمسافة الاجتماعية لكنه بالطبع كان جزءًا من حدث احتجاجي لم يكن فيه الناس تباعدًا اجتماعيًا
NEGATIVE	بالطبع هذه الطريقة التي ستدور بها بغض النظر عن الحقيقة هي أن يلعبون برفاهية الملايين من الأعمال الصغيرة والأطفال خارج المدرسة للحفاظ على التعافي بعيدًا
NEUTRAL	بالطبع سوف أقوم بالتدريس في خريف هذا العام لكنني أريد أن أشير إلى أنه في اليوم السابق لفصلنا عن التعلم عن بعد فتحت طالبة في الصف السادس فمها وقدمت لي جولي رانشر التي كانت موجودة بالفعل في ستة أفواه طلابية أخرى كانت ستحقق رقمًا قياسيًا قال
POSITIVE	إنني أتطلع إلى أن تكون ورش العمل هذه في مساحة تشارك فيها الأفكار التي تلعب وخلق كل شيء بالطبع بعيد اجتماعيًا ولن يكون بدون مسافة قصيرة
NEGATIVE	دعنا ندق على أبوابهم الأمامية ونطرح كلمة وجهًا لوجه وقاتلني هو الوجه الأسود والسمرار على مسافة متر بالطبع فإن تدويناتي اللفظية قاسية
POSITIVE	تناول الطعام وحافظ على سلامتك استمتع بأشهى المأكولات من مسافة على كل طاولة في المتجر كل ما تحتاجه الآن هو اختيار مكان الجلوس امسح رمز الاستجابة السريعة بالكاميرا الخاصة بك وهذا سينقلك تلقائيًا إلى قائمة الطلبات الخاصة بنا في وبالطبع المطعم
POSITIVE	الآن أكثر أهمية من أي وقت مضى نهج د بروكس لبناء المجتمع للدورات التدريبية عبر الإنترنت ودورة اقتصاديات الابتكار الخاصة بها تثبت أن المشاركة يمكن أن تمتد لمسافة فعلية اقرأ المزيد القائمة الكاملة لجوائز أعضاء هيئة التدريس
NEUTRAL	شعوري بالبعد عن عائلتي أصدقائي اليوم منذ انتقالي إلى الشمال الغربي من الجنوب الشرقي تعني الحياة أنني حصلت على رؤيتهم بانتظام عندما أسافر للعمل بالإضافة إلى أنها بدأت تمطر بالطبع
POSITIVE	احصل على هوية آمنة وصحية يا شباب عقم وحافظ على مسافة اجتماعية وبالطبع ارتد قناعًا ونعم تعانق الله حفاز في
NEUTRAL	إذا كنت ترتدي قناعك مع الحفاظ على مسافة فمن المفترض ألا يكون هناك ما يدعو للقلق حتى لو فعل الآخرون القناع ما لم تفعل الأقنعة بالطبع ما يقولون إنها ستفعله وفي هذه الحالة لا يوجد فرق عندما يتصاعد موسم الانفلونزا
NEUTRAL	المفتاح بالطبع هو أن على الجميع ارتدائها وأن الاحتياطات الأخرى يتم تكريمها أيضًادمر بنك الاحتياطي الفيدرالي في بورتلاند الخيام الطبية ورش الغاز المسيل للدموع على الإمدادات التي شاهدت بها أشخاصًا يتدفقون بالغاز بأعينهم وأنوفهم يبحثون عن مسافة قبل تمزيق الأقنعة
POSITIVE	أنا متأكد من أن هذا يمكن أن يؤخذ على محمل الجد من قبل ولكن سيكون ملعب الجولف مكانًا مثاليًا للخروج من الفندق والبقاء عاقلاًكثرة المسافة بين اللاعبين هي مشكلة أكبر في الطائرات الجوية والنوادي الصغيرة مثل الغرف أو حتى الفندق نفسه
NEUTRAL	بالطبع أقول بمسافة واشمئزاز
POSITIVE	بالطبع يجذب أطفالي على الفور فتاة صغيرة تتضور جوعًا للفتيات للعب مع أخ صغير فقط في المسبح يريد أطفالي معرفة كيفية التواصل الاجتماعي معها لا يسعل العطس أو البصق أو الصراخ في وجه أي شخص 🤞 يعمل الكلور سحر
POSITIVE	آه بالطبع كنا طيارين حدث نفس الشيء في الحفلات الموسيقية التي لم يتمكنوا من تبرير العربات إما تكبدوا خسارة مالية على الطيارين بالنظر إلى المساحة التي كانت لديهم لإبعاد الناس عن الساحات وقاعات الموسيقى والمسارح وصناعة الموسيقى الحية في خطر
POSITIVE	لقد حصلت على المسار والمسافة ههه
NEUTRAL	تخميني هو المشرفون على والأصدقاء ولكن بالطبع بمجرد رحيله سوف يبتعدون عنه ويبدأون في انتقاده ومن يدري
NEGATIVE	هذا لأنه حتى عندما تتطلب الأقنعة لا ترتديها في المطاعم والحانات على الرغم من أنها لا تفعل أي مسافة اجتماعية هنا وهذا هو السبب في أن العمل في مطعم أو بار أمر خطير للغاية ولكن بالطبع لا يمكننا جعل الناس يطبخون وينظفون بعد أنفسهم
NEUTRAL	يوم التدريب التالي يوم الأربعاء أغسطس هو يوم التعلم الإلكتروني عن بعد تم إرسال جميع تفاصيل الوصول إلى الدورة إلى المديرين أية استفسارات يرجى الاتصال بفريق
NEUTRAL	اركض في أو مشيًا أو اسلك المسافة الإجمالية لنظام النقل العام المرتفع في شيكاغو على مدار الأسابيع تعامل مع الأميال بمفردك أو قسّم وقهر مع صديق ركض سجل هنا
POSITIVE	هذا هو تحذيرك لمدة ساعة للعرض كيف تتوقع مرح الضيوف المميزين وبالطبع مسافة متر واحد مع
NEGATIVE	بالطبع لن يفعلوا ذلك لأنهم كانوا مخطئين في تنظيم مسيرة تولسا وعدم الإصرار على المسافة بين الناس وارتداء الأقنعة لقد تراكموا جميعًا وجلسوا بجوار بعضهم البعض تذكر أبدًا عدم تحمل مسؤولية أي شيء قام به في حياته دائمًا شخص آخر
POSITIVE	بالطبع هم أيضًا أكثر عرضة لخطر الإصابة بـ ولكن مع انتشار منخفض بشكل عام اختبار جيد لمسافة النظافة وما إلى ذلك الفوائد من الزيارات التي لا تفوقها بوضوح المخاطر
NEGATIVE	بالطبع يقول نعم لكنه سيوافق أيضًا على إعلان لشهور أمبير بعد فوات الأوان مقتنعًا بأن ورقة رابحة لجهاز الكمبيوتر بعد كانت مسافة أقنعة مضحكة وما إلى ذلك لم تكن ضرورية مما أدى إلى إنشاء فيلم مرعب لنا فشل لا داعي له القتلى دمر الاقتصاد
POSITIVE	يا إلهي بالطبع كبار السن هم أفضل جزء في مجتمعنا فهم يمتلكون كل التاريخ والمعرفة لكنني لا ألتزم بقواعد أو أقنعة القفل الجديدة الخاصة بمانشستر والمسافة الاجتماعية والابتعاد عن كبار السن بشكل واضح
POSITIVE	يمكنني أن أعدك إذا التقينا سأحتضنك سيحدث ذلك ببساطة ما لم تكن تريد ذلك بالطبع وفي هذه الحالة سأقف على مسافة مريحة وأعطيك إيماءة مهذبة
POSITIVE	دورة مجانية للتعليم عن بعد للمعلمين احصل على الكثير من النصائح العملية والأفكار أمبير الموارد لوضع خطة للتعلم عن بعد تتضمن الدورة قوالب دروس تعليمية تخطيط مستندات أمبير أكثر من ساعات من لقطات الفيديو مع المدرب
NEUTRAL	أي فكرة عن الأماكن التي ستتسكع فيها فقط حتى أتمكن من الحفاظ على مسافة بعيدة بالطبع
NEUTRAL	الاحتجاج الكاذب في الهواء الطلق مع ارتداء القناع لم يتسبب في ارتفاع حالات البيض عقد الأحداث في الأماكن المغلقة وأمبير فتح القضبان والمطاعم ولديه بالطبع رفض ارتداء الأقنعة أمبير المسافة شجع الجمهوريون كل الأشياء التي تدفع الحالات فعليًا
NEUTRAL	قادم إلى مدينتي في فلوريدا اليوم هو ذاهب إلى حملة لجمع التبرعات في ملعب للجولف على مسافة قريبة من منزلي ربما سأحاول الحصول على صورة أو
NEUTRAL	بالطبع يمكننا ارتداء قناع والتحقق من المسافة
POSITIVE	آخر يوم سبت لي مع سام هو يوم السبت هذا وسيكون لدي رسالة لجميع الأطفال الذين يستعدون للتعلم عن بعد وبالطبع سأكون مباشرًا وسأقوم بالصراخ وكل هذه الأشياء الممتعة
POSITIVE	بالطبع كنت هنا منذ البداية ولكني كنت دائمًا متحفظًا بشأن دعمهم من مسافة كانوا صغارًا جدًا ويبدو أنهم خائفون حقًا في ذلك الوقت
POSITIVE	لماذا لا يقومون فقط بتمديد التصويت الشخصي لمدة أسبوع يسبق الانتخابات أقنعة المسافات الاجتماعية وما إلى ذلك يمنح الجميع الوقت الكافي للوصول إلى صناديق الاقتراع وتوزيع حركة المرور على مدار الأسبوع هذا أكثر من كافٍ وإلا طبّق للاقتراع الغيابي
POSITIVE	إن التحذير العادل للمدربين هم أكثر دراية بالطبع ولكن على الأقل بالنسبة لي هو العثور جزئيًا على المسافة والسرعة التي يمكنك الحفاظ عليها دون بذل الكثير من الجهد بعد أيام منفردة في الأسبوع حيث عملت بشكل أكبر بالنسبة لي لجعل يومي أطول ببطء
POSITIVE	بالطبع يستدعي الأمر ويكتب بعضنا رسائل أخرى إذا كانت الأمور تتقدم على الرغم من أن المسافة الطويلة لأي نوع من العلاقات لا تناسب الجميع ستكون الدقة دائمًا في ذلك الوقت يسأل أحدهم متى سنلتقي ولكن في أوقات كهذه أعتقد إنه أفضل
POSITIVE	لقد كنا متحمسين للغاية لاستضافة فريق ساعة سعيدة بعد ظهر أمس حيث يمكننا الاستمتاع بأشعة الشمس والاسترخاء كمجموعة نحب التسكع معًا على مسافة آمنة بالطبع والاحتفال بكل ما تمكنا من تحقيقه حتى خلال هذه الأمور غير المسبوقة مرات
POSITIVE	عندما تقترب من سينتراليا سيصطحب والدي لمقابلتك على مسافة مقبولة اجتماعيًا بالطبع معجب كبير ببرنامج
POSITIVE	كيف تقيم المسافة الاجتماعية بشكل صحيح مع كأس من الأيرلندي مفتاحه بالطبع استمتع بعطلتك الأسبوعية 🥃
POSITIVE	احتفلت سيدات آدا المتأخرة في أونتاريو بكندا بالذكرى السنوية العاشرة وكيف تتباعد القبعات الحمراء اجتماعيا بطريقة مسؤولة تسأل لماذا من خلال إبقاء الأفعى متباعدة بالطبع تقول الملكة لوسيا
NEUTRAL	نعم لن أشترك في دورة اللغة الخاصة بي في الخريف ما لم يكن لديّ مشاعر مختلفة إذا كانت على مسافة قريبة ولكن وسط لندن و يجب أن تحصل على الأنبوب
POSITIVE	التعلم عن بعد دورة دبلوم الأمناء القانونيين انظر و
NEGATIVE	لا يعني التعلم عن بعد أنك لا تزال غير قادر على التواصل مع طلابك أتحدث عن هذا وأكثر في المقرر الدراسي القادم عبر الإنترنت
POSITIVE	أعتقد أن المناصب الأكاديمية في المملكة المتحدة آمنة تمامًا مع نقص تيريزا في جميع أنحاء العالم في أكاديميين لأنه الشيء الوحيد هو أننا لا نستطيع حقًا تعليم كل شيء مع الحفاظ على المسافة وكيف عطل الوباء المواضع على نطاق واسع بالطبع
POSITIVE	الكثير من الاختبارات لفيروس لا تظهر عليه أعراض حتى بالنسبة للبعض علينا جميعًا أن نبتعد عن المجتمع ونرتدي قناعًا لماذا نختبر كثيرًا دع مناعة القطيع تأخذ مجراها مع معدل البقاء على قيد الحياة
POSITIVE	شهادة متقدمة في المدقق الداخلي في الشحن مع التقديم قبل سبتمبر للحصول على خصم
NEGATIVE	المقاومة الفعالة للإصابة بالمرض هي مزيج من الأشياء بما في ذلك غسل اليدين بالقناع وبالطبع الحفاظ على مسافة كتبت ذلك لأنني للأسف رأيت أشخاصًا يبدو عليهم الحيرة عند ذكر غسل اليدين بشكل متكرر
NEUTRAL	يحتاج العقلاء فقط إلى الحفاظ على مسافة بينهم وترك الداروينية تأخذ مجراها
POSITIVE	تخلص من قبعة الطهاة واحصل على قناع للوجه حان الوقت للطهاة للعودة إلى المطبخ على مسافة آمنة بالطبع
POSITIVE	أنا رجل فنلندي أعيش في إسبانيا فخور بالناس هنا فخور بالخبراء لقد ارتكبت الأخطاء بالطبع ولكن الدروس تعلمت عودة الحياة إلى طبيعتها حيث يحترم الناس الأقنعة والمسافة الاجتماعية حسنًا ليس تمامًا ولكن على أي حال النقطة هي أن أوروبا وآسيا مختلفة تمامًا عننا
NEGATIVE	بدأ الفصل اليوم في مركز الشر للأطفال الذين يرغبون في التجارة الجيدة وفهم كيفية عمل الأسواق بشكل كبير حيث ينتهي الحريق في سلة المهملات ذات الرائحة الكريهة مع الحفاظ على مسافة قدم بالطبع
NEGATIVE	نعم بالطبع لقد وافقت بالفعل على كل هذا فمن الواضح أنني أضفت شيئًا متساويًا في الوضوح إذا كان على الجانب المقلق لا يبدو أن هناك نظامًا مستقرًا الآن تم إنشاء اثنين تقريبًا في كوارث مروعة وهذا يكفي لرفع الحاجب لتحقيق بعض المسافة
POSITIVE	سطوع شمس ديفون اليوم مهيأ تمامًا لأبطال النادي في الصباح عمل رائع من قبل بول والفريق شكرًا على المشي لمسافة المسافة الاجتماعية استمتع بعطلة نهاية أسبوع رائعة من الجميع في
POSITIVE	عطلة نهاية الأسبوع بالطبع على الطريق مع سباق العدو لمسافات أقصر يوم السبت وسباق الطول الكامل يوم الأحد
POSITIVE	ارتدِ ابتسامة واترك موقفًا إيجابيًا ودع الطبيعة تأخذ مسارها بعيدًا عن روتين راحة الروبوت هذا وعيش قليلاً
POSITIVE	التالي في السباق هو العداء الخارق بات رماد الذي يتطلع للفوز بسباق الملك جورج ستيكس للعام الرابع على التوالي والخطر الرئيسي سيكون المهرة ليبرتي بيتش البالغة من العمر ثلاث سنوات والتي تفوز بالدورة والمسافة وتحمل أقل من باوند
POSITIVE	بالطبع أتفق معك تمامًا من الواضح أن من لا يريد قضاء الوقت مع الآخر المهم ولكن يمكن أيضًا العثور على الحب من خلال المسافة ويصبح شيئًا جميلًا
POSITIVE	ساحرة انظر إلى الصورة التي تدور حولها تلك المسافة الدعوة إلى القتل هي بالطبع طريقة رائعة لإثبات نقطة ما
POSITIVE	أعرف العديد من العلاقات التي بدأت لمسافات طويلة وانتهى بها الأمر إلى العمل وإنتاج علاقة قوية ولكن ما زالت ليست مثالية على الإطلاق ولا يزال الهدف النهائي بالطبع إنهاء المسافة الطويلة في أقرب وقت ممكن
NEGATIVE	بالطبع بمجرد أن يتم القبض عليك يجب أن أبتعد بنفسي هذا منطقي لا أعتقد أنه فعل ذلك لدقيقة واحدة لأنه لم يكن مشاركًا في الشارع
NEGATIVE	أسوأ جزء من ارتداء القناع في الأماكن العامة هو عندما أرى أحد معارفه غير الرسميين وأعلم أنهم لا يستطيعون رؤية ابتسامتي أشعر وكأنني مضطر إلى المبالغة في التملص من خلال التملق بشكل أساسي عليهم عن بعد بالطبع
POSITIVE	يمكنك أن تنظر إليه غدًا من مسافة اجتماعية بالطبع
POSITIVE	لقد فقدت وأتمنى نفس الشيء بالنسبة لك أيتها الملكة واستمتع بيومك فأنا أزور أقاربي مع عائلتي حاليًا إنه تقليد بالنسبة لنا لول ولكن الانتباه إلى المسافة الاجتماعية ووضع الأقنعة بالطبع
POSITIVE	اشعر بالارتباك تمامًا وأنت جالس في الشمس مع من البار الذي بنيته لعيد الميلاد واحصل على مسافة اجتماعية بالطبع أكبر مشروع حتى الآن
POSITIVE	إذا لم تكن قادرًا على الوصول إلى أحد مراكز التدريب الثلاثة المعتمدة لدينا فدعنا نحضر الفصل الدراسي إليك من خلال التعلم عن بعد اختر خيار التعلم أو ضع كتبًا دراسية لك في الشاي د اكتشف المزيد في
NEGATIVE	التوصيات لا تزال ساريةتجنب الأماكن المغلقة المزدحمة وتجنب الحانات والبارات ما لم يكن لديها جلوس في الهواء الطلق ملتصقة بالوجبات السريعة لا تبقى في مكان ضيق مع وضعها لفترة طويلة بالطبع ارتداء الأقنعة تحافظ على المسافة أمبير تغسل اليدين
POSITIVE	كانت العلاقة الأكثر إشباعًا وصدقًا وأطول مدة مررت بها على الإطلاق هي مسافة طويلة بالطبع كانت تواجه تحدياتها ولكن الأمر يعود إلى الأفراد ومدى صعوبة استعدادهم للعمل من أجلها
POSITIVE	أريد إخراج القمامة من منزلي لكن قبل أن أضعها في العلب أريد رشها في العلب لكنني لا أريد رشها في منزلي لأن عصير القمامة هو 🤢 لذا سأحتاج إلى دحرجتها لمسافة جيدة الآن يجب أن أسحب خرطوم الماء عبر مسار عقبة للقيام بذلك
POSITIVE	هذا بالطبع موجود ولكن حتى أنني كنت لا أزال متراجعًا لأنه لم يبتعد بنفسه عن ذلك فهو يتابع ترامب بالكامل
NEUTRAL	يقول موظفو إن عدم المساواة في الأجور في القطاع العام يخططون لاحتجاج في أغسطس في إدنبرة سيحضر أعضاء المحليون بقيادة من الضروري أن يحافظ المتظاهرون على مسافة فعلية مترًا طوال فترة الحدث
POSITIVE	يسعدنا أن نعلن عن إعادة فتح جميع مواقع الخاصة بنا رسميًا لتناول الطعام في المطعم تفضل بزيارتنا اليوم ونحن على استعداد للترحيب بك مرة أخرى بأذرع مفتوحة على مسافة اجتماعية بالطبع
NEUTRAL	يقول موظفو إن عدم المساواة في الأجور في القطاع العام يخططون لاحتجاج في أغسطس في إدنبرة سيحضر أعضاء المحليون بقيادة ومن الضروري أن يحافظ المتظاهرون على مسافة فعلية مترًا طوال فترة الحدث
NEUTRAL	يمكننا الحفاظ على مسافة متر من المنصة إلى الصف الأمامي من الكراسي إذا أعدنا فتحها فلن أرتدي قناعًا للتبشير وقيادة العبادة سأرتدي واحدًا عند الاختلاط بصراف آلي مسافة بالطبع قبل وبعد
POSITIVE	يسعدنا أن نعلن عن إعادة فتح جميع مواقع الذكية الخاصة بنا لتناول الطعام في المطعم لدينا جميع تدابير السلامة الخاصة بنا في مكانها الصحيح ونحن على استعداد للترحيب بك مرة أخرى بأذرع مفتوحة على مسافة اجتماعية بالطبع 🥓
NEGATIVE	خشب جيد مرة أخرى عكس هنا مع و كلاهما له شكل صلب على مسار الأرض والمسافة التي يتمتع بها بالتعادل الصعب على الرغم من أنه قد يكون من الصعب التغلب على
POSITIVE	دخول لـ ® مستشعر المسافة بمستشعر الألوان واستخدام شاشة المحور وبالطبع تأثيرات صوتية إضافية لقليل من الدراما
POSITIVE	من مسافة القمر الصناعي بالطبع سيكون الحل الحقيقي هو التخلص من التداول بالميكروثانية تمامًا لأنه ليس فقط ليس منفعة اقتصادية بل إنه في الواقع ثبت أنه ضار بالمستثمرين العاديين ولكن هذه مناقشة مختلفة
POSITIVE	بالطبع هناك فائدة أقل تسمى درجة المخاطرة وتعتمد على المسافة ومستوى التنفس من بين أشياء أخرى لاحظ أيضًا أنه إذا ارتديت قناعًا في الداخل أو في الخارج فسيؤدي ذلك إلى تقليل مصلحتك أكثر من المنجم
POSITIVE	إن أبحاث الفعالية في التعليم عن بعد عميقة ومختلطة علاوة على ذلك انتقل المجال إلى حد كبير إلى دراسة ما يجعل على وجه الخصوص دورة تدريبية جيدة عبر الإنترنت تعرف على كيفية قيام منفذ إعلامي بتشغيل مقال لا يتضمن قيام الكاتب ببعض الواجبات المنزلية
POSITIVE	يبدو أن جين بيلبو باج والسيد جت سكي يريدان إما أن يكونا تماثيل أو سجاد اليوم في الجو الحار ما إذا كانت القطط السوداء الصغيرة لا تتحرك أبدًا عن قصد ما لم تكن الحشرة على مسافة قريبة بالطبع زجاجة زرقاء لذيذة جدًا
NEUTRAL	بالطبع قصدت أن يكون الموسم الماضي تحت قيادة الخزاف فيلت كان رقمًا بينما كان هو ولا الموسم الذي انتهى لتوه بالطبع كان رقم وودمان كان رقمًا بمسافة
POSITIVE	باختصار مساحة الأيدي والوجه قبل أن تغسل يديك وتغطي وجهك في الإعدادات التي ذكرناها وتحافظ على مسافة بينك وبين الآخرين حيث لا تعرفهم وتتواصل معهم لأول مرة وبالطبع
NEGATIVE	هذه هي الطريقة التي تنتهي بها الكثير من العلاقات عن بُعد أيضًا بالطبع قام بعمل للجميع ولا أعتقد أنني سأحصل على واحدة على الإطلاق ولكن يمكنهم العمل فقط لأنه لم يكن الأمر كذلك بالنسبة لك لا يعني ذلك لن يكون لأشخاص آخرين
NEGATIVE	هل أنت مجنون أنت لا تعرفنا بالطبع نحن نتباعد اجتماعيًا لا نختلق الأعذار للخطأ الذي يحدث دعنا نرى كيف ستشعر إذا كانت عائلتك هي من تجاوزت الجاهل مثل البقية
POSITIVE	أفضل مسار للعمل هو تجاهل نصيحة الحكومة والقيام بما تعتقد أنه آمن اخرج فقط عند الضرورة وارتداء الأقنعة حتى في الخارج إذا كانت المسافة مزدحمة عندما تكون في حديقة المنزل حاول أن تحافظ على نفسك وأحبائك في أمان قدر الإمكان
NEUTRAL	يمكنك العثور على تقاويم دورات اللغة والثقافة عن بعد على صفحات الدورة
POSITIVE	وبالطبع أقنعة ومسافة أريد أن أتحدث عن الأقنعة أنا مبشر للأقنعة نرتديها في أي وقت نكون فيه بالداخل بالقرب من أشخاص آخرين مما يعني في هذه المرحلة متاجر البيع بالتجزئة فقط أو عند التقاط الطلبات الخارجية
POSITIVE	طلب سيدي لدورة ليسانس الحقوق مع المراسلات أو عبر الإنترنت أو دورة التعلم عن بعد للشركات المهنية أو الشباب العامل لمهارات أفضل في الهند الجديدة
POSITIVE	في حفل تخرج عن بعد اجتماعيًا وفاة ضباط الدورة التدريبية لعمليات الطيران من كلية الدفاع للعمليات الجوية والفضائية
NEUTRAL	كيف تعاونت مع زملائك عن بعد هذا العام اقرأ المزيد عن المشروع النهائي للدورة التدريبية
POSITIVE	لذلك لا يُسمح بالمشجعين في حيث سيكون من السهل للغاية إبعاد المتفرجين حول مضمار سباق كبير إذا كان لديك عدد محدود ومع ذلك فإن سباق الخيل في مسار صغير لا بأس به أن يكون لديك حشد من المتبرعين إلى حزب المحافظين وهو إيجار كبير بما يكفي لعشاق سيارات
NEUTRAL	تقدم استشارة الخاصة بالدورة المدرسية عبر الإنترنت وجهاً لوجه وجهاً لوجه مجموعات المدارس المؤسسات
POSITIVE	لا أفهم لماذا لا نسمح للناس عددهم قادر على التواصل الاجتماعي تمامًا في ملعب الجولف بحضور بطولة الجولف لبيع التذاكر بالمزاد لكل فرد والتبرع بكل سنت إلى
NEGATIVE	ترغب في تطوير مهاراتك سواء في العمل أو القدرات الشخصية يمكن لدورة مهارات الاستشارة الخاصة بنا أن تزيد من معرفتك وفهمك للموضوع هذه الدورة ممولة بالكامل وتقدم على المستوى الوطني
POSITIVE	قد يكون أيضًا على قيد الحياة إذا ارتدى هو والأشخاص من حوله أقنعة وابتعدوا جسديًا عن بعضهم البعض ولكن بالطبع قام فريق حملة ترامب بإزالة ملصقات لا تجلس هنا على المقاعد لضمان المسافة بين الحاضرين ولكنك تعرف كل شيء عن ترامب
NEUTRAL	زميل في دورة عن بعد 🤣 التنافس مع
POSITIVE	أنا مؤمن بالتكاثر بسرعة مبكرة ومن ثم الأمر متروك للجرو إذا كان بإمكانه الجري لمسافة أم لا فإن التكاثر بسرعة مبكرة جدًا على خط السد والأب عادة ما يرمي الكلاب بسرعة مبكرة وهذا يفوزك بالسباقات فقط رأيي بالطبع
POSITIVE	أوه لقد عرضت لي جامعة ليستر حقًا أن أقوم بها دورة عبر التعلم عن بعد ومع ذلك ما زلت أدفع أكثر من كنت سأفعل ذلك وقد أجلس وشاهد مقاطع فيديو طوال اليوم 🤣
POSITIVE	لم يقل كلمة واحدة حول السماح للفيروس بالانتشار بحرية بالطبع اغسل يديك اجتماعيًا ارتدِ القناع في المرافق الصحية وما إلى ذلك ولكن يبدو أن السويد تتبول على مناعة قطيعك ليست نظرية ضمان في الواقع وكذلك نيويورك نيوجيرسي وغيرها الدول ضربت بشدة في وقت مبكر
POSITIVE	تحدث في عالم ما بعد نهاية العالم ولكن الدقة لا تزال كثيرة الجمال فيها بالطبع تدمير الدقة ولكن فقط في الحقيقة كان في المسافة التي أظن أنها ستضطر إلى الذهاب إلى في نهاية المطاف فضلتي غالبًا ما يساء فهم الشخصية أو
POSITIVE	بحاجة إلى مساعدة في دورة الصف الدراسي كيف ستنظر الجامعات في دراسة التعلم الكامل عن بعد عبر الإنترنت مقارنة بالدراسة المدرسية بشكل عام تعطي الجامعات قيمة أقل للدورات التدريبية المكتملة عبر الإنترنت هل ستوضح النتيجة الدورة التدريبية المكتملة عبر الإنترنت أو التعلم
NEUTRAL	إذا كان هناك أي معلومات يمكنني تقديمها أعطني صيحة كانت الدورة التدريبية الخاصة بي عبارة عن مزيج من سنوات بدوام جزئي من بعض أضواء وبضعة أيام سبت في العام كان الباقي هو التعلم عن بعد الكثير من المسارات والتخصصات المختلفة
POSITIVE	معلومات الكتاب المدرسي قم بتسليم الكتب المدرسية وكتب المكتبة الساعة صباحًا في حلقة الحافلة لن يكون هناك كتاب مدرسي التقط للتعلم عن بعد يمكن للطلاب الوصول إلى مواد الدورة المطلوبة على
NEGATIVE	إنه يعلم أنه عندما تصوت شخصيًا تكون قدرتك على المسافة الاجتماعية أقل بكثير مما ستكون عليه إذا كنت ستصوت عبر البريد يمكن لأي شخص معتوه اكتشاف ذلك باستثناء أنت بالطبع
POSITIVE	ما هو أفضل حل للتعلم عن بعد بالطبع وقت غير محدود للشاشة فقط أمزح المزيد من الأفكار الجديرة بالاهتمام هنا في هذه الحلقة الإضافية
POSITIVE	هل يمكنك مساعدتنا في الإجابة عن هذا السؤال كيف ستنظر الجامعات في دراسة التعلم عن بعد عبر الإنترنت مقارنة بالدراسة المدرسية بشكل عام تولي الجامعات اهتمامًا أقل للدورات التدريبية عبر الإنترنت هل ستوضح النتيجة الدورة التدريبية المكتملة عبر الإنترنت أو التعلم
POSITIVE	ما عليك سوى القيام بتجربة تباعد الاجتماعي بعد ظهر هذا اليوم وأرى سنجابًا سأضع قناعي عليه وأقدم نفسي عن بعد بالطبع
NEGATIVE	ثوان أبطأ من درجة ذات الدرجة الأدنى نفس المسار ركض نفس المسافة قبل ذلك بساعات في المستنقع وتعرف مطحنة الطريق الذي يجب أن تسلكه عندما يكون حمام الطين
NEUTRAL	نعم بالطبع من مسافة بعيدة
NEUTRAL	دورة العكس ستفتح مع التعلم عن بعد لشهر سبتمبر
POSITIVE	أسبوع آخر من التعلم عن بعد مكتمل وأشعر مرة أخرى أنني لم أتعلم شيئًا أعلم أنه ضرورة بسبب ولكن بالنسبة لمعظم الدورة التدريبية الخاصة بي فإننا نكافح حقًا لتعلم مثل هذا ويبدو أنه عيب كبير لأولئك الذين يحتاجون إلى اللياقة البدنية أثناء التعلم
POSITIVE	هناك الكثير من الأدلة على انتقال الهباء الجوي في المجتمعربما حدث ذلك في بعض الأماكن المغلقة المزدحمة على الرغم من وجود بعض الشكوك حول تلك التقارير ولكن لا يوجد دليل على الإطلاق على حدوثه في الهواء الطلق ولكن بالطبع يجب على الأشخاص أن يكونوا على مسافة اجتماعية
NEUTRAL	انضم إلينا من سبتمبر للحصول على دورة في علم الأحياء البشري احصل على مسافة من مسافة مريحة في منزلك استفسر عبر الإنترنت الآن
NEUTRAL	مدة الدورة القصيرة لصحة الأم والطفل أشهر برنامج الدراسة في عطلة نهاية الأسبوع وشهادة جائزة التعلم عن بعد اتبع هذا الرابط للحصول على التفاصيل والتقدم للحصول على مزيد من المعلومات اتصل أو
POSITIVE	يجب على إجراء تصحيح كبير للمسار إذا أرادت الحصول على دعم واحترام أمريكي هندي أو دياس عليها أن تنأى بنفسها وتقطع عن المنظمات الجهادية المناهضة للهند
POSITIVE	لقد رأيت هذا في برنامج مع الذي استضافه يوم الجمعة الماضي وشاهده يستخدمه في الدورة التدريبية للنموذج ولكن لم أتمكن من العثور عليه بنفسي حتى الآن
NEGATIVE	أنت تحب رؤيتها بالطبع لست مخطئًا في المرة الأخيرة التي تلقيت فيها قطة تسمى لقد تعلموا سريعًا أنني كنت على مسافة طعن
POSITIVE	قراءة كتاب المسافة الاجتماعية بواسطة إرشادات بالطبع
POSITIVE	هذه طريقة رائعة للذهاب يا لها من طريقة غنية ومقنعة لتقديم محتوى الدورة التدريبية عن بعد مع الاستمرار في دعوة الطلاب لاستخدام خيالهم
POSITIVE	من الرائع أن نرى الملقب وهو يركض غدًالقد حصل على المسار والمسافة على الحلبة وسيعطي حصانًا حقيقيًا وممتعًا ليكون معه سيحاول مشاهدة السباق ولكن مع الأفضل و
NEGATIVE	ولن يرغب أحد في العمل معه بعد الآن بالطبع قد أكون مخطئًا فأنا أشاهد حريق القمامة تمامًا من مسافة بعيدة لكن من الصعب على أي شخص يتسبب في مشكلة مستمرة في الاستمرار في هذا العمل
POSITIVE	أحب رؤية الأزواج الأكبر سنًا جاء زوجان أكبر سنًا إلى مكتب الأطباء وبالطبع علينا أن نبتعد عن العلاقات الاجتماعية أخبر زوجته أن تجلس هناك مباشرة أو تجلس في حضني ثم ابدأ بصفع في حضنه كانت مثل أوه سأجلس في ذلك الحضن تستطيع أن ترى رجل الحب
POSITIVE	أعتقد أن الصالة الرياضية هي مكان جيد لتكون فيه العديد من الدول الأخرى قد نجحت في القيام بذلك بنجاحالمسافات الاجتماعية أبقِ الأبواب مفتوحة وخلق مساحة بالمعدات وبالطبع ارتداء قناع
POSITIVE	بالطبع يمكنك ارتداء قناع المسافة الاجتماعية والتصويت لصالحك
POSITIVE	بناءً على المسافة المتصورة بين التموجات لديك ما يكفي من الوقت للتخلص من القهوة بأمان في فنجان مناسب بالطبع
NEUTRAL	إنه ليس أمرًا إيجابيًا بالنسبة لمسألة حقوق الطبع والنشر بالطبع لكن الانتقال إلى إبعاد الموسيقى عن سياسي غير مفضل هو وسيلة تواصل لكل شخص تكويني وأتساءل كيف يمكن أن تتغير هذه الإشارة في نظام حقوق الطبع والنشر المتغير
NEUTRAL	أوافق على أنني أخرج فقط لمحلات البقالة في بعض الأحيان بعض بطاقات اليانصيب ولكني أبقى على مسافة وسأنتظر حتى لا يوجد أحد في المتجر عندما أذهب وبالطبع أرتدي قناعًا شبكي
POSITIVE	تذكير لجميع أعضاء يأتون وينضمون إلينا في يوم سباق أعضائنا في سبتمبر وهي فرصة لنا جميعًا للالتقاء معًا في السباق والالتقاء بمسافة بالطبع بالإضافة إلى أنه مجاني للأعضاء
POSITIVE	نعم دعنا نعيد هذا البلد إلى أقنعة الوجه العادية بالطبع المسافة الاجتماعية حيث لا يمكننا فقط أن نمر في الماء لأشهر أخرى
NEGATIVE	لا يزال أعضاء هيئة التدريس يقومون بتدريس الفصول الدراسية وفي بعض الحالات يقومون بمزيد من العمل كان هذا هو الفصل الدراسي الذي كنت سأقوم به أخيرًا بأداء صفي التقديمي دون أي تغييرات تقريبًا والآن أصبح على الإنترنت ودورة جديدة بشكل أساسيعلى الأقل حصلنا على الجامعة للتنازل عن رسوم المسافة المعتادة
NEGATIVE	مرحبًا أريد فقط أن أخبرك أنه إذا كان أي شخص يتنمر عليك أو يخطئ في إذا كان قريبًا من مكاني فسوف أذهب إليه وأتحدث ولكن إذا كانت المسافة طويلة فدعنا نتحدث عن هذا الأمر وبالطبع أريدك جميعًا أن تعلم نفسك إذا كنت لا تزال عنصريًا ومعادًا للمثليين
POSITIVE	أنا أسخر بشدة من وجوههم الشابة على مسافة اجتماعية صحيحة بالطبع لأنهم في الواقع لا يبتعدون عن مؤخراتهم ويصوتون هذا ما قيل إن التحدث مع هو خطوة ذكية للغاية إن عدم إجرائها للتحدث سيكون بمثابة سوء تصرف على ما أعتقد
NEGATIVE	لا أنا أتفق معك تمامًا أنا متوترة قليلاً بشأن نهاية هذا الأسبوع لكن كاثي وأنا سأخرج فقط مع مربي الجراء الآخرين وقالت إننا نتزوج بالطبع أرتدي أقنعة وقالت إنها مسافة اجتماعية زوجية إنها طبيبة محترفة نفسها
POSITIVE	يجب أن تكون جنة فالهالا فايكنغ مثل هذه الشمس الصيفية التي لا نهاية لها وليست سحابة في السماء طيور الهواء الصافي الواضحة تزقزق في المسافة أوه وبالطبع الوقوف على اليدين إنها نعمة لا يمكن قياسها أن تكون هنا وسط هذه
POSITIVE	يجب أن تكون جنة فالهالا فايكنغ مثل هذه الشمس الصيفية التي لا نهاية لها وليست سحابة في السماء طيور الهواء الصافي الواضحة تزقزق في المسافة أوه وبالطبع الوقوف على اليدين إنها نعمة لا تقيس لـ
POSITIVE	أتفهم الظروف التي تصفها أنا متأكد من أن كبار السن يخافون من التقاط هذا الشيء في تلك الظروف التي لا يمكن فيها الحفاظ على مسافة فبالطبع يجب ارتداء غطاء بعد كل ما يلزم لبسه على متن القطار
POSITIVE	اليوم الثاني للتعلم عن بعد في مدرسة بولاية فلوريدا وكانوا يقومون بعمل جيد لا توجد خطوط سيارات أتوبيس الغداء المدرسي لحزمه وبالطبع لا يوجد مرض مميت
NEGATIVE	آه بالطبع ليس الأمر كما لو أن الناس ينعمون بزوج من الأرجل 🥴 هؤلاء الناس يعاملون الركض والجري لمسافات طويلة كدين على الرغم من أن جسدهم لم يتغير منذ عشرين عامًا
POSITIVE	لدينا دورة هنا وهي درجة الماجستير في البحث ولست متأكدًا مما إذا كانت المسافة متاحة على الرغم من أن هذا العام يعرف ولكنني متأكد من أن معظم شهاداتنا متاحة بدوام جزئي هل تريد شهادة جامعية
POSITIVE	أنا دائمًا أحب رسم وهو أمر مروع للغاية منطقتنا في خطر حقيقي من ونظرًا لأن لدينا أعلى معدلات الإصابة لحسن الحظ حافظنا على سلامتنا ونلتزم بالأشخاص الذين أعرفهم على مسافة آمنة بالطبع
POSITIVE	أنا أحب تعيين حافة الجولة الخاصة بي عند درجات لدي عمود مرن كبير ينتج عنه تأرجح جيد تقريبًا على كرة مستقيمة سلسلة بالطبع على مسافة تقريبًا أمر نسبي ولكن بالنسبة لسائقي الرائع
POSITIVE	لم أفهم ذلك لقد دربت وقد لعب ابني بطولات هذا الصيف ومن السهل التواصل الاجتماعي أثناء وجوده في الملعب
NEUTRAL	حول التعلم الإلكتروني عبر
POSITIVE	إرسال الكثير من الحب إلى امرأة قوية وملهمة رائعة ومهما كان ما تفعله استمر في الحديث وهذا أيضًا سيمر معك جميعًا على مسافة اجتماعية مقبولة بالطبع
POSITIVE	لقد كان هذا لطيفًا منك حقًا بصفتي شخصًا يعمل في مدرسة أريد العودة إلى الوراء فمن الأسهل كثيرًا العمل مع الأطفال وجهًا لوجه لكن بالطبع أريد أن يكون الجميع آمنين ليس لدي أي فكرة عن كيفية ذهابنا بشكل واقعي إلى الشبكات الاجتماعية مسافة أو احتفظ بأقنعة في كل وقت
NEGATIVE	أثناء المرور عبر بعض الولايات الزرقاء رأيت إشارات للطرق السريعة تشير إلى المسافة الاجتماعية وارتداء الأقنعة بالطبع فإن تراقب الأغنام في سيارة تويوتا حيث أن تقطع أميالًا أقل من الحد الأقصى للسرعة أثناء ارتداء قناع البلهاء
POSITIVE	وقد أوضحت أن الهوية مثل أي ديانة لذلك بالطبع لا تتفق معها كمفهوم يا له من رنجة حمراء كان هذا يقول إنه يريد أن ينأى بنفسه عن معظم المسلمين السابقين المشهورين لأنهم يعيدون أدوات الغبية جدا القليل من الاستجابة
POSITIVE	بالطبع يمكن إجراؤها بأمان ويمكن القيام بذلك تنفيذ تدابير آمنة للمسافة الاجتماعيةيمكن للولايات المتحدة إجراء تصويت شخصي ليوم واحد ينتهي في نوفمبر للسماح بإجراءات السلامة يرغب الديمقراطيون فقط في زعزعة الاستقرار و أو الغش في هذه الانتخابات
POSITIVE	يتضمن التعلم عن بعد كل صباح كتابًا قرأه لأطفالنا ضيف خاص أو مؤلف قراء اليوم ضيف رائع بالطبع كان علي أن أشرح من هم قد يسألون هل يمكنك أن تكون رئيسًا أكثر من مرة
POSITIVE	مدربة تكنولوجيا المعلم ومدرسة محو الأمية المالية في السيدة أنشأت دورة محو الأمية المالية لطلاب المدارس الثانوية
POSITIVE	يسعدني أن أرى الصغار يستمتعون بأنفسهم في الملعب في المدرسة الابتدائية المحلية ولكن هناك القليل من الأقنعة ويصعب معرفة ما إذا كان يجب عليك محاولة الابتعاد عن هيكل اللعب بالطبع إذا كنت ستكشف عن القناع في الهواء الطلق فهو أوقات صعبة
POSITIVE	اطلع على بحث جديد من تعاون مع منظمة مقرها الذي كان رائدًا لدورة تدريبية كاملة حول تحسين المهارات القيادية لمنظمي المجتمع
POSITIVE	مسرور لقيادتك فريقًا رائعًا من أعضاء هيئة التدريس في إنتاج دورة الساعة المجانية هذه ربما يشعر الطلاب بالتوتر أو القلق بشأن نشر أفكارهم على الغرباء في منتديات التعلم عن بعد عبر الإنترنت
POSITIVE	ملعب جولف لانجلاند باي جميل على بعد مسافة لدينا ممتلكات متميزة متاحة حول هذا الامتداد المذهل من الساحل اتصل بنا ودعنا نساعدك في العثور على منزل أحلامك بجوار المحيط
NEUTRAL	إذا قمت بتباعدهم على نقطة مثلث متساوي الأضلاع فيجب أن تكون المسافة بين الصفوف = الجذر التربيعي أو قدم بالطبع هذا هو المكان الوحيد للمكتب إذا تخيلته بشكل صحيح وسيتعين عليك التدريس من المدخل
POSITIVE	قضاء وقت ممتع في سيلفر سبرينغز في كاليفورنيا في فلوريدا من الرائع حقًا رؤية العديد من الوجوه المبتسمة بالطبع عن بعد ولكن لا يزال من الجيد أن تكون قادرًا على الاستمتاع بيومك دون التعامل مع الدوار من قناع الوجه
POSITIVE	البحث عن محتوى التعلم عن بعد لبناء المجتمع لبدء العام والتوصية بدورة تدريبية عبر الإنترنت استكشف موارد المجانية عبر
NEUTRAL	تم حفظه بالطبع مع مسافة المقعد الاجتماعية لذا اعد
POSITIVE	أبدأ في أسبوع واحد من الأقنعة الكاملة لمسافة الجلوس الاجتماعية وينقسم الطلاب في كل دورة إلى الفصل الدراسي مع الطلاب الحاضرين والكاميرا عبر الإنترنت ثم قم بتدوير كاميرا الفصل الدراسي عبر الإنترنت للفصل التالي تهانينا على البدء كعميد مدرسة غراد
NEUTRAL	بالطبع ماذا عن العلاقات عن بعد 🤔
NEGATIVE	الثلاثاء أغسطس أول رحلة التحدي = استعادة الشوارع المميتة للأشخاص الذين ينضمون إلى مسؤوليتك الخاصة يتطلب إشراف الوالدين الحفاظ على المسافة المادية عند انخفاض المسار أو تركه خذ وقتك نصيحة قوية دائمًا تصفح خطير للغاية
POSITIVE	من خلال التكبير بالطبع استمر في عقد اجتماعات رقمية بدلاً من غرف اجتماعات جيدة التهوية لكن من الجيد تمامًا للأطفال أن يتجمع المعلم وتجمع معًا في فصل دراسي بدون مساحة للمسافة بشكل صحيح نعم تبدو بصحة جيدة وحكيمة
POSITIVE	غنّي عيد ميلاد سعيد لري نو أحد أطباء الأطفال الرائعين في مجتمعنا اليوم كل ذلك من مسافة آمنة بالطبع نحن نعلم أنه عيد ميلاد رائع لكننا لم نرغب في الاستمتاع باحتفالات أعياد ميلاد نهاية الأسبوع الخاصة بك 🥳
POSITIVE	نعم اعتمادًا على ما لا تعرفه عن المسافة التي تفصلها المدينة عن الفندق فإن امرأة واحدة بمفردها ليست حقًا فكرة جيدة للأمان بالطبع
NEUTRAL	عاد طلاب كلية إلى مدرسة اليوم لجمع نتائجهم عن بعد بالطبع
NEGATIVE	مشاهدة المسافة بينهما تصبح أصغر وأصغر مثل مساوية للدورة
NEGATIVE	ما فعلوه في مسرح السينما لدينا هو الحد من عدد المقاعد التي يمكن للناس الجلوس عليها في أسوأ الأحوال لدينا كل مقعد آخر غير متوفريوجد مطهر في كل مكان ويمكنك فقط شراء الطعام في حاويات أو أكياس وبعيدًا عن مسافة المسار وعدم الذهاب إذا مرضت
POSITIVE	حمامات المسافة اجتماعيا بالطبع
POSITIVE	مرحبًا سأذهب إلى العمل اليوم وأرى موظفيي المذهلين يعيشون وشخصًا مقنعًا وآمنًا بالطبع يجب أن يكون الجميع محظوظًا مثلي لوجود مثل هؤلاء الأشخاص الاستباقيين الأذكياء في الفريق إلى حد كبير كل ما علي فعله
POSITIVE	مجتمع الفصل الدراسي أثناء التدريس عن بُعد موارد مجانية للمشاركة والتعلم عن بُعد الصارم
POSITIVE	توسيع معرفتي بالتعلم عن بعد من خلال دورة تدريبية مقدمة من لفصل دراسي أفضل تنظيماً في هذا الخريف
NEUTRAL	بالطبع لا يبدو أن أيًا من هذه الخطط لديها التعلم عن بعد فكلها افتراضية هل يعرف لي الفرق
NEGATIVE	آسف ولكن لا يبدو أنه تم التفكير كثيرًا في هذا يمكنك المسافة الاجتماعية في محل بقالة أو مركز تجاري أو وول مارت ولكن بطريقة ما لا يمكن ذلك في ملعب للجولف أو خارج السياج في مباراة تنس آسف ولكن هذا يبدو غير مدروس
POSITIVE	اقرأ ما قلته من عرض أريحا كما في حفلاته الموسيقية وليس لقد كان قد عرض في عطلة نهاية الأسبوع الماضية وقد تبين أنهم قاموا بعمل مسافة اجتماعية بين الناس وبعضهم قاموا بعمل أقنعة غير حيث سيتأكدون من ذلك بالطبع ولكن ليس في حفله
NEUTRAL	آمل أن أقوم ببناء دورة تدريبية قوية على قماش الكانفاس لفصلي الذي يبلغ ربع ساعة والذي يعمل فيه الأطفال فقط على بعد
NEGATIVE	المتعلمين عن بعد أدخل حيث يمكن للمدارس أن تتعاون معهم لتلقي معلمًا متحمسًا مع أدوات الدورة التدريبية عالية الجودة عبر الإنترنت في عدد من الموضوعات المختلفة من المدير العام لاحظ أن تكلفة هذه الخدمة للمقاطعة أقل من نصف تكلفة غرفة الحرب ولكني
NEUTRAL	على مدار ثلاث تجارب وجد العلماء أن الفن التجريدي مرتبط بالمسافة النفسية مقارنة بالفن التمثيلي
POSITIVE	حسنًا هذا يجعل اثنين منا بالطبع كانا في الواقع أقرب دائمًا خاصةً أكثر من خمسة سمح له بذلك وكانت تنتظر دائمًا على أمل أن يعود إلى المنزل يومًا ما بقدر ما حاول مدمن القهوة أن يبتعد عن أخيه في الزوج لا يزال
NEUTRAL	حقق أقصى استفادة من وقتك في المنزل من خلال الاشتراك في دورة الموارد البشرية الافتراضية الخاصة بالعقاقير والكحول تبدأ الدورة الافتراضية التي يقودها هذا المدرب يوم الجمعة في
POSITIVE	يبرر الفائز في مسافات الدورة التدريبية المحسوبية في في أيدي لتسجيل قبعة ريك مقابل التهاني للفوز بالاتصالات
POSITIVE	تقرير طلاب درجتي في صباح يوم الجمعة سبتمبر أود أن تنضم إلينا اعتبر هذه دعوة رسمية يرجى أن تكون مستعدًا سريعًا على استعداد لارتداء قناع بعيدًا وبالطبع يمكنني ترتيب النقل بالحافلة المدرسية لك أيضًا
POSITIVE	لا يُسمح للآباء بمتابعة لاعب الجولف الخاص بهم مزحة من السهل جدًا تحقيق المسافة الاجتماعية في ملعب الجولف والآباء هم الوحيدون الذين يحضرون وهم يعيشون بالفعل مع لاعب الجولف
POSITIVE	سلسلة على المسار الصحيح على الطريق في التاريخ الجمعة أغسطس التوقيت مساءً بث مباشر وبث مباشر على مسافة الأميال
POSITIVE	آه بالطبع من المعروف أن معرفات الإيمو البيولوجية هم الأشخاص الوحيدون الذين يمكنهم التباعد اجتماعياً
POSITIVE	بدأت ابنة أخي المدرسة الإعدادية عن بعد أمس هل يسعد والديها بذلك بالطبع لا ولكن هل هذا هو الخيار الأفضل لسلامة ابنتهم معلميها وزملائها في الفصل على الإطلاق لذا فهم يعملون على إنجاحها
POSITIVE	الذين يعيشون الآن في فندق فخم حتى يتمكنوا من المسافة الاجتماعية على ما يبدو من مدفوعة الأجر من قبل الإناث بالطبع لا يغير الأمر منهم إطلاق النار على المخدرات في عروقهم في الشارع لا يزال يعود إلى قضية الولاية فلنكن صادقين هم لا تهتم
POSITIVE	بالطبع لن ترى أي شيء من خلال تعانق المروحة لا يمكن الاستمتاع بهذا الجمال إلا من مسافة بعيدة 🤩
POSITIVE	لقد عملنا على بعض الأشياء المثيرة حيث لا يمكننا الانتظار لمشاركتها معك قريبًا من مسافة بعيدة بالطبع
POSITIVE	طلاب حتى أثناء التعلم عن بعد فستظل بحاجة إلى مقابلة دورة الأساسية لدورات اللغة الإنجليزية علوم أخرى العلوم الاجتماعية والأساسية الإضافية أرسل النصوص إلى المدربين حتى نتمكن من التأكد من أنك على المسار الصحيح
NEUTRAL	المسافة المتوسطة بالطبع
POSITIVE	أرفض أن أكون مضغوطًا لأعانق هنا في إيطاليا ميغان بالطبع جميعهم يريدون ذلك خاصة بائعي البيانو والمحركين لكني فقط أقوم بالإيماءة وأبقى بعيدًا عن بعضهم البعض الغابة
POSITIVE	بالطبع من الأشياء العديدة التي نحبها في هو أنه ليس من الصعب العثور على السماء المظلمة دون الحاجة إلى السفر لمسافات طويلة يمكنك العثور على أماكن مظلمة بسهولة كافية لمشاهدة النجوم تم التقاط هذه الصورة بواسطة الخاص بنا جنوب منزله
NEGATIVE	إذن لماذا المسافة الاجتماعية لماذا الأقنعة لماذا الإغلاق بالطبع هذا هو السبب في أننا نتخذ هذه التدابير إذا كان هذا الفيروس قد تسبب فقط في إصابة الأشخاص الذين لم يرتدوا كمامة فلن أهتم بما فعله الآخرون لكنها لا تذكر أن الفيروسات ليس لها أجندات سياسية
POSITIVE	التأجيل حتى كانون الثاني يناير احصل على نظام قوي حقًا للتعلم عن بعد يحتوي على هيكل واضح للدورة وتوقعات للطلاب والمعلمين وأولياء الأمور خذ وقتًا وتوقف عن التسرع قلل من مخاطر الإصابة
POSITIVE	ماجستير إدارة الجودة هي دورة للمهنيين العاملين في التصنيع بما في ذلك المسؤولين الحكوميين المسؤولين عن ضمان أن الغذاء للاستهلاك آمن وصحي تطبيق
POSITIVE	نجاح تجربة ميكروب بحري في المنزل اكتشف المزيد عن نشاط التعلم الناجح القائم على عن بعد في دورة علم الأحياء البحرية لهذا العام هنا
NEUTRAL	يتطلع إلى وضع دور سيل في خطواته خلال الأشهر القليلة المقبلة اسم ملعب الجولف إدارة حزين إعاقة الوزن كجم الأهداف مسافة سرعة رأس المضرب
NEUTRAL	نحن منفتحون لأولئك الذين لم يعلموا أننا نرحب الآن بالعملاء في مكاتبنا على أساس موعد فقط تواصل معنا لتحديد موعد نتطلع إلى رؤيتك ولكن لا يزال من مسافة متر بالطبع
NEGATIVE	بالإضافة إلى قاعدة القدم للمساحات الخارجية الداخلية ستعمل الجامعة على تقليل الإشغال في الفصول الدراسية والمختبراتتقليل عدد السكان في الحرم الجامعي من خلال تسليم الدورة التدريبية عن بُعد والهجين الحد من التجمعات حيث لا يمكن الحفاظ على مسافة الأقدام
NEGATIVE	حسنًا ما قالوه لي هو أن بدء الفصل الدراسي متأخرًا سيعني فقدان الكثير وعدم القدرة على اللحاق بالركب وهذا يختلف عن بدء الدورة التدريبية بأكملها في وقت متأخر معًا أو التعلم عن بعد لبعض الوقت
POSITIVE	حسنًا لذلك أنا أعرف أنني شخص خبيث أن الغوص مرارًا وتكرارًا يؤذي الأشخاص الذين كنت قريبًا منهم في الماضي لذلك إذا كنت سأقترب من هذا الشخص الذي أحبه فسوف أؤذيها فإن أفضل مسار للعمل من هناك سيكون فقط أبعد نفسي عنهم
NEGATIVE	هل كان الناس تحت الصخرة بسبب تغيير الاسم بالطبع سوف ينأون بأنفسهم عن الشعار الذي كان عليهم تغييره بسبب مخاوف من كونه عنصريًا وغير حساس من فصيل متزايد من المجتمع ورعاته
POSITIVE	التعلم عن بعد دورة دبلوم الأمناء القانونيين انظر أمبير
POSITIVE	إذا انتهى بك الأمر في أيداهو فولز فدعني أحب أن ألتقي بكم يا رفاق على مسافة اجتماعية من التعقّب استمتع برحلة آمنة
NEUTRAL	و شارك في خدمة أخبار الدين حول تجربة العودة إلى الحرم الجامعي لتدريس أسس دورة المساعدة الإنسانية والكوارث أثناء الجائحة والإعصار
POSITIVE	بالطبع لول هاس أي كان مثلي الأعلى عندما كنت طفلاً كنت متأكدًا من أنني أفكر في شيء ما مثله في يوم من الأيام لذا فأنا أقبل ما يفعله لكنني أتقبله جميعًا ولكن ليس بدون مسافة عاطفية وعقلية أعتقد أنها فكرة سيئة لإشراك الجمهور بشكل حميمي للغاية في سرد ​​قصتك
POSITIVE	أول مباراة ودية هذا الموسم يوم الأحد في جانب وود ضد أتطلع لمعرفة ما إذا كانت المجموعة لا تزال تناسب ركلة البداية لست متأكدًا مما إذا كان الدعم مسموحًا به ولكن إذا كان بالصدفة بالطبع أي شخص في المنطقة فعليك بكل الوسائل أن تأتي وتراقب من المسافة
POSITIVE	نفتقد رؤية جميع وجوهك لا يمكننا الانتظار لخدمتك اليوم من مسافة بعيدة بالطبع الطلب عبر الإنترنت هو صندوق علاج البلقان المباشر
POSITIVE	أنت متأكد من تلقي قميص العديد من الإطراءات على أسلوبك الوقح في جميع بينما تفتح الأبواب وتتذكر إرضاءك وشكراً لك بالطبع
POSITIVE	نعم لدى الأطفال الصغار حوامل أقنعة بدلاً من حوامل عصير الليمون على مسافة آمنة بالطبع
POSITIVE	أسبوع واحد من اليوم انضم إلينا لقضاء أمسية مليئة بالمرح من قصص شباب الروك أند رول على مسافة آمنة بالطبع
NEGATIVE	لم أكن أعتقد أبدًا أن يوم نتائج المستويات سيؤثر علي بعد ذلك بسنوات غيرت المواعيد النهائية لتقديم الطلبات بعد التخرج لاستيعاب التغييرات الآن عليّ الانتظار لمدة عام للتقدم لدورة التعلم عن بعد
NEUTRAL	إذا لم تتمكن من الوصول إلى أحد مراكز التدريب الثلاثة المعتمدة لدينا فدعنا نحضر الفصل الدراسي إليك من خلال التعلم عن بعد اختر خيار التعلم أو أرسل لك كتبًا دراسية بدلاً من ذلك اكتشف المزيد في
NEUTRAL	جائزة وفاز في مسابقة لشهر يوليو لهذا الجهد في وعاد الزوجان للقيام بنفس الشيء مرة أخرى على المسار والمسافة في المساء
POSITIVE	على مدار أسابيع ركضت مجموعة الطلاب في فصل الصيف للياقة البدنية لدينا إجمالي أميالستأخذنا هذه المسافة من إلى موقعنا الحالي على طول الطريق إلى ملبورن أستراليالقد عمل هؤلاء الطلاب بجد ويجب أن يفخروا بذلك
NEGATIVE	على عكس ولاية أوهايو وصندوق الإسقاط الواحد الخاص بهم لكل مقاطعة فإن ولايتي تقع على مسافة قصيرة بالسيارة من منزلي على بعد دقائق أو أقل بالطبع سنقوم بقمع التصويت هنا في واشنطن إما
POSITIVE	أحد مفضلاتي هو أن التدريبات هي خطوات متعددة متكررة من سباقات العداد التي يتم القيام بها ليس بسرعة ولكن بسرعة السباق في المسار أو في ملعب الجولف على الفور المشي أو الركض حول نفس المسافة بين الخطوات هو شكل لطيف من العمل السريع
POSITIVE	يجب أن يكون هذا رائعًا جدًا لأرى أنني أحب رؤية الحيوانات في الطبيعة من مسافة آمنة بالطبع
POSITIVE	كانت زوجتي وأصدقاؤها يتحدثون عن إحضار كراسي المخيم وتناول الطعام معًا في موقف السيارات على مسافة مادية آمنة بالطبع
POSITIVE	ونعم بالطبع كان هناك قطار قادم من الجنوب أقسم على حياة كل أحبائهم
POSITIVE	وسوف نأتي إلى حفلتك ونغني لك أغنية حبنا الجديدة إلى على مسافة آمنة من خلف زجاج شبكي بالطبع
POSITIVE	العمال في بيلاروسيا الذين يخاطرون بالإضراب ضد الدكتاتورية الدكتاتورية في الغرب من مسافة آمنة ومريحة سيظلون يدعون أن هذا هو انقلاب نظمته وكالة المخابرات المركزية بالطبع
POSITIVE	أنت على استعداد للتطوع لأطفالك لمعرفة المشاكل التي تظهر أين يمكنني مشاهدتهم يلعبون من مسافة بعيدة بالطبع
POSITIVE	كان توماس بالطبع في إحدى مباريات بوني مرة أخرى وكان ينتظر في الخارج وهو يشاهد الشاب من مسافة بعيدة وهو يراقب تمامًا كل تحركاته
NEUTRAL	حكاية تحذيرية استمر في التعلم عن بعد ولا تستسلم للضغط لإعادة الفتح
POSITIVE	كنت مرتاحًا تقريبًا للذهاب إلى الشاطئ في أحد أيام الأسبوع وكان في ذهني أنه سيكون ممتعًا وسأكون قادرًا على الابتعاد عن الناس الآن في الاتجاه هناك تقارير عن قمل البحر في نيوجيرسي بالطبع
NEGATIVE	في مبنى مكتبي تشير اللافتات إلى الحفاظ على مسافة اجتماعية في المصعد بالطبع هذا مستحيل إذا كان الناس يستخدمونه في نفس الوقت لذا إذا عاد الناس فستكون هناك طوابير طويلة لمدة ساعة في المصعد في الصباح والمساء
POSITIVE	مسافة ستة أقدام وارتداء الأقنعة هي طقوس وثنية للعبادة الشيطانية أطفالي مسيحيون ولا يخضعون لارتداء الأقنعة نعم صحيح إذا كان هذا سيؤثر على الآخرين أيضًا فدع الطبيعة تأخذ مجراها معهم عبر
POSITIVE	أفترض أحيانًا أن الذهاب بعيدًا مع يتحدث بعمق أكبر إلى تفوق á من مباراته مع إيران والعقبة بالطبع هي أن روبرتو خسر الأول وفاز بالآخر ماذا أقول لك
POSITIVE	أخيرًا أنهينا دورتنا لم ينس هؤلاء الرجال أي شيء ملخص سريع والبدء في بناء مسافة بين الكلب والمالك بناء ثقة الكلاب أنتم حطموها يا رفاق فخورون جدًا أراهن أن جميعًا لديك كلاب نعسان 🤣
POSITIVE	اليوم هو اليوم الذي أحصل فيه على بالطبع سنرتدي الأقنعة ونتصرف على مسافة اجتماعية لكن على الأقل أرى أعينهم وأسمع أصواتهم المكتومة شخصيًا ها هي سنة أخرى معك
POSITIVE	حصلت على الدورة التدريبية الخاصة بك الحاجة إلى فرز مكان إقامتك تحقق من دليلنا وهو واحد من أكثر الغرف شمولاً لغرف الطلاب المبنية لهذا الغرض مكان مفيد للبدء تصفية حسب المسافة من المزيد
NEGATIVE	الأرقام بالطبع لن يمانع في التطرف قليلاً بين الأصدقاء خاصةً عندما يتساءل أقاربه البعيدين عما سيسمح به لأمة بأكملها 🤔
NEUTRAL	أرغب في الحصول على مؤهل معترف به في مجال الشحن بنهاية هذا العام ما زال هناك وقت للتسجيل في الدورة التدريبية عبر الإنترنت التي تبدأ في سبتمبر
POSITIVE	العاصفة ميلودي في مساء السباق الأخير في باث يعمل بشكل جيد وعادة ما يكون أفضل خلال هذه الرحلة مقارنة بالمرة الماضية يجب أن يكون في وضع جيد وفاز بالمسار والمسافة عن العلامات الأعلى مرتين من قبل
NEUTRAL	🤞 هل يستطيع المستخدمون مدقق الاحتمالات جعله ثلاثة فائزين متتاليين إلى أيام يتطلع إلى زيادة فوزه على الدورة والمسافة الشهر الماضي
POSITIVE	مرحبًا جيمس لقد سمعت في الحانة الليلة الماضية عن المسافة الاجتماعية بالطبع أن هذا الطقس الحار كان بسبب ريكس ما رأيك جورج
POSITIVE	حسنًا أكبر شيء أشعر بالامتنان له هو قضاء الوقت مع العائلة الممتدة من مسافة اجتماعية بالطبع
NEGATIVE	هذا بسبب زيادة القيادة في المدينة بالطبع وليس المسافة
POSITIVE	تدليك قديم جيد للأرقام على مسافة آمنة بالطبع
NEGATIVE	الكثبان الرملية في شبه الجزيرة في المسافة عبر المياه من المسار هي المكان الذي نظر فيه في تطوير دورة روابط البطولة قبل الاستقرار على مفهوم في كان من الممكن أن يكون مسارًا رائعًا مثل موقع ولكن نظام الكثبان الطبيعية
POSITIVE	كان يجب أن تقول إنك ذاهب إلى مطعم رائع نظرًا للمسافة التي ربما لن تتضايق منها فإنها ستجلس في السيارة في ومضة مستاءة للغاية بالطبع
POSITIVE	كان يتجنب التواجد في أي مكان حول ماي رون على الأقل ليس قريبًا جدًا منه وكان ماي رون بالطبع يلاحظ المسافة التي احتفظ بها الجميع ولكن كان دائمًا لطيفًا ومستعدًا للتحدث إلى بغض النظر عما بدأ ماي رون يعجبه للعمل مع
POSITIVE	ركوب قطار شيء يمكنك بأمان في أوقات كورونا تظهر الأبحاث أن السفر بالقطار هو أحد أكثر طرق النقل أمانًا بالطبع يجب عليك استخدام بعض الفطرة السليمة ومحاولة الحفاظ على مسافة عندما يكون ذلك ممكنًا
POSITIVE	لأنه من غير القانوني بالنسبة لك أن تبدو هذا إخوانه الجيد فهذا يشبه تناول وجبة من أربعة أطباق أمامنا والسماح لنا فقط بشم رائحة الطعام من مسافة بعيدة 🥵
NEGATIVE	يمكن أن تتخيل تسلا تقدم عرضًا صغيرًا في المستقبل ليس بعيدًا لماذا جيدًا للميمات بالطبع
POSITIVE	يريد كل لاعب غولف مزيدًا من الدقة والمسافة والاتساق ولكن إذا كنت تريد حقًا تحسين تجربتك في ملعب الجولف فابدأ في الشعور بالامتنان لوجودك هناك وبينما تكون في حالة مزاجية جيدة فكن شاكراً للموظفين الذين يتيحون لك الاستمتاع جولة
POSITIVE	أرجوحة الجولف الصغيرة الموجودة داخل أرجوحة الجولف الخاصة بك لمسافة أكثر اتساقًا وثقة مع كل مضرب في حقيبة الجولف الخاصة بك أرجوحة الجولف المصغرة التي تخلق أقصى تأثير دون بذل جهد داخل وخارج ملعب الجولف
POSITIVE	لكمهم في الفم المجازي بمسافة اجتماعية وقناع بالطبع
NEGATIVE	إذا كان يؤثر على صحتي العقلية نعم فربما يمكن للمساحة والمسافة أن تشفيها بالطبع لا يمكن أن تكون إلى الأبد
NEUTRAL	ابني العالم ليس فقط عنك أنت كمجتمع أنت كمجتمع لم يكن واضحًا بعض الشيء لا يزال الملايين يرفضون ارتداء القناع وبالطبع ليس عليك فقط إلقاء اللوم على الاحتجاجات الأمريكية التي قامت بها بريطانيا احتجاجات بالأقنعة وحاول أن تبتعد
POSITIVE	هل يمكن لشخص ما أن يعلم الناس المسافة الاجتماعية في قوائم الانتظار فأنا أقف على بعد أمتار من الشخص الذي أمامك كما هو موضح على الأرض ولكن الشخص خلفي يتنفس دائمًا من رقبتي وبالطبع إما أنهم لا يرتدون قناعًا أو يخرجون من أنوفهم الأعلى 🤦‍
NEUTRAL	حسنًا بالطبع يجب كسب الاحترام لكنني سأخطئ في جانب أن أكون مؤدبًا بشكل مفرط حتى قررت أن اللباقة ليست دائمًا احترام حتى لو تم تصورها على هذا النحو مرة أخرى يتعلق الأمر بالحفاظ على مسافة وهذا مجرد دفاع عن النفس أحيانًا
POSITIVE	سأعود إلى لمدة عام آخر في سبتمبر لأن خيار الدقة ليس كثيرًا هل هناك أي نوع من الكلية أو دورة التعلم عن بعد التي يمكنك القيام بها والتي من شأنها أن تمنحك المزيد من المهارات وما إلى ذلك فقط لتمضية الوقت بشكل بناء حظًا سعيدًا أيا كان
NEUTRAL	حصان خارج للتمرين الصباحي على شاطئ دون أبات من ملعب للجولف مع جزيرة لام باي في المسافة
NEUTRAL	حان وقت الرقص في الشوارع على مسافة بالطبع
NEUTRAL	تحديث الفصل الدراسي هذا الأسبوع سيرسل لك أساتذتك تعليمات بشأن توقعات تسليم الدورة والمزيد كذلك تفضل بزيارة الإرشادات خطوة بخطوة حول كيفية الوصول إلى والتقنيات الأخرى التي سيستخدمها المدرسون للتواصل
NEUTRAL	إن دونالد رائد في ذلك وبالطبع لا ينسب إليه الفضل في ذلك عندما يحدث التعلم فإنه يحافظ على بعده
NEGATIVE	الشخص الذي كان يقف على مسافة قريبة منها ببطء مثل بعض الزحف الذي أراد أن يؤذيها بالطبع لم تكن إنسانًا عاديًا يمكنه التعامل مع نفسه ولكن بالطبع لم تكن في حالة مزاجية لذلك استمر هذا الرجل في الاقتراب التي كانت
NEUTRAL	حان الوقت لتغيير مزود الخدمة الخاص بك أعتقد أنك قلت أنك كنت تدرس في المنزل باستخدام دورة عبر الإنترنت في المنزل يسمى التعلم عن بعد ويمكن لأي شخص القيام بذلك في أي وقت ليس التعليم المنزلي
POSITIVE	أنا أستغل المروحة من مسافة آمنة بالطبع
POSITIVE	في هذا الخريف ستندرج معظم عروض الدورات التدريبية لمركز عملائي في شكلين متميزين للتعلم عن بعد اكتشف المزيد هنا
POSITIVE	فقط أتساءل كيف ستضيع مليارات الدولارات إذا تم إلغاء كرة القدم الجامعية وبالطبع لماذا تكون حركة الطلاب الرياضيين أقوى للعب بدلاً من العودة إلى الفصل بصراحة سأدعم التدريب الآمن والتعلم عن بعد الأشياء الأخرى يمكن أن تنتظر
NEUTRAL	أقدام من مسافة بالطبع
NEGATIVE	بالطبع لا لكنها مخاطرة غير ضرورية من الصعب جدًا أن تكون مسافة اجتماعية عندما تلعب لعبة تتطلب منك أن تصطدم بجسدك بأشخاص آخرين فمن الأسهل أن تمارس التباعد الاجتماعي في الحياة الواقعية
NEUTRAL	عناق كبير بقناع ومن مسافة ستة أقدام بالطبع
POSITIVE	يمكنك الصلاة في المدرسة عبر الإنترنت في المنزل في بعض الشركات التي يمكنك العمل فيها من المنزل والحفاظ على مسافة بينك وبين الشاطئ أو السماح للأشخاص بالتصويت عن طريق البريد بالطبع يمكنك الذهاب إلى جنازة ونحن لسنا بحاجة إلى كرة قدم جامعية الآن أليس لديك بعض تقلق بشأن المصارعين
POSITIVE	يعتمد على المسافة بالطبع سيقول الجميع وهو محق في ذلك لكن إذا عدت المسافة إلى الخلف ويمكنني أن أرى هو الأسرع بخطوته الطويلة
POSITIVE	النشاط المثالي لفصل الصيف البحث عن الصور الملتقطة بالطبع اجتمع مع الأصدقاء على مسافة آمنة التقط الصور واستكشف أجزاء جديدة من المدينة مجانًا خطط للبحث النهائي عن الصور باستخدام دليلنا
POSITIVE	نعم أعتقد ذلك عندما أطلق الذئب الصغير ضحكة مكتومة خفية أغلق المسافة بين الشخصين قليلاً الآن ابتسامة دافئة ترتكز على ملامحه لن يكافح أحد في ساحة المعركة بدون سبب لكن سببها نبيل بالطبع
POSITIVE	يبدو وكأنه اتجاه الإجابة المنطقية بالطبع ولكن سيتم اختبارهم بانتظام سيتم الالتزام بمعايير صارمة للسلوك والتنشئة الاجتماعية والمسافة الاجتماعية قدر الإمكان عندما لا يلعب في الواقع وضع أفضل من
POSITIVE	الدورة التدريبية ما تريد أن تكون ما تجيده في الجامعة إذا كانت تقدم الدورة التي تعجبك إذا كانت جيدة في الدورة التدريبية فأنت تحب نصيحة المسافة المالية من أصدقاء مدرسة أحلام أو فريق الخاص بك قد يكون مهمًا أيضًا
POSITIVE	لقد كنا منشغلين في التحضير لأول دورة عن بعد اجتماعيًا لنا فن التطريز الياباني مع مساحة الاستوديو الواسعة لدينا تعتبر السلامة أمرًا حيويًا بالنسبة لنا وقد اتخذنا كل الخطوات الممكنة لضمان شعورك بالراحة
POSITIVE	حسنًا عندما نعمل على كيفية إبعاد اجتماعيًا نرحب بك في أي وقت بالطبع
POSITIVE	لماذا لا يتم تشجيع التلاميذ الذين كانوا يقومون بالامتحانات على الذهاب إلى المدرسة حتى نهاية شهر مايو لإكمال الدورة الدراسية الخاصة بهم إذا لم يكن الطلاب الآخرون هناك لكان من الممكن توفير مساحة وتحرير المعلمين ومن ثم كان بإمكانهم إجراء الاختبارات في طريقة المسافة الاجتماعية العادية
NEGATIVE	يمكنهم على الأقل الابتعاد نظريًا عنهم بالطبع ومن المؤكد تقريبًا أن الجامعات ستغلق بعد وقت قصير بسبب تفشي المرض ولكن هذا ممكن على الأقل
POSITIVE	مع تحول المزيد من الجامعات إلى التعلم عن بعد لأنظمة إدارة التعلم لم يكن أبدًا أعلى من أي وقت مضى اقرأ لتتعلم أفضل طريقة لاختبار نظامك الجديد ولمعرفة المزيد راجع دورة ضمان الجودة القادمة
POSITIVE	وقد بدأ 🥰🦄 هذا العام حصلنا وكلنا على سطح السفينة لنجعل هذا العام الأفضل من مسافة بالطبع
POSITIVE	دورة رائعة للغاية لأعضاء هيئة التدريس من الطراز العالمي مشاركة ممتازة ومزيج رائع بين التعلم عن بعد والتعليم عن بعد عبر الإنترنت
POSITIVE	بالطبع في حين أن الأحداث الصغيرة لا تشكل نفس المخاطر فإننا نشجع بشدة على استخدام القناع للجميع في كل مرة لا يستطيعون فيها التباعد الاجتماعي
POSITIVE	اليوم الأول بعد العودة في المقر الرئيسي بعد العمل من المنزل لفترة طويلة جدًا من الجيد رؤية الأصدقاء والزملاء على مسافة اجتماعية بالطبع 🤩 بالإضافة إلى الغداء في يمكن التوصية بخبز الفطور المتأخر النباتي
POSITIVE	خذ الأمور وفقًا لسرعتك الخاصة من خلال التسجيل في ورشة عمل غير المتزامنة الخاصة بنا وستكون قادرًا على التحقق من جميع الموارد والمواد الموجودة في جدولك من خلال
POSITIVE	تماشيًا مع نصائح الحكومة لا يحتاج التلاميذ في إلى المسافة الاجتماعية أو ارتداء الأقنعة يمكن للتلاميذ بالطبع ارتداء قناع إذا كان ذلك يجعلهم أكثر راحة المفتاح هو غسل اليدين وتعقيمهما بشكل متكرر وعلى مسافة اجتماعية من البالغين
NEUTRAL	كان هناك مقال حول هذا الموضوع وبالطبع لم أجد الرابط ولكن النتيجة هي أن الابتعاد عن الروائح الكريهة ليس له أي تأثير على الاقتراب بدرجة كافية لنقل فيروس الهباء الجوي أو فيروس الهباء الجوي بنفس الطريقة
POSITIVE	الصيف في المدينة أفضل مع شرفات رائعة تم إعدادها للتواصل الاجتماعي على مسافة بالطبع
POSITIVE	حان الوقت لترامب أمبير بنس لإخماد المخاوف وإعادتنا جميعًا إلى الحياة توقف عن إخبار السكان بارتداء الأقنعة والمسافة الاجتماعية لا تذهب النخبة الشهيرة إلى ملعب الجولف العام بمركز السوبر ماركت المحلي فأنت لا تتم إعادتك كما تفعل معنا
POSITIVE	يجب أن يلتقي بكل من الطلاب المتأثرين بهذا وأن يعتذر شخصيًا أثناء الالتزام بقواعد المسافة الاجتماعية بالطبع فوضى مطلقة
NEGATIVE	بطولة المحملات في موقع أوك هيل لمسابقة الأخيرة ياردة أو أميال بالطبع لا يتم احتساب المسافة من نقطة الإنطلاق الخضراء إلى نقطة الإنطلاق التالية ولكن كما يذكرني الجميع وكلبهم العربات
NEUTRAL	السناتور ماكونيل يخبر المرشحين الجمهوريين في مجلس الشيوخ أن يبتعدوا عن ترامب إذا كان إن إي سي سيزار واي ينقذ حملاتهم لكن ترامب لم يخبر أتباعه بعد أن يبتعدوا عنه إذا كانوا يريدون إنقاذ أرواحهم بالطبع
POSITIVE	بالطبع لقد بدأت للتو في الدخول في الأمر أيضًا إنه ممتع للغاية العلامة التجارية الأخرى للمناظير التي أمتلكها هي لكنها كانت زوجًا صغيرًا لذا يمكنك رؤيته بعيدًا عن بعد لكن هذه الدوامات هي حليف لطيف
NEGATIVE	إنه يتقلب المزاج أكثر من أي شخص آخر لكن ليس في بريسيلا أوه بالطبع ليس تلك الشجرة التي كانت لديك هناك تعمل حقًا لا يمكنني رؤيتك تتخطى ذروتها على الإطلاق لا يمكن أن يساعد جير ألت ولكن يضايق هذه المرة مسافة واقترب منها
NEGATIVE	لا تكن سخيفا بالطبع لها الحق في المنزل على بعد نفس المسافة وإلا كيف يمكن أن تطالب بنفقات سخيفة
POSITIVE	عادت أفضل السينما المنسقة على هذا الكوكب إلى العمل أراكم جميعًا على بعد متر واحد بالطبع
POSITIVE	العمل على ملف مراجعة الاحتفاظ قد تعثر بسبب بعض تعليقات الطلاب غير اللطيفة ولكن بالنظر إلى مادة الدورة التدريبية من مسافة ما الآن ويجب أن أقول إنها قوية جدًا حقًا أكون معجبًا جدًا إذا كانت دورة شخص آخر
POSITIVE	أنا والسيدة نطرح سؤالا هو التعلم عن بعد تناقض لفظي يمكننا الحصول على معلومات من مسافة كبيرة ولكن هل نتعلم حقًا إلا عندما نكون على اتصال وثيق مع زملائنا البشر؟ يعتمد ذلك على تعريف الدورة التدريبية ولكن
NEGATIVE	شكرًا لك فيرونيكا لم أتوقف عن الابتسام لقد كنت أقود ورائهم طوال الوقت من مسافة بالطبع
POSITIVE	الكلمات التي أقولها دائمًا من مسافة بعيدة هي أنا أحبك وأدعم دائمًا كل كفاحك شكرًا لك على جعل يومي ملونًا أنت قائد على دان سبعة رجال الجيش تفضله وبالطبع أنا أنا أنت الأرجواني
NEUTRAL	هل يمكننا التسكع وقراءة الكتب من مسافة بعيدة بالطبع
POSITIVE	وهذا هو السبب الذي يجعلني مفتونًا جدًا بالدورة التدريبية القائمة على تطبيق التي طورتها لمنظمي المجتمع في جنوب إفريقيا حدسي هو أن معظم الناس يرغبون في بعض المعاني لتتماشى مع الميمات الموجودة على تطبيق
POSITIVE	لا تدع المسافة القصيرة تخدعك هذه دورة قصيرة شاملة ستجعل بالتأكيد الساقين تحترق غدًا علينا يتسابق أعضاء ركوب الدراجات للفوز بعينة من أراك هناك
POSITIVE	أنت على حق المسار الصحيح للعمل سيكون الحفاظ على مسافة آمنة واستدعاء خفر السواحل إن عمليات نقل المبتدئين في البحر المفتوح خطيرة للغاية
POSITIVE	يعزز مصنعنا بشكل طبيعي التباعد الاجتماعي لأنه كبير جدًا بالطبع كانت هناك مناطق جعلت من الأصعب قليلاً الحفاظ على تلك المسافة الموصى بها لذلك قمنا بإعادة ترتيب هذه المناطق من أجل سلامة وعافية موظفينا
NEGATIVE	بالطبع لا يبدو أنها تعيش على مسافة قريبة من هامبستيد هيث وهي منطقة باهظة الثمن وأتساءل كم عدد المهاجرين غير الشرعيين الذين يتم إيواؤهم هناك
POSITIVE	نحتاج إلى أن تأتي مراكز الاقتراع إلينا وتضعهم في طائفة الشاحنة وتذهب إلى الصهيل أو القلنسوات دع الناس يضعون أوراق الاقتراع الخاصة بهم في صندوق مغلق آمن بأنفسهم لقد وصلوا إلى نهاية الشوارع التي يمكن للأشخاص السير فيها للحفاظ على مسافة قناع بالطبع إذا رغبت في ذلك
NEUTRAL	دون إذن المهمة ما عليك سوى ارتداء قناع أمبير والحفاظ على مسافة بالطبع الآن ستحاول متتبع جهات الاتصال أو الولاية الإمساك بك ولكن لا تقلق لا تهتم بالاتصال بالولاية ستحصل على شخص ما يقرأ من ورقة
POSITIVE	يمكن أن تعمل في كلا الاتجاهين والأهم من ذلك أن تتأكد من أن لديك مساحة في التعلم عن بعد قبل أي شيء آخر على افتراض أنك كنت مرتاحًا لفعل ذلك في المقام الأول فأنا أكره إخراج طفلي من الفصل وعليك الانتظار أسابيع حتى التعلم عن بعد
NEGATIVE	هل قالت وسائل الإعلام إن يديه ملطختان بالدماء لأوباما ارتداء قناع المسافة الاجتماعية أغلق جميع الأعمال التجارية باستثناء عمليات إجهاض الحشائش الخمر وبالطبع أمازون ومحلات الصناديق الكبيرة يبقى الذعر في المنزل خوفًا هنا المصابون كل يوم هنا عدد الوفيات الذعر
POSITIVE	المدربون الجدد في التعلم عن بعد للتدريس عن بعد تحقق من أفضل ممارسات وقائمة مراجعة إعداد الدورة التدريبية لتجهيز مواقع الدورات التدريبية في الخريف
NEUTRAL	حلو ومر وداعا انعكاس مرآة لرجل لماذا يجب أن تكون أنت من ساعدني في العثور على طريقي عندما ابتعدت عن المسار لماذا يجب أن تكون أنت أن تنأى بنفسك
NEGATIVE	بالطبع لكن الطلاب ليسوا في الحرم الجامعي في الوقت الحالي فاللاعبون هم التعلم عن بعد يحدث في كل مكان لقد كان خيارًا متاحًا منذ الربيع إذا استخدم الناس هذه المعرفة العامة لبناء الحجج بدلاً من المعادلات الخاطئة فسنوفر الكثير من الوقت أمبير الطاقة
NEUTRAL	بالطبع ادعى إريك أيضًا أن وكالة المخابرات المركزية الأمريكية ألقته تحت الحافلة لكن الأمر ليس كما لو أن الوكالة لم تحرق أبدًا الأصول علنًا لخلق بعض المسافة من قبل
NEGATIVE	يعد ركوب الدراجات لمسافات طويلة والتنقل في المدينة بالدراجة شيئًا مختلفًا تمامًا بالطبع إن إسقاط قرن من الزمان على السرج سيكون بمثابة مسعى صيفيالتجول في المدينة بأكثر الطرق فعالية على مدار السنة
POSITIVE	مهتم بمعرفة المزيد حول نحن نقدم دورة قصيرة لرعاية وإدارة مرض السكري والتي ستمنحك المعرفة والحقائق للتطوير المهني أو الشخصيهذه الدورة ممولة بالكامل وتقدم على الصعيد الوطني
POSITIVE	هي لعبة حائزة على جوائز للطلاب في الصفوفتُعد نسخة الطباعة واللعب من اللعبة بمثابة التعلم المثالي عن بعد أو في أنشطة الفنون والحرف المنزلية للأطفال التباعد الاجتماعي بالطبع متاح في
POSITIVE	نعم سأستمتع بهذا لتناول الحلوى الليلة بالطبع أنت مدعو ولكن بالنظر إلى المسافة بيننا يجب أن تكون شريحة افتراضية 🥧 مع الكريمة أو 🤗
NEUTRAL	هل يمكن تحويل تطبيق إلى فصل دراسي في أصدقائنا قاموا بتجربة دورة القيادة لمنظمي المجتمع التي يتم تدريسها بالكامل على مع شريك بحث تعرف على النتائج هنا
POSITIVE	الكثير من التخمينات الموضحة هذا الأسبوع الإجابة هي بالطبع المحطة المبنى الكبير الموجود على بعد هو متجر الذي يضم جميع الأعلاف لخيول
NEGATIVE	تعلم فن القص والتصميم في دورة مستحضرات التجميل وتصفيف الشعر التي نقدمها بدءًا من سبتمبر يتم تدريس دورة هذا اليوم عبر حتى تتمكن من بدء حياتك المهنية من منزلك انقر هنا للحصول على مزيد من المعلومات
POSITIVE	نظرة عامة جميلة على دورة مقدمة إلى بحر في هذا الفيديو التوجيهي التدريس المبتكر حتى عن بعد
POSITIVE	يقوم بعمل دورة في المسافة الصباحية أو وجهاً لوجه ثم دورة كل التعلم عن بعد في فترة ما بعد الظهر وهذا سيكون لأسابيع ثم سيبدأون دورات جديدة بنفس الشكل لبقية الفصل الدراسي
NEUTRAL	إذا كانت فكرة إنشاء دروس بالفيديو صعبة فقم بإعطاء دورة تدريبية في مجال الموارد البشرية للمساعدة حتى إذا كنت تفعل الآن تجربة التحرير السابقة احصل على الدورة بسعر حتى نهاية اليوم الأربعاء
POSITIVE	بالطبع إذا تركوا قرود المكاك بمفردهم وظلوا على مسافة آمنة بعيدًا فلا مشكلة على الإطلاق
POSITIVE	تحدث مخالفات كبيرة في اليوم ممتن جدًا أن يكون لديك الوقت للعمل معًا من مسافة آمنة بالطبع
POSITIVE	معظم الأنواع على مسافة مناسبة بالطبع الحديث عن حدث بعيد سيم يتطلع إلى هذا يوم السبت
POSITIVE	إنه لأمر رائع أن تتحدث مع الناس عن بعد اجتماعيًا بالطبع أثناء الاستمتاع بالسيم في الهواء الطلق عداء لذلك عادةً ما أكون بالخارج في الخريف وأستعد لسباق على الطريق لذا فقد مارست المشي في الخريف
NEUTRAL	تخرّج الجنود المعينون لبطارية الدفاع الصاروخي من دورة القيادة الأساسية للتعلم عن بعد في موقع الاتصالات بمعسكر زاما كيوج أمي ساكي باليابان
NEGATIVE	لا بد لي من الاختلاف معه بأدب بسبب العنصرية في العالم الحقيقي وأنا أعلم أنه يأخذ مسافة صف عن أنفسهم ويعلمون الكراهية للأجناس الأخرى لأنهم يرون أنفسهم فوقهم ويتبعون عمومًا روابط الموت الشرير بالطبع هناك استثناءات
POSITIVE	نعم اعتمادًا على الدورة التدريبية قد يكون التعلم عن بعد أو تم الإغلاق ولكن حتى الآن كل شيء يمضي قدمًا كما هو مخطط له بقدر ما تدرك سيم أن الألغام متوقفة عن دندي
POSITIVE	كان المعلمون أيضًا يستعدون لهذا الصيف طوال الصيف بينما في شهر مارس تم إلقاؤهم في التعلم عن بعد كان المعلمون والطلاب الذين لديهم خبرة سابقة في التعلم عن بعد على ما يرام رعاية الأطفال مشكلة بالطبع ولكن إعادة الفتح مع الحد الأدنى من الاحتياطات = الموت
POSITIVE	إذا التقيت بك في محطة الوقود كنت سأرفع قناعي لأقول حيث كنت سأصرخ من مسافة بعيدة بالطبع يجب أن أحترم التباعد الاجتماعي 🤷‍
POSITIVE	في الحرم الجامعي بالكامل ستحضر الفصل شخصيًا تتطلب العديد من المواد التعلم وجهاً لوجه سنطلب بالطبع من جميع الطلاب وأعضاء هيئة التدريس الحفاظ على مسافة اجتماعية وارتداء أغطية الوجه في الفصل حتى نكون جميعًا آمنين ونحن نبدأ هذا الجديد فصل دراسي
POSITIVE	قدمناه لهم عن بعد بالطبع
NEUTRAL	يقدم المعلم دراسة كتاب عبر الإنترنت الأسبوع المقبل من خلال للتسجيل في دليل التعلم عن بعد يتضمن رمز كتاب ودليل دراسة حتى تتمكن من قراءة الكتاب في الوقت المناسب لجلسات الأسابيع المقبلة معلومات التسجيل هنا
NEUTRAL	القبول في دورة
NEUTRAL	دورات تفاصيل
POSITIVE	ارتدي قناعا اجتماعيا عن بعد واغسل يديك قبل وبعد التصويت بالطبع
NEGATIVE	تكثفوا أنهم أصبحوا أكثر بروزًا مع بعضهم البعض أكثر عناق جسدي وهذا النوع وبعد ذلك بالطبع كانت هناك قبلة ولكن المسافة بينهما الآن جعلت جون يتساءل عما إذا كان ذلك قد انتهى وانتهى مع مرحلة ما بعد جون المشعة الأشجار
POSITIVE	إذا كان بإمكاني الاختيار بين الأقنعة أو الأشخاص الذين يحتفظون بمسافة فقط لتجنب التجمعات أو الحفلات الكبيرة فسأختار بالطبع الأخير ولكن عندما لا يفعل الناس أيًا من ذلك فمن الواضح أن هذه مشكلة كبيرة
POSITIVE	اقترب موعد الحصاد الآن البازلاء قادمة بشكل جيد عطلة نهاية أسبوع أخرى للبيسبول وبعضها ربما يكون على مسافة بالطبع ونشارك في الطحن هناك في هيا بنا 🤞 نحصل على طقس جيد هذا الحصاد أعتقد أننا سنستحق
POSITIVE	لقد جعلت قلبي للحب ولكن المسافة تدعو للحرب بالطبع الحب هو حق الحرب
NEUTRAL	إذا تم تحصيل رسوم عن بعد لدورة تدريبية كانت وجهاً لوجه ولكنك نقلت جهة اتصال عبر الإنترنت لمساعدتك في حلها لأنه ليس من المفترض أن يتم محاسبتك على تلك
POSITIVE	لقد تواعدت صديقي منذ ما يقرب من عام الآن وكنا أصدقاء منذ سنوات مثل مؤخرًا انتقل إلى كندا وأعيش في المملكة المتحدة لقد قطعنا مسافة طويلة وسير الأمور على ما يرام بالطبع أنا أثق به و أعلم أنه لن يفعل أي شيء
POSITIVE	نعم بالطبع بالنسبة لي ولحدي المسافة اليوم حوالي كيلومتر
POSITIVE	إما كجزء من عملية المبيعات مع الحفاظ على قواعد المسافة الاجتماعية بالطبع أو لتقديم جزء من الخدمة أو كلها اقرأ المقال كاملاً هل تركز على الأشخاص المناسبين
POSITIVE	غادر الآن ميلورد بيرشانس قد نلتقي مرة أخرى في الخارج بالطبع مع وضع يديك على رقبتي ونصل على صدرك أو ربما نتمتع بفنجان من الشاي الذي قد يعرف أن نبيذ إثيل يهمس قريبًا وهو يسحب نفسها بعيدًا عن بُعد لأنها
POSITIVE	فخور جدًا بنفسي لقد قمت بالتسجيل في دورة التعلم عن بعد لرعاية الأطفال والتي من الواضح أنها جيدة حقًا للحصول على وظيفة مع الأمل في المستقبل وعندما يندلع هذا الوباء يمكنني الحصول على وظيفة أقوم بشيء أرغب في فعله بالفعل
POSITIVE	بالطبع سأكون كذلك لن تكون المدارس مسؤولة عن تلك الطرق التي يختار الأطفال بها عدم التباعد الاجتماعي سيكون من الغباء الاستمرار في لعب سعيد كمشجع
NEGATIVE	إذا قام أحد بتحليل بيانات حركة المرور عند بوابات الرسوم في نيو هامبشاير من يونيو حزيران على الأجنحة فسيحصل المرء على نمط محدد لحركة عودة المهاجرين إلى مع حافلات مسافات طويلة ترجعهم بعيدًا عن مسارها الخاص بـ طبق هو قريب من
NEGATIVE	أوه نعم بالطبع إنه شعور مقزز للغاية يحتاج الناس إلى العمل ولكن عليهم أن يضعوا أنفسهم في ظروف مروعة ومثل إذا كنت ستطلق النار على الأشياء على الأقل اجعلها في الهواء الطلق والمسافة الاجتماعية ولكن هذا ليس ما يحدث
NEGATIVE	لكنهم يميلون إلى أن يخذلوا الناس بسبب الطريقة التي يتم بها إلقاءها ومن قبل الناس أعني النساء لأنني قمت بدورة التأهيل هذه في عدة مرات وكان من الجيد أن يقوم الرجال برميها ولكن طالما أنها كانت المسافة المحددة لها
POSITIVE	تحقق من دورتنا لهذا الشهر كن مدربًا لمعلمي التعليم الإضافي على الإنترنت مدرسًا للتعلم عن بعد والمزيد اتصل بنا اليوم لمعرفة كيف
NEUTRAL	اخرج المنظار وشاهده وهم يركضون بعيدًا في المسافة بالطبع
NEGATIVE	ضع في اعتبارك أن قبعات الفصل ستختلف اعتمادًا على درجة الدورة التدريبية مع الاتفاقية الجماعية الجديدة يمكن أن تعني أيضًا فئة من هذا يعني أنك تحصل على مكافأة إضافية تتمثل في الاضطرار إلى تعليم فئة من الأمبير تكافح من أجل المسافة الجسدية أثناء وجود الغرفة المجاورة يجلس فارغًا
NEUTRAL	دورة قادمة لشهادة الدراسات العليا في البحث السردي عن طريق التعلم عن بعد
POSITIVE	تقول حالات في الأطفال إنها تقريبًا مثل الأرقام السابقة لمعدلات الإصابة بين الأطفال كانت دليلاً على أن التعلم عن بعد كان أفضل مسار عمل لمنع الفيروس من تدمير الفصول الدراسية
NEUTRAL	ما زلت أرى قصصًا عن الدورات الجامعية التي تبدأ في أكتوبر مشكلات تتعلق بالتحركات إلى التعلم عبر الإنترنت إذا كنت قد بدأت دورة تدريبية فسأعتقد بالتأكيد أن أمبير سوف ينظر أيضًا في الجامعات التي أنشأت بالفعل برامج التعلم عن بعد
NEUTRAL	لم يمنع التعلم عن بعد من التفوق في دورة قائد المحطة في المجند حصل على معدل تراكمي وحصل على لقب خريج الشرف المتميز
NEGATIVE	يتجاهلون بالطبع النقطة التي يتحدث عنها ميل لا حول الآثار الصحية العديدة على المدى الطويل من التعاقد إن رفضك للمسافة الاجتماعية وعدم ارتداء الأقنعة هو أمر غير مسؤول وأناني غبائك مذهل
NEGATIVE	حصلت على أي ردود من التعليم العالي حول معادلك لإلغاء كرة القدم مقابل إلغاء الفصول الدراسية بالطبع قد يكون الطلاب في الحرم الجامعي يقومون بفصول تقليدية عن بعد يرتدون أقنعة على الأقل في نظام
POSITIVE	إنه لأمر مدهش عدد سجلات النصائح المختلفة التي تم الضغط عليها بالطبع قبل الإنترنت يمكننا أن نسمي هذا كيف تم إرجاع المسافة الاجتماعية في حفلة شواء عائلتك لساعات منتظمة سجلات لانهائية
POSITIVE	هذا رائع جدًا هل تعرف ما إذا كانت هناك طريقة ما للحصول عليها من موزع أوروبي من تكاليف الشحن إلى إسبانيا ضخمة بالطبع أنا أفهم أنها مسافة كبيرة
NEUTRAL	دورة للمعلمين من
POSITIVE	سيكون الضرر النفسي والتعليمي والاجتماعي للأطفال كبيرًا أفضل مسار هو عزل الجدة ليس حلاً مثاليًا ولكن يجب أن يأتي الأطفال أولاً إذا اضطررت إلى إبعاد نفسي عن أطفالي حتى يتمكنوا من الحصول على حياة أفضل فليكن ذلك
POSITIVE	تريد أن تتعلم شيئًا جديدًا إليك مقطع فيديو من مدرس اللغة الإيطالية لوكا يشرح الدورات ستتوفر معلومات الدورة لدورات اللغة الأخرى قريبًا لذا ترقب هنا
NEUTRAL	هل انتقلت دورة المعمل الخاصة بك عبر الإنترنت قم بزيارة إضافة معمل الجينات الافتراضي من خلال مقاطع الفيديو الخاصة بالبروتوكول للحصول على بعض فرص التعليم والتعلم عن بعد
POSITIVE	أرتدي قناعًا عندما تكون خارج هذا القانون هنا لا يمكنك الدخول إلى متجر بدون أحد لذلك لا يوجد طعام على بعد اجتماعيًا ما لم أشارك في الرقص الشعبي الأفقي تحتوي التغريدة على هذا الرابط ولكن البعض الآخر لديه ورقة بحثية مثيرة للاهتمام أو تحليل بالإضافة إلى الأسئلة بالطبع
NEGATIVE	إذا كان لاي كون يشعر حقًا بشيء ما لإريكا فإن المشاعر الحساسة في كل مكان يجب أن تكون كافية بالنسبة له لإبعاد نفسه ما لم يكن بالطبع يستخدمها للعب لعبته التي هو عليها
POSITIVE	ليس هذا فقط ولكن إذا بدأوا في إطلاق النار إلى أين ستذهب الرصاصة فلا أحد يعتقد أن إيقاف المرور قد يكون فكرة جيدة بالطبع الرجال الذين يحبون توجيه بنادق كبيرة إلى الأطفال من مسافة بعيدة يعتقدون أيضًا أنهم سيصيبون ما يريدون فقط
NEGATIVE	نعم أنا جاد إنها جامعة ذات جودة وهي درجة ماجستير شرعية لا حرج في المسافة لأنهم ليسوا جميعًا من مزارع الشهادات ولا أحد يأخذ جميع الدورات المتاحة لذلك لا بأس به لأنه لم يأخذ هذه الدورة التدريبية المعينة
POSITIVE	استجابة رائعة لدورة ماجستير التحقيقات السرية والذكاء المتخصص الجديدة من الطلاب في جميع أنحاء العالم تتطلع إلى التواصل مع جميع المشاركين في التعلم عن بعد بدوام جزئي في سبتمبر أيلول
POSITIVE	من المؤكد اعتمادًا على البلد بالطبع بسبب اقتصاديات الحجم الكبير لتكاليف العمالة ولكن المسافة ليست سببًا مبررًا لعدم توقيع اتفاقيات تجارة حرة مع بعض البلدان كما يقترح البعض
POSITIVE	تم تصميمه للدوران المنخفض للغاية مع نواة عالية السرعة لزيادة المسافة إلى أقصى حد ‍ الآن يمكنك إضاءة الدورة التدريبية باللون الأبيض والأخضر أو ​​البرتقالي احصل على كوب مجاني مع كل دزينة تم شراؤها تسوق الآن
POSITIVE	سيكون ممثل ألفا في صباح الغد توقف وقل مرحبًا من مسافة آمنة بالطبع
POSITIVE	مرحبًا كيت شكرًا على تواصلك معنا سيحصل الطلاب على نتائج شخصيًا على مسافة آمنة من الدورة التدريبية يجب على الطلاب القدوم وجمع نتائجهم من المنزل المجاور للمدرسة بدءًا من صباحًا شكرًا
POSITIVE	نعم قالوا إنني أستطيع أن أخرج الفيروس عن مساره لكنني أفعل كل ما في وسعي لمنع ذلك بالكاد من مغادرة المنزل وعدم رؤية أي أصدقاء يبقي على مسافة بعيدة بيني وبين الذهاب إلى الأماكن التي ينتشر فيها المرض
POSITIVE	صباح الخير كاري يرجى قراءة مدونتي الموجهة لمساعدة المدرسين على إعداد منهج لاستخدامه في الفصل أو على مسافة أو كليهما شارك إذا وجدت قيمة وتواصل إذا أردت
POSITIVE	بوتين لديه لقاح فرحان لدي لقاح أيضًا يسمى قناع المسافة الاجتماعية والاهتمام عند الخروج من يمكنه تصديق أي شيء يقول رغم أنني بالطبع أفضل أن يكون النحل حقيقيًا من عدمه
NEUTRAL	هل قالوا إن تناول الطعام في الأماكن المغلقة قريبًا بالطبع لا نوصي بزيادة المسافة بين الطاولات لتقليل السعة وتحسين التهوية فيل كاذب
POSITIVE	إذا كان ذلك يعني أنني يمكن أن أكون دائمًا مع الشخص الذي أفكر فيه فسأفعل ذلك تمامًا دون ترددالمسافة بيننا هي ما يمنعنا من الحصول على شيء ما نعم بالطبع سأفعل هذا
POSITIVE	أسرع في أحد أفضل الأماكن للاختلاط وكن جزءًا من الفنلنديين والأجانب على حدٍ سواء في هلسنكي فأنا معجب كبير حيث ساعدني ذلك في التعرف على ريادة الأعمال في مجال تكنولوجيا التمكين في هلسنكي الحفاظ على المسافة بالطبع
POSITIVE	جمعت برنامجًا جديدًا للوصول إلى دبلوم الرعاية الصحية والاجتماعية للتعليم العالي يتم تدريسه من خلال التعلم عن بعد حتى يتمكن المتعلمون من إكمال الدورة من المنزل
POSITIVE	هل سبق لك التحقق من دورة مهارات التوظيف لدينا هذه دورة مفيدة للغاية للباحثين عن عمل أو يحتاجون إلى مزيد من النصائح والإرشادات حول الوظائف المتاحة بالكامل عبر الإنترنت حيث أن التعلم عن بعد مجاني إذا تم استيفاء متطلبات الأهلية
POSITIVE	تعرف على ما إذا كانت إحدى التقنيات المحلية ستوجهك دورة التعلم عن بعد راندي بوتر على سبيل المثال كتاب بواسطة كن مستعدًا لممارسة الكثير يستغرق وقتًا لتطوير طريقة جديدة للاستماع وضبط تقنية الرافعة
POSITIVE	لدينا دورة تعليم عن بعد جديدة تمامًا في ​​لمعرفة المزيد وتطبيق زيارة
POSITIVE	حسنًا لوري يذهب فقط إلى مسافة قصيرة لذا أستقل الحافلة ولكن بالطبع تتوقف خدمات القطارات قبل نصف ساعة من ساعة الذروة كل شخص مزدحم وفقط يخلط معتمًا تأكد من أنه ليس رائعًا لعمل ولكن يا إلهي رتق السيطرة على الحشود والوضوح غير موجود
POSITIVE	التعلم عن بعد دورة دبلوم الأمناء القانونيين انظر
NEGATIVE	في الواقع إن غسل اليدين مع الحفاظ على مسافة محترمة من الأشخاص الذين ليسوا في دائرتك الاجتماعية هو شيء يجب علينا جميعًا القيام به كأمر طبيعي إلى الأبد مما لا شك فيه أنه يقلل من خطر الإصابة وأنا أتطلع إلى عدم الإصابة بنزلة برد هذا الشتاء
POSITIVE	تتسابق في وقت لاحق اليوم وستجد أفضل زوايا الرهان للدورة في مدونة تحقق من ذلك إذا كنت تريد معرفة المدربين الأكثر ربحية الذين يجب متابعتهم وكيفية المراهنة على سباقات المسافات الأقصر
POSITIVE	كما ستجعل ممرًا قريبًا من الشمس عند الحضيض تقريبًا حول مسافة عطارد منه لذا قد يكون ذلك فألًا جيدًا إذا نجت بالطبع المذنبات الصغيرة تميل إلى التفكك بسبب البيئة القاسية بالقرب من الشمس كما رأينا مع المذنبات أطلس أمبير بجعة
NEUTRAL	يقع فندق في منطقة فخمة في بلدة بجوار ملعب الجولف وعلى بعد مسافة قصيرة من غابة التي تضم أنواعًا من الطيور والفندق هو النجم الوحيد في مقاطعة ويفتخر بتقديم العديد من المرافق والخدمات
NEUTRAL	دورات المستوى والمستوى حسب وتيرتك ومن منزلك ومع اتساع نطاق الخبرة والمدخلات التي تتوقعها من دورة الفصل الدراسي
POSITIVE	هل تعلم يقدم لشبكتنا مجموعة من مقاطع الفيديو للمساعدة في العديد من الأنشطة المشتركة بما في ذلك تحسينات دعم التعلم عن بعد في الخاص بي قم بزيارة الصفحة الرئيسية الخاصة بي للحصول على جميع المعلومات التي تحتاجها
POSITIVE	بصراحة لماذا ندفع بمفردنا رسوم التعليم عن بعد عندما أبرموا صفقة كبيرة بشأن عدم فرض رسوم علينا كما لو كانوا يقدمون لنا معروفًا قبل أن يبدو أنه أكثر تكلفة للتعلم عبر الإنترنت منه شخصيًا يرجى إصلاحه بصدق
NEUTRAL	الآن هذه صفقة تحقق من حزمة ميجا الخاصة بنا من أجل البيع
POSITIVE	تم نشرها من فتيات مغامرات يوم ورش العمل الثلاثية اليوم نحن نقوم بتكبير الصورة في ثلاث مدارس مختلفة مدارس التحالف الغربي للتعليم عن بعد نعم هذه هي المدارس الثلاث الصحيحة للفتيات المغامرات
NEGATIVE	قد نبدأ بالتعلم عن بعد ولكن هذا لا يجعل التعليم أقل أهمية لتمويل التخفيضات الصارمة بالكامل سيكون كارثيًا لطلاب كاليفورنيا ولديك القدرة على المساعدة من فضلك في الحافز التالي
POSITIVE	أثناء إغلاق المدارس في فصل الربيع رأينا أن تلك المدارس التي تقدم تعليمًا قائمًا على الكفاءة أو ما يُطلق عليه غالبًا التعلم المخصص أو المخصص كانت قادرة بشكل أفضل على إبقاء المزيد من طلابها يشاركون في التعلم عن بعد
POSITIVE	إن أداة المفضلة للتعلم عن بعد هي المنصة الذكية التي أستخدمها طوال اليوم على ومكالمات الفيديو الجماعية عبر الفيديو ولدينا سعر ترويجي للعودة إلى المدرسة بقيمة
NEUTRAL	يضع جانباً لشراء معدات مضخم الصوت التكنولوجية التي من شأنها تعزيز التعلم عن بعد تهدف هذه المساعدة إلى سد الفجوة التكنولوجية مع زيادة المناطق التعليمية في الخريف
POSITIVE	يقوم يوم ورش العمل الثلاثية اليوم بتكبير الصورة في ثلاث مدارس مختلفة مدارس التحالف الغربي للتعليم عن بعد نعم هذه هي المناسبة لثلاث مدارس للفتيات المغامرات القادمة لحضور ورشة عمل في زيارتك المدرسية
POSITIVE	لن أجعل هذا شيئًا لقد اخترت مدرستي لأن لديهم أحد أفضل الأقسام في دولة الولاية لتخصصي أنا أتحدث عن كيف أن نصف هذه المسافة والتعلم الهجين يضر جدًا بنا التعليم ولا يستحق كل هذا العناء
POSITIVE	يقول الآباء والمحامون إن التعلم عن بعد فشل الكثير من طلاب التربية الخاصة مع اقتراب الخريف تتساءل العائلات عما إذا كان أطفالهم سيخسرون تقارير العام الدراسي الأخرى
NEUTRAL	على الرغم من أن الوباء كان نعمة لمديري برامج التعليم عن بعد عبر الإنترنت لا يزال بإمكانهم توقع تقارير الرياح المعاكسة
POSITIVE	تعمل مجموعة من جامعة سانت توماس على تغيير المعسكر الصيفي وجعله في متناول الطلاب 🥰
NEUTRAL	التعليم عن بعد
POSITIVE	أنا مندهش من العمل الذي يقوم به موظفو موقع مدرسة تكنولوجيا المعلومات لدينا فهم يعملون بجد لإعداد طلابنا للتعلم عن بعد وأنا أقدر جميع موظفي المنطقة الذين يركزون على بذل قصارى جهدهم لتلبية احتياجات طلابنا وتقديم تعليم ممتاز
NEGATIVE	أخبرتني أم مجنونة أنني كنت فظيعة لرغبتي في فتح مدارس لأطفالي قبل الميلاد وقالت إنه لن يكون من العدل أن يحصل طفلي على تعليم أفضل في غرفة الصف من أولئك الذين اختاروا التعلم عن بعد وقلت إن البؤس يحب الشركة
NEGATIVE	لقد تم تحصيل رسوم التعليم عن بعد لكل ائتمان للفصول الدراسية عبر الإنترنت وفهم سبب ضرورة ذلك فليس من الضروري أن تكون الفصول الدراسية عبر الإنترنت أكثر تكلفة بالنسبة للجامعة بل قد تكون أرخص
POSITIVE	بدلاً من مجرد تحسين قدرة المعلمين على الوصول بشكل فعال إلى الأطفال من خلال التعلم عن بعد فإننا نرى الحاجة الواضحة للأطفال من الآباء والمعلمين لاستكشاف الفرص التعليمية معًا
NEUTRAL	انضم إلى مجموعة تركيز افتراضية أو شخصية قادمة لمناقشة تأثير التعلم عن بعد على التعليم في سيتلقى المشاركون كتعويض سجل في
NEGATIVE	أتخيل أن لجنة التنسيق الإدارية ستبدأ بالأساسيات التي تعتبر أساسًا جيدًا قد يكون البعض مملًا لكنها ساعدتني في تحديد الاهتمامات لا تقدم في مدارس الدولة فرصًا للتعليم عن بعد
NEGATIVE	أظهرت نتائج الاستطلاع التي تم إصدارها في مايو أن ما يقرب من نسبة الآباء الذين يتلقى أطفالهم عادةً دعمًا فرديًا في المدرسة لم يحصلوا على هذه الخدمات أثناء إغلاق المدارس
NEUTRAL	تنشر حكومة المقاطعة مرة أخرى إلى الخطة المدرسية في هذه المرحلة لا يوجد تخفيض في أحجام الفصول الدراسية ولا مجموعات ولا أقنعة إلزامية قال وزير التعليم إن الحفاظ على مسافة فعلية في المدارس ليس عمليًا سيتم تثبيط الاتصال الجسدي
POSITIVE	كتب صديقي هذا المقال مكانًا رائعًا لنوع التعلم الذي يحتاجه أطفالنا شكرًا جيسون يقدم فشل التعلم عن بعد فرصة لإشراك الوالدين بشكل أفضل التل
NEGATIVE	غير راضين عن خيارات التعلم عن بعد بسبب الآباء الذين يتدافعون لتوظيف مدرسين خاصين لمجموعات صغيرة من الأطفال السباق إلى الإعداد يهدد بتعميق عدم المساواة في التعليم إلى حد كبير
NEUTRAL	إن العدد الهائل من القوميين على الذين يحاولون إبعاد الحكومة الاسكتلندية أي سنوات من سيطرة عن هذه المسألة التعليمية المفوضة غير مفاجئ ولكنه لا يزال يفجر العقل
NEUTRAL	افتتاح مراكز التعلم عبر سان فرانسيسكو لمساعدة الأطفال المحتاجين في التعليم عن بعد عبر
POSITIVE	العلم واضح أقنعة انتقال بطيء ولكن كيف يمكننا فعلاً أن نجعل الأمريكيين يرتدونها غوص عميق في ما يمكن للقوانين وما لا يمكنها القيام به من الاستجابات التجارية مثل قباطنة المسافات الاجتماعية وأهمية التعليم بفضل و
NEGATIVE	لم يبتعد أحد عنهم لم يكن أحد يرتدي قناعًا على الرغم من تفويض جامعي الجامعات في طريقها لإلحاق ضرر جسيم بمجتمعاتها
NEGATIVE	وتم عرضه في قصة هذه عن التعلم عن بعد هذا الخريف الآباء يريدون المزيد من التعليم المباشر وليس أقل
POSITIVE	يقول الآباء والمحامون إن التعلم عن بعد فشل العديد من طلاب التربية الخاصة مع اقتراب الخريف تتساءل العائلات عما إذا كان هذا العام سيكون أفضل
NEUTRAL	ما يسمى التعلم عن بعد بلنتي يتلقى تعليماً رقمياً منهجي يتسم بطابعه الذاتي ويتوافق مع جميع المتعلمين ويمكن الحصول عليه من هاتف محمول
POSITIVE	الأسبوع الأول من المدرسة ولا تستطيع العودة إلى المنزل بسبب عوامل الخطر في أسرتنا هذا وضع غير مسبوق ويجب أن يمتد الحق في التعليم إلى التعلم عن بعد لأي شخص يطلب ذلك
NEGATIVE	نحن نعلم أن الحفاظ على مسافة فعلية أقل عملية ويجب أن يكون التركيز على تقليل الاتصال الجسدي بدلاً من ذلك يقول وزير التعليم إن واي آنت يقول إن الأقنعة قد تكون إلزامية في المدارس كما فعلت ألبرتا اعتمادًا على الموقف
POSITIVE	قوالب التعلم عن بعد المجانية للعودة إلى المدرسة عبر
NEGATIVE	من الصعب ألا نفكر أنه بالتبرأ من هذه الخطة أنه يحاول بالفعل أن ينأى بنفسه عنها إذا سارت الأمور جنوبًا إلى أين ستتجه أصابع الاتهام وما زال السؤال عن سبب عدم إدراج أي شخص من التعليم في هذه الخطة
POSITIVE	مستقبل التعليم هنا الأمم المتحدة وحتى بالنسبة لأولئك الذين يمكنهم الوصول إلى التعلم عن بعد يعتمد النجاح في التعلم على ظروفهم المعيشية بما في ذلك التوزيع العادل للواجبات المنزلية
POSITIVE	أنا غاضب للغاية الآن بصفتي والدًا لطالب لا أستطيع تصديق هذه الخطة نحن نعيش في بلد شتوي ليس لدينا القدرة على المسافة الجسدية دون مزيد من التمويل للتعليم لا أقنعة لماذا نريد أن نكون طبيعيين قدر الإمكان عندما يعودون
POSITIVE	تحديث هام يقدم خيارًا متزامنًا للتعلم عن بعد للآباء الذين يرغبون في مواصلة تعليم أطفالهم في المنزل خلال هذا الوقت يجب تحديد هذا الخيار بحلول يوم الجمعة أغسطس يمكنك تحديد هذا الخيار هنا
POSITIVE	يقدم برنامج للتمريض شهادة للتمريض العملي وشهادة في العلوم التطبيقية في درجة التمريض تقدم برامج التمريض للطلاب مجموعة متنوعة من الطرق الملائمة لحضور الفصول الدراسية من خلال الحرم الجامعي والتعليم عن بعد
POSITIVE	موجود دائمًا هنا ما يمكن للمدرسين فعله تحقق مع الطلاب بشكل منتظم قائم على المشروع مزيج التعلم المتزامن وغير المتزامن مساعدة الطلاب على الاتصال
POSITIVE	أوافق على أن طفلنا كان في فصل دراسي مع الأطفال لا توجد مساحة للمسافة الاجتماعية الحكومة بحاجة إلى امتلاك ملف التعليم
NEGATIVE	تبدأ الفصول الدراسية في أقل من أسبوع راجع قائمة الموارد هذه لمساعدتك على النجاح كطالب
NEGATIVE	لن تقف الحكومة وراء خطتها الخاصة إنها خطة الخبراء الطبيين أنت تبعد هذا مبكرًا عن الكارثة التي تعاني من نقص التمويل والتي كان من الممكن فقط التخطيط لها من قبل شخص ليس لديه خبرة أو معرفة بالتعليم العام
NEUTRAL	نعم سمع الكثير من الاختلافات تسمح بعض المناطق بالتعلم عن بعد ولكن البعض الآخر يسمح بإيجار الذي كان اختيار صوفي معطلاً كأشياء يجب على الآباء القيام بها بشأن التعليم مقابل العمل مقابل رعاية الأطفال
NEUTRAL	باب التقديم مفتوح الآن للتقدم بطلب للحصول على منحة التعليم المهني التي سيكسبها الحاصلون على منحة التعليم المهني في الفصل الدراسي للحصول على قائمة بطرق توفير التعليم الوظيفي أثناء التعلم عن بعد قم بزيارة موقعنا على الإنترنت
POSITIVE	يعد التعليم لأطفالنا أمرًا في غاية الأهمية لذا أوافق تمامًا على أنه يجب علينا إعادة فتح مدارسنا لكن هذا لا يعني أنه يجب علينا إعادة فتحها من خلال تعليمات الفصل الدراسي شخصيًا في منتصف جائحة فيروس كورونا فنحن بحاجة إلى التعلم عن بعد والتعليم عن بُعد الآن
POSITIVE	لا يمكن مقارنته أنا أعيش في كندا كولومبيا البريطانية كما هو الحال في ولاية طريقتنا المختارة تبدأ مقاطعاتنا التعليمية بفصول تحترم مسافة التلاميذ في فقاعة مع تخصيص أبواب المعلمين نفسها بطريقة ما خارج محطات النظافة الأخرى
NEUTRAL	إليوت لا يسعه إلا القلق لا أحد يبتعد عن بعده لم يكن أحد يرتدي قناعًا على الرغم من تفويض الجامعة
POSITIVE	تم استخدام وجبات € فقط كمثال على أن لفائف خبز الحساء في أي حانات لن تتمكن من إبعاد الأطفال الأصغر سنًا ولكنهم بحاجة إلى أن يكونوا في التعليم سيتعين على المعلمين ارتداء معدات الوقاية الشخصية إذا كان هذا يعني عدم إعادة فتح الحانات فماذا تعطي الحانات منح للتوسع إن أمكن
NEGATIVE	أنا آسف لأنني سمعت أن كوب كان يقوم بالتعليم عن بعد في فلوريدا تقاعد كمدرس خاص في السنوات الأولى من عام ولكن بعيدًا عن الضمان الاجتماعي يرجى توخي الحذر وآمل أن تتمكن من التعلم عن بعد
POSITIVE	عندما يكون المكان مفتوحًا يجب أن نكون قادرين على التدريب حيث يسافر الجميع ويوبخون افعل هذا لأولئك الذين يذهبون في إجازة أولى ولا ينتبهون للمسافة الاجتماعية الذين لا يرتدون أقنعة حتى سأتحدث إليك لاحقًا السياحة ليست مهمة من التعليم
NEUTRAL	و يقومان بالتعليم عن بعد مثل كيف أنهيا العام الدراسي الماضي
POSITIVE	أحد الأشياء التي أحبطتني هو سماع العديد من السياسيين يقولون إننا لا نستطيع أن نتحمل لأطفالنا أن يفوتوا عامًا من التعليم كما لو أن إيجار المدرسة في ذلك العام قد انتهى إلى الأبد في حين أن التعلم عن بعد مثالي فهو تعلم و
NEGATIVE	ولكن مع كل ممر قامت بتنظيفه بينما كان الطلاب يتقدمون إلى غرف النوم الخاصة بهم لم يكن بإمكاني إليوت مساعدتك ولكن القلق لم يبق أحد على مسافة لم يكن أحد يرتدي قناعًا على الرغم من تفويض جامعي
NEUTRAL	هل تحتاج إلى مدرب أو مدرس للتعلم عن بعد لمساعدة طفلك على النمو في بيئة التعلم المتغيرة هذه يمكنك فقط قبول المساعدة
POSITIVE	تعتبر المزايا العملية لنظام التعلم ® مكملاً مثالياً لتعليم التشريح الكلاسيكي خاصة خلال هذه الأوقات من التعلم عن بعد لقد قمنا برعاية عدد من المنتجات والخدمات المصممة لمساعدتك
POSITIVE	تعليم الإدارة المالية حتى مع الأرقام هل ما زلت تنكسر أو أن أحد مفضلتي هو بناء روابط لا جدال فيها محبة إلى أقصى حد حتى على بعد أبطال الكتاب المقدس
POSITIVE	كيف سأعيش في هذا تقريبًا من روضة الأطفال الانتقالية في مقاطعة نوما حتى يتلقى طلاب المدارس الثانوية مستوى معينًا من خدمات التعليم الخاص
NEUTRAL	يعلن وزير التعليم والثقافة في سونورا أن العودة إلى المدرسة ستكون في أغسطس المقبل من خلال التعلم عن بعد
NEGATIVE	في سياق متصل هناك شيء شاركته مع أولئك الذين يصرون على أن نظام التعليم في الولايات المتحدة عنصري وأنه يجعل من الصعب جدًا على أطفال الأقليات النجاح اختبار لا يعرف عرق الشخص الذي يأخذها
POSITIVE	الآن تعيين مدير الاتصال عن بُعد ولجنة موارد المحققين رابطة مسؤولي قانون الترخيص العقاري إنديانا
NEUTRAL	يريد القادة في جمعية والشاي التعلم عن بعد لجميع الطلاب حتى تتحسن اتجاهات فيروس كورونا
NEGATIVE	بعد شهور من التعلم عن بعد يعتقد أولياء الأمور الآن أن أطفالهم متأخرون أكاديميًا نتيجة لأن العائلات تفكر في تغيير تعليم أطفالهم من الأهمية بمكان أن يتوفر للطلاب خيار التعليم وجهًا لوجه
POSITIVE	في مكان قريب تحقق من هذه النماذج المجانية للعودة إلى المدرسة عبر
POSITIVE	سيكون متاحًا عمليًا على الإنترنت في خريف هذا العام سيكون العديد من الطلاب يتلقون تعليمهم في المنزل في بدلاً من ذلك انتقل إلى منهج تعليم منزلي سهل الاستخدام لمدة عام كامل فقط
NEUTRAL	بصفتي مدرسًا تم أمره لحسن الحظ بتدريس التعلم عن بعد سأدعم إخوتي وأخواتي في مجال التعليم للإضراب لأسباب تتعلق بالصحة والسلامة
POSITIVE	خطوة أخرى ملحوظة من التعليم عن بعد بينما تستمر حالة الطوارئ ستشمل نقل البرامج التعليمية العامة من خلال القنوات التلفزيونية الخاصة الرئيسية
NEUTRAL	يجب ألا يلعبوا الآن إذا كانت المدارس تتعلم عن بعد التعليم والصحة ترامب ألعاب القوى
POSITIVE	شحن مجاني على الاجتماعي التعلم عن بعد بسعر مخفض لديون الاستخدام المدرسي مجانية
POSITIVE	نعم لا أرسل طفلي إلى المدرسة سيتعين علينا التعلم عن بعد وهو أمر مثالي نظرًا لأن لديها بعض احتياجات التعليم الخاص ولكننا نأجر إيجارًا نخاطر بذلك لـ
POSITIVE	لقد فعلت ذلك مرة أخرى ستساعد أدوات التخطيط القادرة المخصصة هذه للمعلمين على البقاء على اطلاع بالأمور والتواصل مع أولياء الأمور في حالة حدوث المزيد من التعلم عبر الإنترنت ولكن يمكن استخدام هذه الأدوات في أي وقت
POSITIVE	أنشطة المواطنة الرقمية السريعة للتعلم عن بعد عن طريق
NEGATIVE	كيف تدير امرأة حملة ترامب ثم تلطيخ خصم ترامب بالهراء لأنه ليس لديه ما يقدمه بخلاف الأكاذيب حول حالات التي تتراجع وتهدد في تمويل المدارس التي لا تقدم وجهاً لوجه لا تعليم اجتماعي عن بعد هو غير جاد
POSITIVE	لقد قمت بتعليم أطفالي احترام الآخرين وإعطاء الناس مسافة ليس من أجل تقديم جميع الإجابات الخطر منخفض جدًا لذا أحاول الحفاظ على طفولتهم طبيعية قدر الإمكان
NEGATIVE	انضم إلي للحصول على نصيحتي يوم الثلاثاء بشأن المساواة في الفصل الدراسي الخاص بالتعليم عن بعد نتحدث اليوم عن الأقل هو الأكثر
POSITIVE	أحب التدريس مع جامعة مور لاند تقوم الراهبة السابقة بتعليم المعلمين على الازدهار أثناء التعلم عن بعد
NEGATIVE	آسف جدًا سمحت بعض المناطق في منطقتي تكساس للمعلمين بالعودة أمس للتدريب لكن لم يكن هناك طلاب حتى في أقرب وقت ممكن ابنتي هي معلمة تربية خاصة إن قلبها حزين لأن الكثير منهم غير قادرين على التعلم عن بعد
POSITIVE	أنا لا أتابع المدارس الخاصة التي أدعوها إلى توفير تعليم عام آمن إذا كانت هناك بروتوكولات سلامة سارية من شأنها أن تعمل بشكل رائع ولكن أحد أكبرها هو أحجام الفصول الأصغر وبالتالي فإن القدرة على الابتعاد أكثر سيكون هذا رائعًا للتنفيذ
POSITIVE	وافق مجلس التعليم لدينا على التوصية ببدء العام الدراسي في التعلم عن بعد يومنا الأول في المدرسة يوم الاثنين أغسطس تعلم المزيد هنا
POSITIVE	جلسات عند الطلب لدينا أربع جلسات تعليم عن بعد متوفرة حول القانون والأخلاقيات لعرضها عند الطلب حتى شهر ديسمبر قم بزيارة صفحة الويب الخاصة بنا وانقر فوق علامة التبويب التعليم عن بعد
POSITIVE	تستخدم أموال المنحة الإضافية الخاصة بهم للاستثمار في تدريب التعليم عن بعد للمعلمين حتى يتمكنوا من تنفيذ التعلم عن بعد للطلاب بشكل فعال
NEGATIVE	بصفتك والدًا لطالب في مدرسة ابتدائية هل أنت مرتبك بشأن إعفاءات التعلم عن بعد لقد حصلنا على هذا انضم إلينا لإجراء محادثة اليوم على مدار الساعة
POSITIVE	هذا الخريف في التعلم عن بعد عبر الإنترنت هناك الملايين من الإصدارات عبر الإنترنت ولكن هذا الإصدار منسق بعناية ويبدو رائعًا على جميع الشاشات الحجم
POSITIVE	متخصص في تعليم العافية لبندقية يشارك أحدث الأبحاث والنصائح للتعلم الرقمي عن بُعد المنتج مع روابط تقنيات المدرسين
POSITIVE	نعم يمكنك الحصول على مدرستك الثانوية البديلة هنا في في برنامج تعليم الكبار لدينا في لدينا مسافة فصول صغيرة وخيارات فردية للبالغين المحليين اتصل للحصول على معلومات
POSITIVE	إنه لأمر مدهش أنهم سوف يتجمعون في مجموعات وليس على مسافة اجتماعية لكنهم لن يسمحوا لأطفالهم بالذهاب إلى المدرسة حيث سيكون هناك تباعد اجتماعي بالإضافة إلى التعليم لا تدمر حياة أطفالك ومستقبلهم بسبب فيروس بالكاد يصيب الأطفال وبنظافة مناسبة
POSITIVE	وافق مجلس التعليم لدينا على التوصية ببدء العام الدراسي في التعلم عن بعد يومنا الدراسي الأول في أغسطس آب خطتنا هي أن يظل طلاب تولسا في التعلم عن بعد للأسابيع الأولى من العام تعرف على المزيد هنا
POSITIVE	لا ينبغي إجبار المعلمين على التدريس شخصيًا ضد إرادتهم لكن ساعات من التدريس الافتراضي أسبوعًا من الروابط إلى أكاديمية خان ليست كافية هناك حاجة إلى خطط أفضل للتعلم عن بعد أو دع التمويل يتابع الطفل حتى يتمكن الآباء من الحصول على تعليم جيد لأطفالهم
POSITIVE	نحن بعيدون جدًا عن وفياتنا من لماذا قام ترامب بإصلاح هذا في حين أنه كان بإمكانه تشجيع واستخدام القناع النموذجي المناسب والمجاني للاختبار دعم التعليم عن بعد الإغاثة المالية للشركات الصغيرة
POSITIVE	حسنًا لا تتضمن رسوم التعليم عن بعد رسوم التعليم عن بعد الموجودة في حساب الفواتير الخاص بي
POSITIVE	في طريق العودة في الأمبيرات كان علي أن أقوم بالتعلم عن بعد عن طريق البريد لاستكمال تعليمي بسبب المرض اليوم لدينا التكنولوجيا التي يمكن للحكومة أن تجعلها في متناول الجميع إذا بذلوا جهدًا في ذلك لا يوجد عذر لتعيين موظفين خطر أثناء الجائحة
POSITIVE	يقدم فشل التعلم عن بعد فرصة لإشراك الوالدين بشكل أفضل
NEUTRAL	تتمحور بين وكيف يمكننا أن نجعلها أكثر إنصافًا لـ
POSITIVE	تتطلع إلى إنشاء للتعلم عن بعد يمكن أن يساعدك في تحقيق هدفك تعلم عند الطلب أكل الأشكال عبر
POSITIVE	كل هذا محير للغاية فأنا أحب دعم المطاعم المحلية لكن الرسائل مربكة جدًا ابق بعيدًا عن الطعام ابق بعيدًا إذا خرجت فقط لا تعرف ما هو الشيء الصحيح الذي يجب فعله والتعليم مهم
POSITIVE	يوافق معلمو على خطة التعلم عن بعد للعام الدراسي الجديد بما في ذلك فيديو مباشر عبر
POSITIVE	بصفتنا مدرسين نضع سلامة طلابنا أولاً قالت رئيسة نحن نعلم أنه لكي نكون مستجيبين للتعلم يجب أن يكونوا آمنين ويجب أن يشعروا بالأمان
POSITIVE	هل تفكر في مفترق التعليم عن بعد هذا الخريف يريد أن يسمع من أولياء الأمور إرسال بريد إلكتروني إلى انتباه
POSITIVE	يجتمع المعلمون اليهود لمناقشة أفضل الممارسات في التعليم والتعلم عن بعد
POSITIVE	يستحق الطلاب سواء من المجتمعات ذات الدخل المرتفع أو المنخفض الحصول على تعليم جيد أثناء انتشار الوباء بينما تستعد المقاطعات للتعلم عن بعد يجب عليهم اتخاذ إجراءات لضمان بقاء ذلك حقيقة واقعة للجميع
POSITIVE	تريد جمعية رذرفورد للمعلمين أن تبدأ بالتعلم عن بعد لجميع الطلاب
POSITIVE	أوضح الكثيرون مخاوفهم الرئيسية التي تم إدخالها حول التأثير السلبي غير المتناسب للتعلم عن بعد لـ على الطلاب ذوي البشرة الملونة وذوي الدخل المنخفض وفي النهاية قلقون بشأن عدم الوضوح في خطط إعادة فتح المدارس بأمان
NEUTRAL	تمت ترقية للتعليم عن بعد في الصين لتتمسك بمحرك
NEGATIVE	بصفتي والدًا لطفل ذي احتياجات خاصة في برنامج التعليم الفردي فإن هذا يثير قلقني حقًا هل سيحصل ابني على الاهتمام والدعم الذي يحتاجه بشدة عبر التعلم عن بعد
NEUTRAL	لذا سيبدأ التعلم عن بعد É لأكثر من مليون طفل في المدارس المكسيكية أغسطس لكن العودة إلى الفصول الدراسية ستظل هدفًا غير مؤكد كما قال وزير التعليم في البلاد يوم الإثنين
POSITIVE	لقد انتهيت إلى حد كبير من مشاريعي لذا أقول إنني الآن متدرب متطوع مؤقت قام بتصوير وتحرير مقاطع فيديو تعليمية فنية للمدارس باستخدام التعلم عن بعد القادم أنا فخور جدًا
POSITIVE	صوت آل ساق أي مجلس تعليمي في المقاطعة لبدء العام الدراسي افتراضيًا بالتعلم عن بعدسيكون اليوم الأول للطلاب هو سبتمبر
POSITIVE	نحن ملتزمون بخدمة جميع الطلاب المشاركين في التعلم عن بعد من خلال توفير رعاية تعليمية للأطفال طوال اليوم من الاثنين إلى الجمعة صباحًا مساءً سيتلقى المشاركون مساعدة في الواجبات المنزلية بالإضافة إلى وقت مخصص لإكمال الواجبات المدرسية
NEGATIVE	هل تم استثمار أي أموال في التعليم عبر الإنترنت لم يكن التعلم عن بعد في الربيع تعليمًا تم إعداد هذه الخطة للفشل
NEGATIVE	أتخيل إذا كنت المسؤول عن المنطقة نعم الخيار الآخر هو الدفاع عن هؤلاء الأطفال للانتقال إلى منصب التعليم عن بعد ومن المحتمل أن يكون لهذا بعض التأثير في المدارس المستقلة الصغيرة مثل المدارس الدينية التي لديها اختلافات
NEUTRAL	المكسيك تطلق تحالفها للتعليم عن بعد مع محطات التلفزيون الوطنية
POSITIVE	تتطلع هيوستن إلى مستقبل قوي للبرنامج وطلابه
POSITIVE	اجتمع مجلس التعليم الليلة الماضية واتخذ قرارًا بأن يحضر الطلاب عبر التعلم عن بعد للأسابيع الخمسة الأولى من العام الدراسي القادم
POSITIVE	عزز انتفاخ أطفالك في سبتمبر من خلال النشاط يوفر هذا المورد الحركات والألعاب التي تسمح للأطفال بالتحرك بأمان مع البقاء على مسافة آمنة
POSITIVE	تتوفر الآن الفصول الهجينة عبر الإنترنت نظرًا للوباء الأخير والحاجة إلى المسافة الاجتماعية فنحن نقدم الآن فصولًا هجينة عبر الإنترنت في مجال التجميل هذا
NEUTRAL	في الحرم الجامعي أو التعلم عن بعد ما خططت له لخريف
POSITIVE	في ملاحظة ذات صلة إذا كان التعليم سوقًا مجانيًا أشعر أن كل هذه الأفكار الهامشية في بوم أو قد تم اختيارها من الوجود من خلال التسويق بالكلية كحل لعدم المساواة الطبقية والسماح للأشقاء بالاستفادة من التعليم
POSITIVE	يقدم فشل التعلم عن بعد فرصة لإشراك الوالدين بشكل أفضل مقالة لطيفة تسلط الضوء على
POSITIVE	لقد سمعنا هذا عن خطط المسافة من العديد من مسؤولي التعليم في مناطق مختلفة أخبرني الكثيرون أن إغلاق الربيع كان مفاجئًا لدرجة أن العديد من المناطق اضطرت إلى التدافع لجمع كل شيء معًا
POSITIVE	ورقة جديدة كيف اقتربت أنظمة التعليم الأعلى أداءً في العالم من التعلم عن بعد اقرأها هنا
NEUTRAL	لقد تم تحصيل رسوم التعليم عن بعد على أي حال
POSITIVE	هذا يعكس التعليقات الواردة في تقريرنا يجب تخصيص وقت كافٍ للمعلمين للتحدث ودعم بعضهم البعض خلال هذه الأوقات الصعبة وحيث يلزم توفير الدعم المهني المطلوب
POSITIVE	أرى العديد من المدارس الخاصة تستطلع آراء أولياء الأمور حول ما إذا كانوا يفضلون أن يكون أطفالهم في المدرسة أو التعلم عن بعد يرجى طرح السؤال الذي نحتاجه للحفاظ على صحة المعلمين وآمنهم من معلمي المدارس الخاصة أو أكبر منهم
NEGATIVE	احصل على هذا الوضع الاقتصادي الخاص بي بشكل خاص مع التعلم عن بعد والتعلم الافتراضي الذي يعد أمرًا بالغ الأهمية لصحتهم مما يجعلني أشعر بالحزن الشديد للاعتقاد بأن فجوة الامتياز في التعليم ستزداد سوءًا هذا الخريف إذا كان لدى أي شخص موارد لكيفية المساعدة أرسل لهم طريقي
POSITIVE	يجب على المدرسين أن يتباعدوا عن العمل الاجتماعي ويضربون عن العمل بعد ذلك وألا يتقاضوا رواتبهم على الإطلاق إذا شعروا أن الأمر غير آمن فيمكننا أن نجد الكثير من الأشخاص ليأخذوا وظائف مدير التعليم عبر الإنترنت لمدة ساعة كل هذا سيكون جيدًا
POSITIVE	التعليم هو الأساس إن ارتداء القناع ليس هو ما يمنعه من الانتشار الحفاظ على مسافة سيساعدك القناع ولكنه لا يحافظ على مسافة ولا تلمس وجهك اغسل يديك بشكل متكرر هذه هي الطريقة الوحيدة ولكني سأفعل لا يزال يخفي ويصوت في نوفمبر
POSITIVE	يجب أن يكون هناك مدرسون في الحجر الصحي أيضًا الأمر الذي سيصبح مشكلة تتعلق بالتوظيف ولا أفهم كيف يكون هذا أفضل لتعليمهم من محاولة التعلم عن بعد
NEUTRAL	ليس إذا قمنا بالتعليم عن بعد فإن ولايتي لا ترسل الأطفال والمعلمين إلى هذا النوع من الجحيم يعتقد معظم المتعصبين أننا سنحصل على مناعة القطيع بقتل الجد نحن لا نعرف حتى الآن ولكن الدراسات أظهرت أن المناعة لا شيء يحدث من هو محصن ضد الانفلونزا لا أحد
POSITIVE	الأطفال الأغنياء في مدارس خاصة ومعظمهم مثل بارون ترامب يقومون بالتعليم عن بعد عبر الإنترنت كل النقاش حول المدارس يركز على المدارس العامة
NEUTRAL	الفصل الافتراضي لـ و
POSITIVE	مع التركيز التلقائي وضوء الإضافي ممتاز للتعليم عن بعد ومؤتمرات الويب
POSITIVE	ثم ارتدِ قناعًا ومسافة اجتماعية عند الذهاب إلى منزل الجدات كان على الجميع تقديم تضحيات ولكن يجب أن يكون تعليم أطفالنا آخر شيء نتخلى عنه
POSITIVE	حظيت بامتياز مشاهدة اجتماع مع مجموعة فقاعات الحجر الصحي الخاصة بي الليلة الماضية كان الناتشوز النباتي على أهبة الاستعداد وكان الاجتماع ممتعًا للغاية
POSITIVE	زملاء المعلمين الذين تعتقدون أنه سيكون من الأسهل تدريسهم في عصر التعلم عن بعد القادم مهما طال استمراره العلوم الإنسانية أو العلوم والهندسة مع التركيز على التعليم بعد الثانوي
POSITIVE	سيكون التعلم عن بعد والتعلم المدمج سمة طويلة المدى للتعليم حيث يناقش مارتن مكاي سبب اهتمامه بالتكنولوجيا وكيف تتكيف شركته في عالم
POSITIVE	التعليم الخاص معلمو الفقرة يتنقلون في التعلم عن بعد
NEUTRAL	سيبدأ التعلم عن بعد لأكثر من مليون طفل في المدارس المكسيكية في أغسطس لكن العودة إلى الفصول الدراسية ستظل هدفًا غير مؤكد كما قال وزير التعليم في البلاد يوم الإثنين
POSITIVE	حقيقة أن هذه المدرسة فرضت علي للتو رسوم التعليم عن بعد ثم فرضت تحتها مباشرة رسوم مركز التسجيل الرياضي على استعداد للقتال
NEUTRAL	التعليم الاجتماعي الاجتماعي هو أمر لا بد منه في التعلم عن بعد راجع هذا الدرس للتسجيل العاطفي
POSITIVE	نصائح لإعداد أطفالك ومنزلك للتعلم عن بعد ستبدو بداية هذا العام الدراسي مختلفة كثيرًا بالنسبة للعديد من العائلات
NEUTRAL	يجب أن يتبع قرار أقارب المعرفة الذين يقدمون للآباء خيارًا لمواصلة التعلم عن بعد من السابق لأوانه فتح المدارس فقط انظر كيف ارتفعت حالات في إسرائيل بعد إعادة فتح المدارس
POSITIVE	التعليم الخاص والتعلم عن بعد التنقل في التعلم عن بعد أثناء ندوة عبر الويب
NEUTRAL	تمت الموافقة على قرارات تتعلق ببرامج التعليم عن بعد باعتماد سياسات الطوارئ من قبل كليات الحقوق لخطط التدريس والموافقة المؤقتة على البرنامج هذا الأسبوع من قبل مجلس مندوبي نقابات المحامين الأمريكية
NEGATIVE	لا لم يحدث ذلك عندما ذكرت أنك تريد منح الآباء خيار إرسال أطفالهم إلى المدرسة للتعلم وجهًا لوجه عن بعد غير اجتماعي هذه هي الطريقة التي تجعل الطلاب من أفراد عائلاتهم وأصحابهم عرضة للإصابة بـ
NEUTRAL	تهم هذا المؤلف التعليم عن بعد موجود منذ عقود حرفيًا
NEGATIVE	لذلك يحصل على دروس عندما يكون لديهم عادةً ويوم إجازة للتعليم عن بعد ولكن الفضة لا تحصل إلا عندما نحصل عادةً وبدلاً من يوم عطلة نحصل على يوم نذهب فيه إلى جميع الفصول ولكن لدقائق فقط لكل منهما
POSITIVE	من أجل الله أبعد شاتين مع الصورة أنتم بحاجة لإصلاح التعليم الآن
[truncated: 5,957 more rows]
