# Supplementary material for: A machine learning-based approach for sentiment analysis on distance learning from Arabic Tweets
Source: PeerJ Comput Sci. 2022 Jul 26;8:e1047. doi: 10.7717/peerj-cs.1047 (PMC9454973; doi:10.7717/peerj-cs.1047)
Supplement: Supplemental Information 2 [file peerj-cs-08-1047-s002.zip]

Archive with 22 entries (22 files):
- spark-arabic-sentiment-main/pyspark_test.txt
- spark-arabic-sentiment-main/server.py
- spark-arabic-sentiment-main/app.py
- spark-arabic-sentiment-main/preprocess.py
- spark-arabic-sentiment-main/analyser.py
- spark-arabic-sentiment-main/api_test.http
- spark-arabic-sentiment-main/.gitignore
- spark-arabic-sentiment-main/start_server.sh
- spark-arabic-sentiment-main/requirements.txt
- spark-arabic-sentiment-main/Arabic_Sentiment_Analysis.pdf
- spark-arabic-sentiment-main/README.md
- spark-arabic-sentiment-main/user_tweets.csv
- spark-arabic-sentiment-main/.idea/.name
- spark-arabic-sentiment-main/.idea/misc.xml
- spark-arabic-sentiment-main/.idea/vcs.xml
- spark-arabic-sentiment-main/notebooks/online-sentiment.ipynb
- spark-arabic-sentiment-main/.idea/modules.xml
- spark-arabic-sentiment-main/.idea/spark-arabic-sentiment.iml
- spark-arabic-sentiment-main/.idea/.gitignore
- spark-arabic-sentiment-main/.idea/inspectionProfiles/Project_Default.xml
- spark-arabic-sentiment-main/datasets/ml-latest/arabic_tweets_labeled.csv
- spark-arabic-sentiment-main/.idea/inspectionProfiles/profiles_settings.xml
