# Supplementary material for: A machine learning-based approach for sentiment analysis on distance learning from Arabic Tweets
Source: PeerJ Comput Sci. 2022 Jul 26;8:e1047. doi: 10.7717/peerj-cs.1047 (PMC9454973; doi:10.7717/peerj-cs.1047)
Supplement: Supplemental Information 2 [file peerj-cs-08-1047-s002.zip › spark-arabic-sentiment-main/pyspark_test.txt]

#https://towardsdatascience.com/sentiment-analysis-with-pyspark-bc8e83f80c35

import findspark
findspark.init("/home/irfan/spark")
import pyspark as ps
import warnings
from pyspark.sql import SQLContext
try:
    # create SparkContext on all CPUs available: in my case I have 4 CPUs on my laptop
    sc = ps.SparkContext('local[2]')
    sqlContext = SQLContext(sc)
    print("Just created a SparkContext")
except ValueError:
    warnings.warn("SparkContext already exists in this scope")

from pyspark.ml.feature import CountVectorizer
from pyspark.sql.functions import split
df = sqlContext.read.format('com.databricks.spark.csv').options(header='true', inferschema='true').load('/home/irfan/PycharmProjects/ArabicSentimentSystem/data/arabic_tweets_labeled.csv')
type(df)

df = df.dropna()
df.count()
(train_set, val_set, test_set) = df.randomSplit([0.98, 0.01, 0.01], seed = 2000)

from pyspark.ml.feature import HashingTF, IDF, Tokenizer
from pyspark.ml.feature import StringIndexer
from pyspark.ml import Pipeline

tokenizer = Tokenizer(inputCol="tweet", outputCol="words")
hashtf = HashingTF(numFeatures=2**16, inputCol="words", outputCol='tf')
idf = IDF(inputCol='tf', outputCol="features", minDocFreq=5) #minDocFreq: remove sparse terms
label_stringIdx = StringIndexer(inputCol="target", outputCol="label")
pipeline = Pipeline(stages=[tokenizer, hashtf, idf, label_stringIdx])

pipelineFit = pipeline.fit(train_set)
train_df = pipelineFit.transform(train_set)
val_df = pipelineFit.transform(val_set)
train_df.show(5)

from pyspark.ml.classification import LogisticRegression
lr = LogisticRegression(maxIter=100)
lrModel = lr.fit(train_df)
predictions = lrModel.transform(val_df)
from pyspark.ml.evaluation import MulticlassClassificationEvaluator
evaluator = MulticlassClassificationEvaluator(predictionCol="prediction")
evaluator.evaluate(predictions)

from pyspark.ml.feature import CountVectorizer

tokenizer = Tokenizer(inputCol="tweet", outputCol="words")
cv = CountVectorizer(vocabSize=2**16, inputCol="words", outputCol='cv')
idf = IDF(inputCol='cv', outputCol="features", minDocFreq=5) #minDocFreq: remove sparse terms
label_stringIdx = StringIndexer(inputCol = "target", outputCol = "label")
lr = LogisticRegression(maxIter=100)
pipeline = Pipeline(stages=[tokenizer, cv, idf, label_stringIdx, lr])

pipelineFit = pipeline.fit(train_set)
predictions = pipelineFit.transform(val_set)
accuracy = predictions.filter(predictions.label == predictions.prediction).count() / float(val_set.count())
roc_auc = evaluator.evaluate(predictions)

print("Accuracy Score: {0:.4f}".format(accuracy))
print("ROC-AUC: {0:.4f}".format(roc_auc))
