# Supplementary material for: A machine learning-based approach for sentiment analysis on distance learning from Arabic Tweets
Source: PeerJ Comput Sci. 2022 Jul 26;8:e1047. doi: 10.7717/peerj-cs.1047 (PMC9454973; doi:10.7717/peerj-cs.1047)
Supplement: Supplemental Information 2 [file peerj-cs-08-1047-s002.zip › spark-arabic-sentiment-main/server.py]

import time, sys, cherrypy, os
from paste.translogger import TransLogger
from app import create_app
from pyspark import SparkContext, SparkConf
from pyspark.sql import SQLContext


def init_spark_context():
    # load spark context
    # conf = SparkConf().setAppName("movie_recommendation-server")
    conf = SparkConf().setAppName("sentiment-analyser-server")
    # IMPORTANT: pass additional Python modules to each worker
    # sc = SparkContext(conf=conf, pyFiles=['engine.py', 'app.py'])
    sc = SparkContext(conf=conf, pyFiles=['analyser.py', 'app.py'])
    sql_context = SQLContext(sc)

    return sc, sql_context
 
 
def run_server(app):
 
    # Enable WSGI access logging via Paste
    app_logged = TransLogger(app)

    # Mount the WSGI callable object (app) on the root directory
    cherrypy.tree.graft(app_logged, '/')
 
    # Set the configuration of the web server
    cherrypy.config.update({
        'engine.autoreload.on': True,
        'log.screen': True,
        'server.socket_port': 5432,
        'server.socket_host': '0.0.0.0'
    })
 
    # Start the CherryPy WSGI web server
    cherrypy.engine.start()
    cherrypy.engine.block()


if __name__ == "__main__":
    # Init spark context and load libraries
    sc, sqlContext = init_spark_context()
    dataset_path = os.path.join('datasets', 'ml-latest')
    app = create_app(sc, sqlContext, dataset_path)
 
    # start web server
    run_server(app)
