# Supplementary material for: A machine learning-based approach for sentiment analysis on distance learning from Arabic Tweets
Source: PeerJ Comput Sci. 2022 Jul 26;8:e1047. doi: 10.7717/peerj-cs.1047 (PMC9454973; doi:10.7717/peerj-cs.1047)
Supplement: Supplemental Information 2 [file peerj-cs-08-1047-s002.zip › spark-arabic-sentiment-main/analyser.py]

import os
from pyspark.ml.feature import HashingTF, IDF, Tokenizer
from pyspark.ml.feature import IndexToString, StringIndexer
from pyspark.ml import Pipeline
from pyspark.ml.classification import LogisticRegression
from pyspark.sql import Row
import logging
from preprocess import clean_tweet_ar


logging.basicConfig(level=logging.INFO)
logger = logging.getLogger(__name__)


class SentimentAnalyser:
    """An Arabic Sentiment Analyser
    """
    def get_sentiment(self, tweet):

        rdd = self.sc.parallelize(clean_tweet_ar(tweet))
        tweet_rdd = rdd.map(lambda x: Row(tweet=x[0], target=x[1]))
        schema = self.sql_context.createDataFrame(tweet_rdd)
        return self.__predict_sentiment(schema)

    def __train_model(self):
        """Train the Logistic Regression model with the current dataset
        """
        logger.info("Training the Logistic Regression model...")
        lr = LogisticRegression(maxIter=100)
        self.model = lr.fit(self.train_set)
        logger.info("Sentiment Model built!")

    def __predict_sentiment(self, schema):
        """Gets predictions for a given tweet formatted RDD
        Returns: an RDD with format {"sentiment":"POSITIVE"}
        """
        test = self.pipelineFit.transform(schema)
        predict = self.model.transform(test)
        converter = IndexToString(inputCol="prediction", outputCol="predicted_label", labels=self.pipelineFit.stages[3].labels)
        converted = converter.transform(predict)
        return converted.select("predicted_label").collect()[0].asDict()

    def __init__(self, sc, sql_context, dataset_path):
        """Init the recommendation engine given a Spark context and a dataset path
        """

        logger.info("Starting up the Sentiment Analyser Engine:")

        self.sc = sc
        self.sql_context = sql_context
        # Load sentiment data for later use
        logger.info("Loading Sentiment data...")
        sentiment_file_path = os.path.join(dataset_path, 'arabic_tweets_labeled.csv')
        sentiment_RDD = self.sql_context.read.format('com.databricks.spark.csv').options(header=True, inferSchema='true').load(sentiment_file_path)
        sentiment_RDD = sentiment_RDD.dropna()

        tokenizer = Tokenizer(inputCol="tweet", outputCol="words")
        hashtf = HashingTF(numFeatures=2 ** 16, inputCol="words", outputCol='tf')
        idf = IDF(inputCol='tf', outputCol="features", minDocFreq=5)  # minDocFreq: remove sparse terms
        label_stringIdx = StringIndexer(inputCol="target", outputCol="label")
        pipeline = Pipeline(stages=[tokenizer, hashtf, idf, label_stringIdx])
        sentiment_RDD.show()
        pipelineFit = pipeline.fit(sentiment_RDD)
        data = pipelineFit.transform(sentiment_RDD)
        self.pipelineFit = pipelineFit
        self.data = data
        (train_set, test_set) = data.randomSplit([0.8, 0.2], seed=2000)

        self.train_set = train_set
        self.test_set = test_set

        # Train the model
        self.seed = 1245
        self.iterations = 100
        self.__train_model()
