# Supplementary material for: A machine learning-based approach for sentiment analysis on distance learning from Arabic Tweets
Source: PeerJ Comput Sci. 2022 Jul 26;8:e1047. doi: 10.7717/peerj-cs.1047 (PMC9454973; doi:10.7717/peerj-cs.1047)
Supplement: Supplemental Information 2 [file peerj-cs-08-1047-s002.zip › spark-arabic-sentiment-main/api_test.http]

# curl -X POST -d '{"sentence":"التعلم الرقمي من خلال التسجيل الرقمي افتتاح الموقع قري"}' -H "Content-Type: application/json" http://0.0.0.0:5432/analyse
POST http://0.0.0.0:5432/analyse
Content-Type: application/json

{"sentence":"التعلم الرقمي من خلال التسجيل الرقمي افتتاح الموقع قري"}

###
