# Supplementary material for: A machine learning-based approach for sentiment analysis on distance learning from Arabic Tweets
Source: PeerJ Comput Sci. 2022 Jul 26;8:e1047. doi: 10.7717/peerj-cs.1047 (PMC9454973; doi:10.7717/peerj-cs.1047)
Supplement: Supplemental Information 2 [file peerj-cs-08-1047-s002.zip › spark-arabic-sentiment-main/user_tweets.csv]

tweet
اعتبارات تعليمية للعام الدراسي
