# Supplementary material for: A machine learning-based approach for sentiment analysis on distance learning from Arabic Tweets
Source: PeerJ Comput Sci. 2022 Jul 26;8:e1047. doi: 10.7717/peerj-cs.1047 (PMC9454973; doi:10.7717/peerj-cs.1047)
Supplement: Supplemental Information 3 [file peerj-cs-08-1047-s003.xlsx]

## Sheet: arabic_tweets_labeled
target	tweet	tweet
POSITIVE	ابتكار نهج مبتكر	Create an innovative approach
NEUTRAL	يثير الوباء مخاوف بشأن كيفية استخدام المراهقين للتكنولوجيا ولكن لا يزال هناك الكثير الذي لا نعرفه قراءة المزيد	The pandemic is raising concerns about how teens use technology but there's still a lot we don't know Read more
POSITIVE	جاهز في الوضع العادي الجديد تقنية المستفسر اقرأ المزيد	Ready in new normal mode Enquirer technology Read more
NEUTRAL	التعلم الرقمي من خلال التسجيل الرقمي افتتاح الموقع قريباً	Digital learning through digital registration Website opening soon
NEUTRAL	خارج وخارج المدرسة الافتراضية ليس مجرد مراجعة تقنية حجرة الفصل	Outside and out of the virtual school is not just a classroom technology review
NEUTRAL	يحتاج المستقبل الرقمي إلى قوة عاملة ملمة بالتقرير المتوسط ​​حول كيف ولماذا أصبحت حاجة الساعة وكيف تسرعت العملية	The digital future needs a workforce familiar with the average report on how and why the need of the hour has become and how the process has accelerated
POSITIVE	ارتفع سعر سهم وتمسك المساهمون قراءة المزيد	Share price rose and shareholders stuck Read more
NEGATIVE	المدارس العامة في أنهايم تطلق أكاديميات افتراضية على المدى الطويل قراءة المزيد	Anaheim Public Schools Launches Long-Term Virtual Academies Read More
POSITIVE	قراءة المزيد	Read more
NEUTRAL	اعتبارات تعليمية للعام الدراسي	Educational considerations for the school year
POSITIVE	مع كل حالة عدم اليقين بشأن ما سيأتي به شهر سبتمبر فقد قمت بإنشاء مشروع اختيار المانحين لمساعدتي في جلب المزيد من الدروس الرقمية الممتعة والإبداعية إلى تدريسي عن بُعد	With all the uncertainty about what September will bring, I've created the Donor Selection Project to help me bring more fun and creative digital lessons into my remote teaching.
NEUTRAL	تحقق من ذلك على التعلم الرقمي والأدوات عبر	Check it out on digital learning and tools via
POSITIVE	يوم صداقة سعيد	happy friendship day
NEUTRAL	تجمع شركة التي تتخذ من ريتشموند مقراً لها أكثر من مليون شخص لمنصة التدريس عبر الإنترنت قراءة المزيد	The Richmond-based company brings together over a million people for its online tutoring platform Read more
POSITIVE	إشارات حفلة في الحديقة تضيء البقاء في المنزل الاحتفالات فريق ابنة الأم يجمع الأموال لبورتلاند قراءة المزيد	Garden Party Signs Light Up Stay Home Celebrations Mother Daughter Team Raise Money for Portland Read More
POSITIVE	النظام البيئي للشركات الناشئة في الهند متفائل بشأن سياسة التعليم الوطنية الجديدة اقرأ المزيد	India's startup ecosystem optimistic about new national education policy Read More
POSITIVE	كيفية دمج التقييمات الرقمية في الفصل الدراسي بسهولة	How to Easily Integrate Digital Assessments into the Classroom
POSITIVE	شكرًا علميًا للأطفال على المتابعة يرجى أيضًا التواصل معي على على والاشتراك للحصول على محتوى رائع ومحتوى	Thanks kids for the follow up Please also reach out to me on ali and subscribe for great content and content
NEUTRAL	برايت شيفت تتبرع بالتعليم عن بعد للشباب المحتاج قراءة المزيد	BrightShift donates distance education to young people in need Read more
NEUTRAL	تعلن نتائج الربع الثاني اقرأ المزيد	Announces second quarter results Read more
NEUTRAL	قم بالتسجيل باستخدام الرابط أدناه لبدء تلقي الرسائل الإخبارية الخاصة بي	Sign up using the link below to start receiving my newsletter
POSITIVE	أعلن الحاكم كومو عن مليون ترقية لتكنولوجيا المدارس من خلال قانون سندات المدارس الذكية قراءة المزيد	Governor Cuomo announces 1 million school technology upgrades through the Smart School Bond Act Read More
POSITIVE	التكنولوجيا لتمكين المؤسسات التعليمية بعد الوباء يقول أروبا رئيس قسم المعلومات الذكي في أفريقيا اقرأ المزيد	Technology to empower educational institutions after the pandemic says Aruba, Head of Intelligent Intelligence in Africa Read more
POSITIVE	يمكن أن تساعدك مهارات النجاح في العثور على وظيفةهذا التدريب المجاني والتفاعلي من استخدامات محاكاة الفيديو لتجربة سيناريوهات البحث عن عمل في الحياة الواقعية سجّل باستخدام رمز الوصول التعليمي	Success skills can help you find a jobThis free, interactive training uses video simulations to try out real-life job search scenarios Sign up with this educational access code
POSITIVE	نحن على استعداد لبدء الأسبوع الأول من التعلم الرقمي للمتعلمين الرقميين في المنزل يرجى الانضمام إلينا في أسبوع الروح الافتراضية	We are ready to start the first week of digital learning for digital learners at home Please join us for Virtual Spirit Week
NEUTRAL	منطقتان محليتان تطلبان من الناخبين الموافقة على مقترحات التمويل شبكة أخبار المدرسة نافذة على اقرأ المزيد	Two Localities Ask Voters to Approve Funding Proposals School News Network Window on Read More
POSITIVE	هي وكالة مخصصة حائزة على جوائز ونحن نعمل مع المنظمات العالمية ذات التفكير المتقدم والتي تشاركنا شهيتنا لمساعدتهم على زيادة التأثير وزيادة التأثير	is an award-winning dedicated agency and we work with forward-thinking global organizations that share our appetites to help them increase impact and increase impact.
NEUTRAL	تعلن ولاية ميسوري عن قائمة التخرج لفصل الربيع قراءة المزيد	Missouri announces spring semester graduation list Read more
NEUTRAL	تطبيقات أساسية للفصل الدراسي المادي والرقمي	Essential applications for the physical and digital classroom
POSITIVE	سد الفجوة الرقمية يستمر في التعلم الافتراضي مع بداية العام الدراسي الجديد قراءة المزيد	Bridging the digital divide continues virtual learning with the start of the new school year Read more
POSITIVE	سوق تكنولوجيا التعليم العالمي تأثير تحليل النمو المستقبلي و اقرأ المزيد	Global Education Technology Market Impact Analysis of Future Growth and Read More
POSITIVE	قوالب قوية لخطة الدروس وكيف تصنعها بنفسك عبر	Powerful lesson plan templates and how to make your own via
NEUTRAL	لقد استمتعت دائمًا بالتواجد بين الأطفال من سن الابتدائية حتى المدرسة الثانوية اقرأ المزيد إيجابي ك عرض سوق تكنولوجيا التعليم حجم الطلب حصة السوق الاتجاه الأخير نمو سعر السوق اقرأ المزيد إيجابي يمكن أن تساعدك مهارات النجاح في العثور على وظيفةهذا التدريب المجاني والتفاعلي من استخدامات محاكاة الفيديو لتجربة سيناريوهات البحث عن عمل في الحياة الواقعية سجّل باستخدام رمز الوصول التعليمي إيجابي يكون التع…	have always enjoyed being among children from primary to high school age Read more Positive K Education technology market offer Demand volume Market share Recent trend Market price growth Read more Positive Success skills can help you find a job This free, interactive training uses video simulations to experiment with scenarios Finding a job in real life Sign up with an educational access token P…
NEUTRAL	مرحبًا يا مجتمع استمع يرجى إذا كان لديك كمبيوتر محمول إضافي يتحرك في الأرجاء ففكر في التبرع به لطلابنا الذين سيعودون قريبًا إلى التعليم	Hey community listen please if you have an extra laptop moving around consider donating it to our students who will soon be back in education
POSITIVE	لقد اكتملت الآن محاولة منع أي قلق من العاصفة من خلال العمل على المواد المدرسية	It is now complete to try to prevent any anxiety from the storm by working on the school materials
POSITIVE	يوم = الانتهاء من الفصل بشكل مذهل في الاستخدام والوجوه الاحتفالية الإنجازات الشخصية على من قال أن التعلم الافتراضي يجب أن يكون غير شخصي	Day = Finishing the class amazing in use and celebratory faces Personal achievements Over who said virtual learning should be impersonal
POSITIVE	إليك مقطع الفيديو الجديد الخاص بي حول تحويل أوراق العمل إلى أنشطة تفاعلية رقمية عبر	Here's my new video on turning worksheets into digital interactive activities via
NEGATIVE	كنماذج تعلم جديدة تعطيل الوضع الراهن للتعلم التقليدي من الخوف من التداعيات المخيفة لهذا قد يؤدي إلى زيادة مقدار الوقت الذي يقضيه الأطفال أمام الشاشات أن يضر بنموهم	As New Learning Models Disrupting the status quo of traditional learning from fear of fearful repercussions may lead to an increase in the amount of time children spend in front of screens and harm their development
NEUTRAL	الفصول الدراسية وعدم المساواة التعليم في زمن الوباء اقرأ المزيد	Classrooms and Inequality Education in a Time of Pandemic Read More
NEUTRAL	تخطط الدولة لإصدار مسودة منهج لتعليم الدراسات العرقية قراءة المزيد	The country plans to release a draft syllabus for teaching ethnic studies Read more
POSITIVE	الكثير من المرح في التعلم الرقمي مع صديقي	Lots of fun in digital learning with my friend
POSITIVE	الاستماع الرائع في عطلة نهاية الأسبوع يقدم لنا من تحديثًا للبرنامج الذي تحدثنا عنه في اقرأ حول النقاط البارزة ورابط الوصول إلى الحلقة الجديدة	Great listening this weekend brings us an update on the show we talked about in Read about the highlights and link to access the new episode
NEUTRAL	لا ترغب في إرسال ابنك في نيوجيرسي مرة أخرى إلى أسئلة الفصل الدراسي التي تمت الإجابة عنها حول جميع أجهزة التحكم عن بُعد اقرأ المزيد	You don't want to send your kid in New Jersey back to the answered classroom questions about all the remotes Read More
NEUTRAL	تدمج لوحات الاختيار في وضع عدم الاتصال التعلم دون اتصال في صفك عبر الإنترنت عبر	Offline selection boards integrate offline learning into your online class via
POSITIVE	التعلم الرقمي هو فرصة مثالية لجعل الأطفال يصنعون لا يستهلكون دعنا نساعد طلابنا على القيام بذلك	Digital learning is the perfect opportunity to make children create, not consume. Let's help our students do it
NEUTRAL	تعرف على ليليان إنها واحدة من خريجينا ثق بنصيحتها حول أهمية التعليم التحق في برنامج للحصول على درجة علمية مع في	Get to know Lillian She is one of our alumni Trust her advice about the importance of education Enroll in a degree program with Vi
POSITIVE	تصنف ميريلاند في المرتبة العاشرة كأفضل نظام مدرسي قراءة المزيد	Maryland ranks 10th best school system Read more
NEUTRAL	مرة أخرى في العنصر الخاص بي المعلم المحملة من	Back in my tutor element loaded from
NEGATIVE	حسنًا نحاول معالجة مواقع دعنا نرى الوقت الذي سأستغرقه لمشاهدة برنامج تعليمي على للحصول على المساعدة	Well we try to tackle the sites let's see how long will it take me to watch a tutorial on to get help
NEGATIVE	ثمانية اعتراضات شائعة ولكنها خاطئة على التوقف عن اختبار الأهمية في تحليل بيانات البحث	Eight common but wrong objections to stopping the significance test in research data analysis
NEUTRAL	سوق التعليم الرقمي العالمي قراءة المزيد	Global Digital Education Market Read More
POSITIVE	حسنًا قبل أن أذهب إلى كل الأعمال المتعلقة بوضع روابط إلى فصل الدراسي الخاص بي أود أن أعرف كيف يستخدم هذا في أو في	Well before I go into all the work of putting links into my class I would like to know how this is used in or on
NEUTRAL	أي شخص آخر يبحث عن السبورات البيضاء بحثًا عن حلول يمكن للطلاب تحمل تكاليفها لأننا لا نستطيع مشاركة سماعات الرأس	Anyone else searching whiteboards for solutions that students can afford because we can't share headphones
NEUTRAL	التعليم الرقمي مع مطوري الألعاب والباحثين عبر	Digital education with game developers and researchers via
POSITIVE	كنت أفكر في نفسي فقط بإمكاني حقًا استخدام تطبيق آخر لتعطيل هاتفي قال أنه لا يوجد والد على الإطلاق ومع ذلك نحن هنا	was just thinking to myself I could really use another app to disable my phone it said there is no parent at all yet here we are
NEUTRAL	عودة الوباء إلى قائمة التسوق المدرسية وأقلام الرصاص الورقية والإلكترونيات المكتبية وإذا كان الآباء يعملون في قراءة المزيد	Pandemic back to school shopping list, paper pencils, office electronics and if parents work Read more
NEGATIVE	لا توجد تكنولوجيا لا تعليم خطأ قراءة المزيد	There is no technology, no education, wrong read more
NEUTRAL	تنضم إلى برنامج شركاء قراءة المزيد	Join the Read More Partner Program
NEUTRAL	مجلة التكنولوجيا التفاعلية وعلم أصول التدريس إصدار الربيع	Journal of Interactive Technology and Pedagogy Spring Edition
POSITIVE	نصائح للتدريس تقريبًا كسنة مدرس أولية	Tips for Teaching Almost Like a First Year Teacher
POSITIVE	خبراء ولاية نورث كارولاينا متاحون عند العودة إلى المدرسة قراءة المزيد	NC State experts are available when back to school Read More
NEUTRAL	يتضمن استعداد الأسود لمعسكر في الوباء اختبارًا قويًا لتكنولوجيا التعليم قراءة المزيد	Lions' preparation for camp in the pandemic includes a powerful test of educational technology Read more
NEUTRAL	اتصل اكتشف كيف يمكننا المساعدة	Get in touch Find out how we can help
POSITIVE	تفوز بجوائز متعددة للتميز في مجال قراءة المزيد	She wins multiple awards for excellence in the field of Read More
POSITIVE	لديك عشر دقائق للكتابة والتفكير ببساطة في ممارسة الكتابة الخاصة بها وهي مفيدة لك تحاول شرائح الخاصة بنا إلهام طلابي لإنشاء موضوعاتهم الخاصة من الأفكار جرب شرائح مجانًا	You have ten minutes to write and simply think about their writing practice that they are useful to you Our slides try to inspire my students to create their own topics of ideas Try slides for free
NEUTRAL	يناقش الفرق بين تطبيق منصة تجربة التعلم مقابل نظام إدارة التعلم استمع إلى رؤى أكثر قيمة حول نهجه في هذا الاتجاه	He discusses the difference between implementing a learning experience platform versus a learning management system Hear more valuable insights about his approach in this direction
NEUTRAL	قم بإنشاء الشكل المنقوش الخاص بك باستخدام	Create your own glyph with
POSITIVE	بدأت محاولتي الأولى في استخدام دفتر ملاحظات رقمي تفاعلي وأنا أحب مدى سهولة تجميعه وتنظيمه أي شخص لديه أي نصائح أو حيل حصلت على النموذج المجاني لهذا الكمبيوتر الدفتري وأعمل على	My first attempt at using an interactive digital notebook started and I love how easy it is to put it together and organize anyone with any tips or tricks I got the free template for this notebook and I'm working on it
NEUTRAL	انضم إلى مرشحي إدارة لعبة الجولف وسيتم منحهم منحًا دراسية على أساس الجدارة تقدم الآن	Join golf management candidates and they will be awarded scholarships based on merit APPLY NOW
NEUTRAL	سوزا تطلع المنطقة التعليمية في وندسور سنترال على خطة إعادة الافتتاح قراءة المزيد	Sousa briefs Windsor Central school district on reopening plan Read More
POSITIVE	أ سأجعل من السهل على المتعلمين في العمل مطابقة مؤهلاتهم التعليمية مع مسار حياتهم المهنية	I will make it easier for work learners to match their educational qualifications with their career path
NEUTRAL	تم نشرها من زاوية الحقن في محور الخيال العلمي	Published from the injection angle in the science fiction hub
POSITIVE	يكون التعلم أفضل عندما يكون مع زملائك فلماذا لا تصعد إلى قطار معًا لقد أطلقنا تجربة تعليمية جديدة كل شيء عن تحقق من ذلك	Learning is better when it's with your classmates so why not get on a train together We've launched a new learning experience It's all about Check it out
POSITIVE	يتيح لك الإصدار التالي من التطبيق تعطيل وتمكين المسارات لتشغيل أسرع	The next version of the app allows you to disable and enable tracks for faster playback
NEUTRAL	سيقدم الآن خدمتين هما و لمعرفة المزيد عنا تحقق من موقعنا على الإنترنت في	It will now offer two services, and to find out more about us check our website at
NEUTRAL	تعرف على كيفية التحول إلى المبيعات الافتراضية لتمكين الرجال وبعض الطرق التي تعمل هنا	Find out how to switch to virtual sales to empower men and some of the ways it works here
POSITIVE	سيبدو العام الدراسي مختلفًا بالتأكيد لكن هذا لن يمنعني من اصطحاب طلابي إلى القمة	The school year will definitely look different but that won't stop me from taking my students to the top
NEGATIVE	انتهيت أخيرًا من صراخي الكبير للفريق لاستخدام الفيديو المباشر من حتى أتمكن من مشاهدة لاحقًا كيف تبدو هذه الصورة	I finally finished my big shout-out to the team for using the live video from so I can watch later what this photo looks like
POSITIVE	مورد تعليمي جديد لأولياء الأمور والشباب اقرأ المزيد	new educational resource for parents and young adults Read more
POSITIVE	إهتموا بمارك تك حسنًا يجب أن تهتم بالتأكيد بدورة التعلم الرقمي الجديدة لدينا كل شيء عن اكتشف المزيد	Take care of Mark Tech Well you should definitely be interested in our new digital learning course All about Find out more
NEUTRAL	مرحبًا هنا اختبار اليوم لننمي عادة	Hey here today's test let's grow a habit
NEUTRAL	شكرًا لك على مساعدتنا في أن نصبح محترفين اليوم	Thank you for helping us go professional today
POSITIVE	شاهد نوع الأمبير في الذي يتم عرضه على الإنترنت مباشرةً من تذاكر الاستوديو المتاحة حتى ساعة واحدة قبل موعد العرض	See what kind of amps are being shown online live from studio tickets available up to 1 hour before showtime
POSITIVE	زعيم تربوي يدرس حافة العرض الأمة مجانًا حتى نهاية البرنامج لمساعدة الطلاب على قراءة المزيد	An educational leader teaches the edge of the nation show for free until the end of the program to help students read more
POSITIVE	بعض التطبيقات المفيدة لتعزيز التعلم عن بعد	Some useful applications to enhance distance learning
NEUTRAL	بدأ بوب والاس المرشح لمنصب عمدة بالتيمور شركات هنا حيث يقف على التكنولوجيا والوصول قراءة المزيد	Bob Wallace, the candidate for mayor of Baltimore, started companies here where he stands for technology and access Read more
NEUTRAL	موارد للمعلمين والمدارس عبر	Resources for teachers and schools across
NEUTRAL	لقد أنشأت قسمًا للمستخدمين لاكتشاف طرق مختلفة للتكامل في	I created a section for users to discover different ways to integrate in
POSITIVE	الاستماع المثير للاهتمام حقًا حول كون مستقبل التعليم رقميًا هو سؤال لنا جميعًا كيف نتوقع أن يتغير التعليم خلال السنوات القادمة	Really interesting hearing about the future of education being digital is a question for all of us how do we expect education to change over the coming years
NEGATIVE	التعاون هو استراتيجية مربحة لجميع أنواع الأعمال اقرأ أحدث عناصر التثبيت حول سبب مساعدتنا في الالتصاق معًا عبر	Collaboration is a win-win strategy for all types of businesses Read our latest install on why it helps us stick together across
NEUTRAL	تضمن سياسة التعليم الوطنية عدم استبعاد أي طفل من عملية التعلم وافق مجلس الوزراء على الاستخدام العادل للتكنولوجيا لتسهيل التعلم الرقمي	The National Education Policy ensures that no child is excluded from the learning process The Cabinet has approved the equitable use of technology to facilitate digital learning
POSITIVE	ترفع التكنولوجيا المستخدمة الحد الأدنى من النصف الأول من تفرض التعلم عبر الإنترنت محررون يحثون الأخبار على قراءة المزيد	The technology used raises the minimum of the first half of the online learning mandate Editors urge the news to read more
NEUTRAL	هذا مثال على نموذج سأضيفه إلى التحقق منه وقم بتنزيل القالب	This is an example template that I will add to check out and download the template
NEUTRAL	أنا من الأطفال إلى أمي نازح حاليًا في عائلة ⃣ رحل طفلي من الأقارب المدينين يرجى إعادة الحياة إلى عائلاتنا	I am from children to my mother currently displaced in a family ⃣ my child is gone from relatives in debt please bring life back to our families
POSITIVE	شكراً لبعض المتبرعين الكرماء و لدعمهم لي كمدرس وطلابي أنا مدرس أفضل لأن كل ما جعلته ممكنًا	Thank you to some of the generous donors for supporting me as a teacher and my students I am a better teacher because everything I made possible
POSITIVE	يسعدنا أن نعلن عن إعادة إطلاق مجموعة فهم الخرف قريبًا والتي تم تصميمها لتحسين فهم الخرف والرعاية المقدمة لمن يعيشون معه اقرأ منشور المدونة لمعرفة المزيد	We are excited to announce the soon-to-be relaunch of the Understanding Dementia group, which is designed to improve understanding of dementia and care for those living with it. Read the blog post to learn more.
POSITIVE	فيديو هذا الأسبوع هو صوتك اقرأه بالكلمات ابحث عنه في لعبتنا الممتعة وقل وغني بصوتك تعلم أسبوعيًا مجانيًا بواسطة مدرس بريطاني متمرس	This week's video is your voice Read it with words Find it in our fun game Say and sing with your voice Learn a free week by an experienced British teacher
POSITIVE	إن قدرتنا على توزيع وصول أمبير لجمهورك داخل مكبر الصوت خارج مؤسستك هو ما يميزنا عن البقية تعرف على كيف يمكننا منح الأشخاص خارج عملك وصولاً آمنًا إلى	Our ability to distribute amp access to your audience within the amplifier outside your organization is what sets us apart from the rest Learn how we can give people outside your business secure access to
POSITIVE	هل تريد تجربة لنظام إدارة التعلم أفضل للمتعلمين لديك هو شريك مع تاريخ طويل في توفير تطبيقات منصة الحائزة على جوائز اكتشف المزيد	Want a better learning management system experience for your learners? A partner with a long history of providing award-winning platform applications Find out more
POSITIVE	مهتم بالتكامل تحقق من اشترك في	Interested in integration Check out Subscribe to
POSITIVE	إليك مقطع الفيديو الأخير مع ودروس من فريق عالي الأداء اليوم ننظر إلى تقدير فريقنا ومواهبهم	Here's the final video with and lessons from a high performing team today we look at appreciating our team and their talents
NEUTRAL	الإبداع والابتكار يأتي من القدرة على التفكير خارج الصندوق تطمح إلى رعاية ذلك	Creativity and innovation come from the ability to think outside the box aspire to nurture it
POSITIVE	متع عينيك بالطريقة الجديدة للتعلم إنها تسمى تجربة تعليمية ومختلفة تمامًا مقارنةً بمؤسستك تحقق منها	Feast your eyes on the new way of learning It's called an educational experience and it's completely different compared to your institution Check it out
NEGATIVE	تستكشف شركة سبب اعتبار الهوية الذاتية السيادية مفتاحًا لتطوير المواهب الخفية للمؤسسة في	A company explores why sovereign self-identity is key to developing an organization's hidden talents
NEUTRAL	تعرف على ما يمكن أن تفعله لك أيضًا	Find out what it can do for you too
POSITIVE	اليوم هي فرصتك الأخيرة للاستفادة من جميع دورات برنامج في برنامج فلاش يوليو لشهر يوليو وهذا ما يصل إلى إيقاف الدورات التدريبية ولكن حتى منتصف الليل فقط	Today is your last chance to take advantage of all July Flash Program courses for the month of July and this is up to stopping the courses but only until midnight
NEUTRAL	تهانينا لكل مجموعة لمدارسنا الشريكة	Congratulations to each group of our partner schools
POSITIVE	على الرغم من أن الفصول الدراسية عبر الإنترنت تختلف عن التفاعل المباشر وجهاً لوجه يمكن استخدام التكنولوجيا لدعم التدريس بشكل حقيقي	Although online classes are different from face-to-face interaction, technology can be used to truly support teaching
NEUTRAL	شكرًا لانضمامك إلينا في أيام ندوة عبر الإنترنت حول التوعية في منظمة بالتعاون مع لمزيد من المعلومات حول يمكنك دائمًا زيارة الرابط أدناه	Thank you for joining us on the Days of Awareness Webinar in Collaboration with
POSITIVE	هذه هي فرصتك الأخيرة للاستفادة من الدورات التدريبية في شهر يوليو ابدأ رحلتك مع مؤسسة أو تتبع بيانات اعتمادك بسرعة إلى أحدث تطور لـ	This is your last chance to take advantage of our July courses Start your journey with an institution or quickly track your credentials to the latest development of
POSITIVE	نحن نكرم ونحترم مرشدينا الذين يرشدوننا دائمًا على الطريق الصحيح	We honor and respect our guides who always guide us on the right path
POSITIVE	التعلم الإلكتروني الثابت	static e-learning
NEUTRAL	احتفالات يوم الصداقة من قبل في	Friendship Day Celebrations by V
NEUTRAL	احتفالات يوم الصداقة في مدرسة الدولية لمرحلة ما قبل المدرسة	Friendship Day Celebrations at International School for Pre-School
NEUTRAL	احتفالات يوم الصداقة في روضة سبرينج بورد الدولية فرعي رام أنت هاب أور ونا شار آم	Friendship Day Celebrations at Springboard International Kindergarten Sub Ram Ant Hap Or Wanna Char Am
NEUTRAL	ألق نظرة داخل منصة التدريس عبر الإنترنت في قراءة المزيد	Take a look inside the online teaching platform to read more
POSITIVE	شكرًا لكارول تعلم ميلر على المتابعة يرجى أيضًا التواصل معي على على والاشتراك للحصول على محتوى رائع ومحتوى	Thank you, Carol, teach Miller for following. Please also reach out to me on instagram and subscribe for great content and content
POSITIVE	حتى التركيبة السكانية للمدارس والكليات تتغير في الهند تبحث سياسة التعليم الوطنية المقترحة حديثًا في دفع أكبر للتعليم الرقمي	Even the demographics of schools and colleges are changing in India The newly proposed National Education Policy looks at a greater push for digital education
NEUTRAL	إطار تفاعل الطلاب القائم على إنترنت الأشياء باستخدام تقييم درجات الانتباه في التعلم الإلكتروني محمد فارهان وآخرون	IoT-Based Student Interaction Framework Using Attention Scores Assessment in E-Learning Muhammad Farhan et al
NEUTRAL	يشارك المشرف الرؤية لتقنية اقرأ المزيد	Supervisor shares vision for technology Read more
NEUTRAL	صفوف عبر الإنترنت أجراها خريج الذي يتمتع بخبرة سنوات عديدة في التدريس	Online classes conducted by a graduate who has many years of teaching experience
NEUTRAL	التعلم الإلكتروني هو هذا التدريس للطلاب أو التدريس مع الطلاب رئيس روبرت جون موير	E-learning is that teaching to students or teaching with students President Robert John Muir
POSITIVE	كيفية تطبيق تكنولوجيا التعليم في الفصل الحديث	How to apply educational technology in the modern classroom
POSITIVE	شكرًا لك على المتابعة يرجى أيضًا التواصل معي على على والاشتراك للحصول على محتوى رائع ومحتوى	Thank you for following. Please also reach out to me on ali and subscribe for great content and content
POSITIVE	ما إذا كانت المسافة الهجينة أو الكاملة ستلعب دورًا أكبر في هذا العام الدراسي انضم إلينا لمعرفة المزيد عن جهود و احصل على إجابات لأسئلتك حول	Whether hybrid or full distance will play a bigger role this school year Join us to learn more about our efforts and get your questions answered about
NEUTRAL	هل تساءلت كيف يمكنني عرض عمل طلابي في استخدام السبورة الرقمية	Have you wondered how I can present my students' work using the digital whiteboard
POSITIVE	ست استراتيجيات للتعلم الفعال عن بعد ملخص للمعلمين عبر و	Six Strategies for Effective Distance Learning Summary for Educators via
NEUTRAL	أنت تعلم أنك خبير تقني عندما تقوم إحدى الشاشات بقصها	You know you're a tech expert when a screen cuts it
NEUTRAL	ما هي الأسئلة ذات الأولوية لتوجيه قادة المدارس	What are the priority questions to guide school leaders
NEUTRAL	تفاوض أطفالي الآن حول دقائق التبييت لوقت الشاشة و الوقائي أيضًا	My kids are now negotiating over rollover minutes for screen time and pre-emption too
POSITIVE	نعتقد أن الحصيرة العظيمة تتجاوز التدريس الفعال الكتب المدرسون العظام هم أبطال الميدالية الأولى من التي يدعمونها مقابلة أحد مدرسينا السيد جيف	We believe that the Great Mat goes beyond effective teaching Books Great teachers are champions of the first medal who they support Meet one of our teachers Mr. Jeff
POSITIVE	مستند تقني رائع من إعداد إضافة الكسور لإطلاق الثقة في مرونة مضخم الصوت	Great white paper by Fractional Addition to build confidence in the flexibility of the subwoofer
POSITIVE	مرحبًا روس شكرًا جزيلاً على مساعدتك اليوم أحب مدى استجابة هذه المنصة في دعم مستخدميها أناس حقيقيون متحمسون بشأنهم	Hey Ross, thank you so much for your help today, I love how responsive this platform is in supporting its users, real people who are passionate about them.
POSITIVE	هل تبحث عن دليل شامل للوصول إلى أفضل مجموعات البيانات المجانية لأننا قمنا بتغطيتك تسجيل	Are you looking for a comprehensive guide to access the best free datasets because we've got you covered? Sign Up
POSITIVE	تريد أن تعرف لماذا تعتبر الأفضل لقراءة هذه المدونة سجل الآن	Want to know why you are the best to read this blog? Register now
POSITIVE	اكتشف كيف يمكنك أولاً تحديد الموظفين والقادة ذوي الإمكانات العالية ثم كيف يمكنك مساعدتهم على النمو من خلال التدريب على القيادة المستهدفة في مدونتنا الأخيرة	Find out how you can first identify high potential employees and leaders and then how you can help them grow with targeted leadership training in our recent blog
POSITIVE	ما هو مهم بالنسبة لك عندما يتعلق الأمر بالتعلم عبر الإنترنت نحن نسعى جاهدين لتقديم أفضل تجربة تعليمية ممكنة عبر الإنترنت تعرف على صفات في	What is important to you when it comes to online learning We strive to provide the best possible online learning experience.
NEGATIVE	أحدث الأستاذ جوش جامبل بفضل	Latest Professor Josh Gamble Thanks
NEUTRAL	الدروس عبر الإنترنت الآن أيام للأطفال	Online lessons now a days for kids
POSITIVE	كانت هذه طريقة رائعة لقضاء أسبوعي الأول على الساحل الغربي شكرًا لانضمامك إلينا في حفلة الرقص الافتراضية	This was a great way to spend my first week on the West Coast Thank you for joining us for our virtual dance party
NEUTRAL	سيكون كل شيء عن العلاقات مثلما تذكرنا فصولنا الدراسية العادية أيضًا بالأساسيات نبدأ هناك ونبقى يقظين لقد حصلنا على هذا	It will be all about relationships just as our regular classes also remind us of the basics start there and stay vigil we got this
NEUTRAL	يتذكر الأصدقاء رئيس الجامعة كانديس دودسون باعتباره قوة تقنية في قراءة المزيد	Friends remember University President Candice Dodson as a technical force in Read More
NEUTRAL	جزء من المشكلة عند تصميم المهام والاختبارات لردع الغش هو التعرف على شكل الغش	Part of the problem when designing tasks and tests to deter cheating is recognizing what cheating looks like
NEUTRAL	لعائلة زيتز في يومنا في الكابيتول	For the Zeitz family today in the Capitol
NEUTRAL	مع المزيد من أنظمة المدارس التي تختار خبراء التعلم عن بعد يثقلون في قراءة المزيد	With more school systems choosing distance learning experts weigh in on reading more
POSITIVE	إليك الرابط إلى قوالب حفل توزيع جوائز نهاية العام الرائعة التي يمكنك تنزيلها مجانًا	Here's the link to our awesome year-end awards ceremony templates that you can download for free
NEUTRAL	رؤوس من تطبيق	Headers from the application
POSITIVE	كان من المشجع أن أرى الطريقة التي استخدم بها زملائي في التدريس المحليون هذه التكنولوجيا الجديدة التي اكتسبت الثقة باستخدامها تعويذة الطاقة الشمسية وكذلك الطلاب المبتسمون طوال دروسهم أثناء استخدام الموارد داخل المكتبة الرقمية	It was encouraging to see the way my local teaching colleagues used this new technology that I gained confidence in using the Solar Mantra as well as the students smiling throughout their lessons while using the resources within the digital library
NEUTRAL	حوّل نشاطك إلى كن مع زيارة	Turn your activity into a be with a visit
POSITIVE	نفس أمبير نشاط مختلف للتعلم شخصيًا مثالي وأكثر بالإضافة إلى أنه مغلق الآن الرابط في سيرتي الذاتية	Same & different activity for learning in person perfect and more plus now closed link in my bio
NEUTRAL	ابدأ الآن قم بزيارة لتتعلم كيف يمكنك تغيير حياتك	Get started now visit to learn how you can change your life
POSITIVE	استمتع باللعب مع حجرة الدراسة في	Enjoy playing with the classroom in
NEUTRAL	يعد إنشاء محتوى تعليمي يمكن الوصول إليه على أي نوع من الأجهزة أمرًا أساسيًا في الوقت الحاضر	Creating educational content that can be accessed on any type of device is essential nowadays
POSITIVE	مرحبًا زملائي زملاء الدراسة ما هي بعض الأدوات الجيدة التي تستخدمها للطلاب لعرض عملهم عند التعلم رقميًا نستخدم في مدرستي	Hello fellow classmates what are some good tools you use for students to showcase their work when learning digitally we use in my school
POSITIVE	يتكشف مستقبلنا أمام أعيننا تمامًا حيث يحتل كيف تم طرحه في المقدمة خلال	Our future is completely unfolding before our eyes as it occupies how it was brought to the fore during
NEUTRAL	لقد خذل المعلمون عقدًا من العمل في مجال التكنولوجيا الرقمية قراءة المزيد	Educators have let down a decade of digital technology read more
NEUTRAL	تنشئ جامعة ولاية أوهايو ورش عمل لمساعدة معلمي أوكلاهوما على الانتقال إلى التعلم عبر الإنترنت قراءة المزيد	Ohio State University creates workshops to help Oklahoma teachers transition to online learning Read more
POSITIVE	ك عرض سوق تكنولوجيا التعليم حجم الطلب حصة السوق الاتجاه الأخير نمو سعر السوق اقرأ المزيد	K Education technology market supply Demand volume Market share Recent trend Market price growth Read more
NEUTRAL	يجب أن أظهر لزملائي في الفريق كيفية إنشاء فصول دراسية افتراضية نحن بالتأكيد في طريقنا للارتقاء بالمشاركة إلى المستوى التالي	have to show my teammates how to create virtual classrooms We are definitely going to take engagement to the next level
POSITIVE	شكرًا لك على التحدث إلى حول تجربتها في الإنترنت ونأمل أن نتمكن من المساعدة في تشجيع الجيل القادم من الشباب وخاصة النساء على التفكير في مهنة في	Thank you for talking to me about her experience online and hopefully we can help encourage the next generation of young people and especially women to consider a career in
POSITIVE	العرض هنا الكثير من الموارد الرائعة على الموقع	Presenting here a lot of great resources on the site
POSITIVE	نصائح للتدريس تقريبًا خلال السنة الأولى	Tips for teaching roughly the first year
POSITIVE	شكرًا لك على هذا المورد الرائع والمجتمع الذي اشتركت فيه للتو في	Thank you for this great resource and the community you just signed up for
NEUTRAL	تم منح شهادة المستوى الذهبي لشركاء البرامج لتكامل دعم المؤسسات للسنة الثانية على التوالي معرفة المزيد	Program Partner Gold Level Certification awarded for Enterprise Support Integration for the second year in a row Learn more
POSITIVE	عش في قلوب الاطفال الذين يخوضون معارك كبيرة	Live in the hearts of children who fight great battles
POSITIVE	يستشهد معلمو من بزيادة احترام المعلمين لأن النتيجة الإيجابية للوباء تتفشى قراءة المزيد	Teachers from whom cite increased respect for teachers because the positive outcome of the epidemic is spreading Read more
POSITIVE	من المبتدئ إلى المتقدم قمنا بتغطيتك	From beginner to advanced we have you covered
POSITIVE	تجربة غرف الهروب الرقمية هذا الصباح مع طاقم الصيف المذهل لدينا	Experience digital escape rooms this morning with our amazing summer crew
POSITIVE	تعرف على عرض العقد والترحيل المجاني لجميع المؤسسات التي تستخدم نظام إدارة التعلم مفتوح المصدر	Learn about contract offer and free migration for all organizations using open source learning management system
NEUTRAL	رائد الأعمال الهايتي كيفن سيل قادر على تغيير التعليم بعد قراءة المزيد	Haitian Entrepreneur Kevin Seal Can Change Education After Read More
POSITIVE	يمكن أن تساعدك مهارات النجاح في العثور على وظيفة هذا التدريب المجاني والتفاعلي من استخدامات محاكاة الفيديو لتجربة سيناريوهات حقيقية للبحث عن عمل سجل هنا باستخدام رمز الوصول التعليمي	Success Skills can help you find a job This free, interactive training uses video simulations to try out real job search scenarios Register here with this educational access code
NEUTRAL	احتفالات يوم الصداقة في مدرسة سبرينج بورد الدولية	Friendship Day Celebrations at Springboard International School
NEUTRAL	النطاق العريض الخاص الجاهز من يدعم التعلم عن بعد قراءة المزيد	Ready-made private broadband supports distance learning Read more
NEUTRAL	يكتشف استطلاع أن أكثر من الطلاب المحتملين أكثر ميلًا للنظر في البرامج عبر الإنترنت على أنها قراءة المزيد	A survey finds that more prospective students are more likely to view online programs as Read More
NEUTRAL	العودة إلى المدرسة ولكن ابق في قائمة التسوق قراءة المزيد	Back to school but stay on the shopping list Read more
POSITIVE	إلهام اليوم أنت تعرف الكثير لا تركز على ما لا تعرفه شكرًا	Today's inspiration You know a lot Don't focus on what you don't know Thanks
POSITIVE	ستكون العديد من فصول الكليات متاحة عبر الإنترنت هذا الخريف حيث تجعل مخزونات تكنولوجيا التعليم هذه الصفوف قراءة المزيد	Many college classes will be available online this fall as educational technology stocks make these classes read more
POSITIVE	قم بإعداد روتين يومي جديد للكتابة عند العودة إلى المدرسة أو دقائق من ممارسة الطلاقة في دفتر ملاحظات للكتاب الأعمال الروتينية في الفصل رقميًا أو خارج الفصل جرب شرائح مجانًا	Set up a new daily writing routine for back to school or minutes of fluency practice in a notebook to book Routines in class digitally or out of class Try slides for free
NEUTRAL	في ندوة عبر الإنترنت حول الوعي بتنظيم بالاشتراك مع انضم إلينا غدًا في لأننا معًا يمكننا محاربة هذا الوباء عبر الإنترنت رابط	In a webinar on awareness organized jointly with Join us tomorrow at Because together we can fight this pandemic online link
POSITIVE	تعاني الهوامش في اقرأ المزيد	Margins suffer in Read more
NEUTRAL	له تحدياته	He has his challenges
POSITIVE	ممارسو من و و الذين يشاركون في دوراتنا التدريبية الأولى عبر الإنترنت كأفلام التحالف التي تم إنتاجها جزئيًا أظهرت استخدامًا متنوعًا كبيرًا للأفلام والتصوير الفوتوغرافي للتعلم	Practitioners of and from and who participate in our first online training courses as partially produced Alliance films have demonstrated a great diversity of use of film and photography for learning
POSITIVE	كيف يدير اجتماعات التكبير الذكي عاطفياً إنها علامة على القيادة الحقيقية خاصة خلال الأوقات الصعبة عبر	How to Emotionally Manage Smart Zoom Meetings It's a sign of true leadership especially during tough times across
POSITIVE	نحن نساعد في تعزيز النظام الأساسي من خلال متجر سجلات التعلم السريع الذي يدعم الذروة في التعلم والتعليم المنزلي	We help boost the platform with our Accelerated Learning Records Store that supports peak learning and homeschooling
POSITIVE	هل تعلم أن الحرفين و من يعنيان أن يقدمان أي شيء من الألف إلى الياء تريد معرفة المزيد من الحقائق المثيرة للاهتمام حول العلامات التجارية المفضلة لديك مرحبًا بك في	Did you know that the two letters and who mean to offer anything from A to Z Want to know more interesting facts about your favorite brands Welcome to
NEUTRAL	استراتيجيات التدريس عبر الإنترنت الدليل النهائي	Online Teaching Strategies The Ultimate Guide
POSITIVE	تعد الرسالة الصباحية طريقة شائعة لمساعدة طلاب المرحلة الابتدائية على الانتقال إلى المدرسة ويمكن تكييفها للتعلم المنزلي عبر	The morning message is a popular way to help primary students transition into school and can be adapted for home learning via
POSITIVE	دعنا نحصل على أزياء جديدة تمامًا مثلما كنا نفعل في الأوقات العادية إثارة الحماس لإعادة فتح المدارس وإن كان ذلك أمرًا جيدًا تقريبًا	Let's get new outfits just like we used to do in normal times Get excited about reopening schools if it's almost a good thing
POSITIVE	مشاركة النشرة الإخبارية لشهر يوليو بما في ذلك موضوعات التوعية والإرشاد وتقييم مجاني للعمل عن بُعد	Share our July newsletter including outreach, mentorship and free assessment of remote work
POSITIVE	بالتعاون مع نعلم الأطفال من مدرستنا مفاهيم جديدة من خلال أنشطة رواية القصص يتم إرسال إلى كل طفل التعلم أصبح ممتعًا باستخدام الأدوات التفاعلية شكرًا لمساعدتنا على توسيع أفقهم	In collaboration with We teach children from our school new concepts through storytelling activities Every child is sent to Learning made fun with interactive tools Thank you for helping us expand their horizons
NEUTRAL	يتيح لك أخذ الموضوع الذي تختاره مع المعلم الذي تختاره	Lets you take the subject of your choice with the teacher of your choice
POSITIVE	إذا كنت تتحدث أو كتبت هذا فأنا أحب الدردشة لمعرفة ما إذا كان بإمكاني المساعدة أكثر	If you are talking or writing this I would love to chat to see if I can help more
POSITIVE	جاري التوظيف لموظف التعلم الرقمي بموجب عقد محدد المدة اعرض التفاصيل الكاملة على موقعنا الإلكتروني	Hiring for Digital Learning Officer on a fixed-term contract View full details on our website
NEUTRAL	يتطلب مستقبل تطوير مضخم الصوت نجاح الاستراتيجيات الرئيسية نكشف عنها هنا	The future of subwoofer development requires the success of the main strategies we reveal here
NEUTRAL	كيفية سد الفجوة	How to bridge the gap
POSITIVE	تم وضع سياسة التعليم الجديدة في دياس لبناء معالم جديدة لفرص أمبير	Dias' new education policy has been set to build new milestones for amp opportunities
NEUTRAL	صندوق رواد الأعمال علي بابا هونغ كونغ يطلق مسابقة اقرأ المزيد	Alibaba Hong Kong Entrepreneur Fund Launches Read More . Contest
NEGATIVE	في أحدث مدونتنا نلقي نظرة على فوائد النهج المؤقت في تطوير التعليم الإلكتروني	In our latest blog we take a look at the benefits of a temporary approach in e-learning development
NEUTRAL	للحصول على قوة عاملة عالية التقنية مع نجاح كبير في مجال الحمض النووي تحتاج المؤسسات إلى الاستثمار في تطوير قدرات الموظفين اختر من خططنا المنسقة احصل على مهارات محددة اكتشف الآن	To have a high-tech workforce with great success in the DNA business, organizations need to invest in employee development Choose from our curated plans Get specific skills Find out now
POSITIVE	التعلم في تدفق العمل انقل المحتوى التعليمي الخاص بك إلى التطبيقات والخدمات التي يعيش فيها موظفوك	Workflow Learning Bring your learning content to the apps and services your employees live in
NEUTRAL	انضم إلى مليون محترف واشترك في منهجية الأكثر ممارسة في العالم لجميع دورات التي تم إيقافها في يوليو	Join a million professionals and take part in the world's most practiced methodology for all courses that were discontinued in July
POSITIVE	أنا بصدد إنشاء تطبيق هل لدى أي شخص أية نصائح أو توصيات هامة حول البرنامج لاستخدامه	I'm building an app. Does anyone have any important tips or recommendations about the software to use?
NEUTRAL	لأولئك منكم الذين مروا بصدمة في تجربة عميلك انضموا إلى جلستنا المتعمقة غدًا بتطبيق عدسة نفسية على ممارسة الإشراف على التدريب مع	For those of you who have gone through trauma in your client experience join our in-depth session tomorrow applying a psychological lens to your coaching supervision practice with
NEUTRAL	دخلت و في شراكة لتوفير الوصول إلى الاتصال المستمر للمؤسسات التعليمية والمتعلمين من خلال مبادرتهم اقرأ البيان الصحفي هنا	has entered into a partnership to provide access to continuous communication for educational institutions and learners through their initiative Read the press release here
POSITIVE	لم تعد التكنولوجيا مجرد ضجيج إنها طريقة مفرطة لدعم نجاح الأعمال والنمو لا تأخذ كلمتنا على هذا النحو انظر بنفسك اشترك في الذي يثق به مستخدمو	Technology isn't just hype anymore. It's an excessive way to support business success and growth. Don't take our word for it. See for yourself. Subscribe to who our users trust.
POSITIVE	نعم حان الوقت للتكيف مع العصر الجديد لتعليم التعلم	Yes, it is time to adapt to the new era of teaching learning
NEUTRAL	تعيين أعضاء هيئة التدريس في على رأس القائمة في المنطقة قراءة المزيد	Appointing faculty members at the top of the list in the region Read more
POSITIVE	يسعدني تسهيل عملية التطوير المهني المستمر مع رواندا أثناء استعدادهم لتقديم أول جلسة عبر الإنترنت	I am happy to facilitate the CPD process with Rwanda as they prepare to deliver their first online session
POSITIVE	التأثير الاقتصادي لفيروس كورونا على تقنية التعليم يقضي على السوق ارتفاع الطلب ويضمن قراءة المزيد	The economic impact of the Corona virus on educational technology eliminates the market in high demand and ensures Read more
NEUTRAL	التعلم الإلكتروني الخطي	Linear E-Learning
POSITIVE	لدعم وافر متوفرة في و اربح شهادات ومكافآت كلما تقدمت	For ample support available in and win certificates and rewards as you progress
NEUTRAL	يثق أحد الوالدين في أطفالك ولا يعتقد أنهم سوف يسيئون استخدام التكنولوجيا والأدوات التي يحتاجون إليها كل هذا ويجب علينا دعم تعليمهم	parent trusts your children and does not believe that they will misuse the technology and tools they need all of this and we must support their education
POSITIVE	إجازات الامتحانات والعام الدراسي الجديد قلق من جعل التعليم عبر الإنترنت فعالاً هذا لك مقال بقلم	Exam holidays and the new school year worried about making online education effective This is an article for you by
POSITIVE	طلب طلابنا ذلك واستمعنا إلى توفير كبير في التكلفة على جميع الكتب المدرسية لـ للمساعدة في إعدادك للفصل الدراسي الجديد وتعزيز دراستك تسوق عبر الإنترنت	Our students have requested and we have heard significant cost savings on all textbooks to help prepare you for the new semester and advance your studies Shop online
NEUTRAL	ملاحظات الحرم الجامعي يوليو قراءة المزيد	Campus notes July Read more
POSITIVE	تعلن عن تحدينا للارتقاء إلى بوابتنا المتكاملة محتوى غني وفعال من حيث التكلفة	Announces our challenge to rise to our integrated portal rich and cost-effective content
NEUTRAL	البحث قبل عبر	Search before via
NEUTRAL	كيف يعمل البحث عن طريق	How search by . works
NEUTRAL	الإنترنت كيف يعمل البحث عن طريق	How internet search works by
NEUTRAL	البحث عن مقاعد في مجلس إدارة مدرسة مانشستر قراءة المزيد	Looking for seats on the Manchester School Board Read more
POSITIVE	السياسة التعليمية الجديدة في السياسة التعليمية الجديدة تحفز تشكيل منتدى التكنولوجيا قراءة المزيد	The new educational policy in the new educational policy stimulates the formation of the technology forum read more
POSITIVE	مهمتنا هي وضع المعلومات والفرصة في أيدي الجميع يمكن للمتعلمين لدينا العثور على تدريب على المهارات مجانًا عبر الهواتف الذكية والهواتف الأساسية قم بزيارة لمشاهدة الندوة الكاملة على الويب	Our mission is to put information and opportunity in everyone's hands Our learners can find free skills training via smartphones and basic phones Visit to watch the full webinar
POSITIVE	تم تحديث أدوات تقنية التعليم المجانية والمخفضة للتعلم عبر الإنترنت أثناء جائحة فيروس كورونا قراءة المزيد	Free and discounted education technology tools updated for online learning during the coronavirus pandemic Read More
NEUTRAL	كنا ببساطة نعد الأيام ونرى صورة	We were simply counting the days and seeing a picture
NEGATIVE	أكمل طلابنا دورات من جامعات شريكة على مستوى العالم	Our students have completed courses from partner universities worldwide
NEGATIVE	الأخبار عبر المدارس النيجيرية تُجبر على إعادة التفكير في حدودها الرقمية ونماذج التعليم في جائحة	News across Nigerian schools is forcing to rethink their digital frontiers and education paradigms in a pandemic
POSITIVE	هل تعلم أن تسجيلات الندوة المحددة متاحة على في أي وقت تحقق منها	Did you know that specific seminar recordings are available at anytime check them out
NEUTRAL	كيف تثبت عملك في المستقبل مع	How to prove your future business with
POSITIVE	يتم فتح منصة لفهم الإطار الرقمي في المشهد التعليمي خبراء من مختلف القطاعات للتحدث عن التعليم المستقبلي	A platform is opened to understand the digital framework in the educational landscape, experts from different sectors talk about future education
POSITIVE	يمكنني القيام بتسويق كتاب يمكنك بسهولة توظيفي لمعرفة المزيد من المعلومات يرجى النقر فوق هذا الرابط	I can do book marketing you can easily hire me to know more information please click this link
NEUTRAL	للاستعداد للتعلم الرقمي لا أستطيع الانتظار لمقابلة أطفالي تقريبًا	To get ready for digital learning I almost can't wait to meet my kids
NEUTRAL	تدعم شركة ناشئة تتطلع إلى تحدي في سوق اقرأ المزيد	Supports a startup looking to challenge the market Read More
NEGATIVE	مبادئ التدريس عن بعد في جامعة كيب تاون منخفضة التقنية	Principles of Distance Teaching at the Low-Tech University of Cape Town
NEUTRAL	خصص وقتًا للاستراحات الدماغية 🧠	Make time for brain breaks 🧠
POSITIVE	نحن نعرف أفضل طريقة لإنشاء تعليم جذاب عبر الإنترنت ألق نظرة أدناه لمعرفة طريقة إنشاء التعلم التي نستخدمها للتأكد من أن كل دورة تعليمية نقوم بإنشائها ستكون ممتعة ولا تنسى	We know the best way to create engaging online learning Take a look below to see the learning creation method we use to make sure that every learning course we create is fun and memorable
NEUTRAL	اتجاهات قراءة المزيد	directions read more
POSITIVE	هل تعلم أنه يتم استخدامه في الدفاع شاهد هذا الفيديو لمزيد من التقنيات الشيقة المشتقة من ها هي فرصتك لترقية موقعك في هذا المجال	Did you know that it is used in defense Watch this video for more interesting techniques derived from here is your chance to promote your position in this field
POSITIVE	لا تؤخر أهدافك احصل على صالحك على الإطلاق بأسعار لم يسبق لها مثيل اليوم	Don't delay your goals, get your favourite, at unparalleled prices today
POSITIVE	محاولة العثور على أفضل الأسباب لاستثمار وقتك لتعلم سجل هذا موجود لمساعدتك على التسجيل الآن	Trying to find the best reasons to invest your time to learn to register this is there to help you register now
POSITIVE	تحتاج إلى إصلاح سريع للأخطاء والأخطاء ستساعدك هذه النصائح المذهلة على التعامل مع الأخطاء بسهولة في التسجيل الآن	You need a quick bug and bug fix, these amazing tips will help you to deal with errors easily in your registry now
POSITIVE	هل ترغب في استكشاف عالم مذهل من الراحة على أريكتك برنامج تعليمي شامل لك اغتنم الفرصة هنا	Do you want to explore the amazing world of comfort on your sofa? A comprehensive tutorial for you grab the opportunity here
NEUTRAL	تمهيد الطريق للعام الدراسي عبر الإنترنت عبر	Paving the way for the school year online via
POSITIVE	دراسة حالة مثل العديد من مدارس العنوان الأول أكبر تحديين نواجههما هما وقت التدريس والمناهج الدراسية ذات الصلة تساعد على جميع الجبهات	Case Study Like many Title I schools our two biggest challenges are teaching time and relevant curricula helping on all fronts
NEUTRAL	طرق للحفاظ عليها أثناء إغلاق مدرستك عبر	Ways to keep them safe while your school is closed via
POSITIVE	فريق اليوم الأخير ينهي بقوة تعال وانضم إلينا لا تعرف ما لا تعرفه	Last day team finishes strong Come join us Don't know what you don't know
POSITIVE	أحب هذا الاتجاه الصغير للفصول الدراسية آمل أن يستمتع الأطفال الذين تعلموا في المنزل على الأقل بفصلي الافتراضي وسوف يشمل الكثير من الروابط	Love this little classroom trend I hope the home-schooled kids will at least enjoy my virtual class and it will include lots of connections
NEUTRAL	حسنًا غيرته الآن يطابق لون فصلي 🤓	Well I changed it now to match the color of my class 🤓
NEGATIVE	ثانيًا في سلسلتنا من أفضل عشر دورات تعليمية إلكترونية هي نظافة اليدين للعاملين في مجال الرعاية الصحية وهذا هو العنوان رقم واحد للرعاية الصحية في مكتبة دورات التعلم الإلكتروني لدينا ليس مفاجئًا اكتشف المزيد في آخر منشور بالمدونة حول نظافة اليدين	Second in our series of top ten eLearning courses is Hand Hygiene for Healthcare Professionals and this is the number one healthcare title in our e-learning course library. Find out more in our latest blog post on hand hygiene.
POSITIVE	تقدم خدمات احترافية لمساعدة مؤسسات التعليم العالي على التغيير وقراءة المزيد	Provides professional services to help higher education institutions change and read more
NEUTRAL	عندما يتعلق الأمر بالتعلم الرقمي عبر الإنترنت لا يوجد حل واحد يناسب الجميع	When it comes to online digital learning there is no one-size-fits-all solution
POSITIVE	هذا الفيلم القصير الذي تم سرده وتوضيحه بالكامل من خلال التركيز على اتخاذ القرار المشترك من خلال قصة الدكتور تي ري مين وجاك ماك كورك في ديل يمكنك الوصول إليه مجانًا على صفحة التعليم الرقمي الخاصة بنا	This short film entirely told and illustrated with a focus on shared decision making through the story of Dr. T. Ri Min and Jack McCork at Dell can be accessed free of charge on our Digital Education page
NEUTRAL	لقد أنشأت قائمة تشغيل لجميع جلسات مؤتمر التعلم الرقمي اشترك في قناة الخاصة بي هنا	I have created a playlist for all my digital learning conference sessions Subscribe to my channel here
POSITIVE	نأمل أن تراعي منصات التعلم الأخرى السلامة أولاً لطلابنا	We hope other learning platforms will put safety first for our students
POSITIVE	أنا أحب الاسم أنا بالتأكيد مهووس بالشرائح شكرًا لك على جميع القوالب الرائعة الخاصة بك إنها أول منفذ أتصل به عند إنشاء عرض تقديمي جديد للشرائح	love the name I'm definitely obsessed with slides Thank you for all your great templates It's the first port I come in contact with when creating a new slide presentation
NEUTRAL	تعيين جاكي ستر أوهبهن رئيسًا لنيل نت كامبس للتجارة قراءة المزيد	Jackie Sitter Ohbahn Appointed Head of Neil Net Campus Trading Read More
POSITIVE	أستمتع دائمًا برؤية كيفية قيام معلمينا المذهلين بتطبيق ما تعلموه لإنتاج رسم معلوماتي حول	I always enjoy seeing how our amazing teachers apply what they've learned to produce an infographic about
NEGATIVE	في منتصف الطريق من خلال الإجابة على سؤال الامتحان	Halfway through answering an exam question
NEUTRAL	عندما أتخرج أخيرًا	When I finally graduate
POSITIVE	سجل لمشاهدة ندوة مجانية عبر الإنترنت أفضل الممارسات يجب أن يعرفها كل مع كبير مقدر شركاء الصناعة الآخرين الذين تستضيفهم	Register to watch a free webinar Best Practices Everybody Should Know With Great Appreciation of the Other Industry Partners You Host
NEUTRAL	هو بالضرورة ثاني أفضل التعليم عبر الإنترنت أخبار جامعة تكساس اقرأ المزيد	It is necessarily the second best online education News University of Texas Read More
NEUTRAL	هناك حاجة ملحة لبدء الحوارات لاستكشاف نماذج التحالف لتصور وبناء البنية التحتية للجيل التالي اقرأ المزيد بواسطة	There is an urgent need to initiate dialogues to explore alliance models for conceiving and building the next generation infrastructure Read more by
POSITIVE	تجربة مدهشة المشاركة في القمة الافتراضية يوم آخر مفيد للأفضل ولكل متعلم إلهامي اليوم شكرًا لك على قيادة فريقنا	Amazing experience Participation in the virtual summit Another useful day for the better and for every inspirational learner today Thank you for leading our team
NEUTRAL	كيف تعطل التكنولوجيا التعليم الطبي اقرأ المزيد	How technology is disrupting medical education Read more
NEGATIVE	ليست هي المشكلة التصميم السيئ من تصميم لويس ألفارادو يستغرق تصميم الدورة وقتًا ولا ينبغي لأحد أن يحكم على الجودة من خلال النظر إلى فصل الربيع المتسارع	It's Not the Problem Bad Design by Luis Alvarado Course design takes time and no one should judge quality by looking at a rushing spring
NEUTRAL	فقط تحتاج إلى إضافة روابط الفيديو وموارد أمبير	Just need to add video links and amp resources
POSITIVE	أنا تقني لكن كونك مرتبًا رقميًا سيكون أمرًا مفيدًا للغاية فلن أتمكن من إجراء التدريب ولكن حصلت على الخيار الافتراضي شكرًا لك هناك بعض الأفكار الرائعة هنا	I'm technical but being a digital tidy would be very helpful I couldn't do the training but I got the default option Thank you there are some great ideas here
POSITIVE	يقدم تطبيقه التعليمي للمدارس مجانًا لمدة شهور	It offers its educational app to schools free for months
NEGATIVE	كيفية استخدام و للتعلم عن بعد	How to use and for distance learning
POSITIVE	عند تصميم محتوى التعليم الإلكتروني من المهم تقييم القدرات الحالية للمجموعة المستهدفة وتحديد فجوات الأداء والمعرفة	When designing e-learning content, it is important to assess the current capabilities of the target group and identify performance and knowledge gaps
POSITIVE	في أحدث منشور في مدونتي أشارك كيف تجعل الميزات الرائعة لنماذج منصة رائعة لتعلم الطلاب	In my latest blog post I share how the cool features of Templates make a great platform for student learning
POSITIVE	تتوفر لوحة معلومات الطالب لجميع طلاب ā في الوقت المناسب لبدء المدرسة وستكون مفيدة سواء أكانوا يتعلمون من المنزل أو عن بُعد ويمكنهم الحفاظ على كل شيء منظمًا في مكان واحد	The Student Dashboard is available to all ā students in time to start school and will come in handy whether they are learning from home or remotely and can keep everything organized in one place
POSITIVE	إذا كان لديك إيجار جاهز لتخصيص سنوات للحصول على درجة البكالوريوس ففكر في الحصول على درجة الزمالة تعرف على برامج الزمالة لدينا في	If you have rent ready to set aside years for a bachelor's degree, consider an associate's degree Find out about our fellowship programs at
NEGATIVE	ما يحتاج قادة المدرسة لمعرفته حول التمويل في أوقات الميزانية الصعبة اقرأ المزيد	What school leaders need to know about financing in tough budget times Read more
NEUTRAL	تحتوي على عجلات المعلمين هذه تدور	These teachers wheels have spinning
POSITIVE	على وشك الوصول إلى أعلى مستوى خلال الأسبوع الجديد قراءة المزيد	About to reach the highest level during the new week Read more
NEUTRAL	قد تعتقد أن تسجيل الدخول إلى ندوة عبر الإنترنت أو الحصول على شهادة من خلال الدورات التدريبية عبر الإنترنت هو المكان الذي يبدأ فيه التعليم الإلكتروني ويتوقف ولكن التعلم الإلكتروني يتعمق في الواقع أكثر	You might think that logging into a webinar or getting certified through online courses is where e-learning starts and stops but e-learning actually goes deeper
POSITIVE	التسويق عبر الإنترنت استفد من كل جانب من جوانب التسويق الحديث عبر الإنترنت لدفع عملك إلى الأمام وتطوير استراتيجيات تسويق مستدامة	Online Marketing Take advantage of every aspect of modern online marketing to drive your business forward and develop sustainable marketing strategies
POSITIVE	كان الاسم السابق ليوم الفلاش باك نت هدفًا للحصول على كل شيء سلكيًا كان داعمًا مبكرًا اليوم نحتاج إلى خطة جريئة جديدة لتوصيل كل شخص في المدرسة والمنزل من نحن في هذا	The previous name Flashbacknet Day was a goal to get everything wired was supportive early today we need a bold new plan to connect everyone at school and home who are we in this
POSITIVE	الترحيب بإصلاحاتها الشاملة بما يتماشى مع المهمة الأساسية لبرنامج المتمثلة في الترويج لجميع الأطفال والبرامج الأفضل لهم	Welcoming its comprehensive reforms in line with WFP's core mission of promoting all children and the programs that are best for them
POSITIVE	الأدوات الجديدة الكل في واحد لتجارة المعلم قراءة المزيد	The New All-in-One Tools for Trading Guru Read More
NEGATIVE	تحقق من مقالتي الأخيرة دراسة الحالة العمل كالمعتاد خلال مقتطف من القادم من الإصلاحات إلى سلسلة تقارير الاستبصار	Check out my recent business case study article as business as usual during an excerpt from the upcoming Fixes to Foresight Reports series
NEUTRAL	المجلد رقم المجلة الدولية للبحوث في التعلم المفتوح والموزع	Volume No. International Journal of Research in Open and Distributed Learning
POSITIVE	منح الرأي متاحة لعائلات طلاب شيروكي وسط الوباء اقرأ المزيد	Opinion grants open to families of Cherokee students amid pandemic Read more
POSITIVE	ستتعلم في هذا الندوة عبر الويب مبادئ تعلم سير العمل ما هو عليه وما هو ليس كذلك واكتشاف كيف يمكنك تسهيل ذلك بشكل أكثر فعالية في مؤسستك	In this webinar you will learn the principles of learning what workflow is and what it is not and discover how you can facilitate this more effectively in your organization
POSITIVE	يجلب التعلم عن بعد فوائد وتحديات للعديد من العائلات تزويد الأطفال بالنصائح والحيل لتوفير الوقت والتأقلم بشكل أفضل مع التكنولوجيا تحقق من هذه الاختصارات	Distance learning brings benefits and challenges for many families Providing kids with tips and tricks to save time and adapt better to technology Check out these shortcuts
POSITIVE	التدريب على الحدث المباشر الرائع اليوم حول شخصية تعزيز الحضور يتمتع الفصل الرقمي الخاص بك بالطاقة الإيجابية وهو ثروة من المعرفة شكرًا لك	Today's Great Live Event Training About Personality Boost Attendance Your digital class has positive energy and is a wealth of knowledge Thank you
POSITIVE	موسى يسجل برنامج تدوين الموسيقى المجاني	Moses Records Free Music Notation Software
POSITIVE	هل تسكن في الحديث عن السلبيات أو تبحث عن الفرص هذا العام نحن في وضع مثالي لتنمية التفكير خارج الصندوق واستخدام كل مورد ممكن لإشراك طلابنا	Do you dwell on the negatives or look for opportunities this year we are in an ideal position to develop thinking outside the box and use every possible resource to engage our students
POSITIVE	برنامج تعليمي رائع حول إنشاء تقييم باستخدام أداة التمييز	Great tutorial on creating a rating with the highlighter
POSITIVE	شكراً جزيلاً لفريقه وفريقه وشركائنا على المضي قدمًا بنا في هذا المسارالتأكد من أن كل طالب لديه إمكانية الوصول إلى الموارد التعليمية والتعلم المتاح عبر الإنترنت شكرًا لـ ومجلس الإدارة على دعمهم المستمر	big thank you to his team, team, and our partners for taking us on this pathEnsure that every student has access to the teaching and learning resources available online Thanks to and the Board of Directors for their continued support
POSITIVE	الطريقة الأسرع والأكثر اقتصادا لمعالجة النقص في المهارات هي وضع التكنولوجيا في العمل لمهارة المزيد من الأشخاص بشكل أسرع بدءًا بالمهارات الرقمية بأنفسهم	The quickest and most economical way to address the skills shortage is to put technology to work to get more people skilled faster, starting with the digital skills themselves.
POSITIVE	الدكتورة نانسي مورينو تقود قسم التعليم الجديد قراءة المزيد	Dr. Nancy Moreno leads the new education department Read more
POSITIVE	ورشة عمل مذهلة هذا الصباح مع كيف حولت طريقة تدريسنا مع عبر	Amazing workshop this morning with how you transformed the way we teach with Via
NEUTRAL	يمكن العثور على جميع التسجيلات من كل موضوع في سلسلة على	All recordings from each topic in the series can be found at
POSITIVE	حان الوقت بالنسبة لي للتعمق في عالم فن الطهي الرائع لمساعدتي في البدء	It's time for me to delve into the wonderful world of gastronomy to help me get started
POSITIVE	تكتسب بيئات التعلم الرقمي زخمًا كبيرًا كيف يمكن الاعتماد على رؤى من نظريات التعلم لدعم الطلاب مقال جديد	Digital learning environments gaining momentum How to draw on insights from learning theories to support students New Article
NEUTRAL	هل حصلت على فرصة لحضور سلسلة ندوات الويب الخاصة بإمكانية التتبع انقر فوق هذا الرابط لمشاهدة التسجيلات على راحتك	Did you get a chance to attend our Traceability Webinar Series Click this link to view the recordings at your convenience
POSITIVE	أتعلم دائمًا شيئًا جديدًا بعد سماع الحاضر يشارك بول معلومات قيّمة حول الحفاظ على الأمان عبر الإنترنت ومسؤوليتنا كمواطنين رقميين عن الوعي بالإنترنت	I always learn something new after hearing the present Paul shares valuable information about staying safe online and our responsibility as digital citizens to be internet conscious.
POSITIVE	هناك خانات زمنية محدودة متاحة إذا لم تكن قد سجلت بعد فافعل ذلك هنا	There are limited time slots available if you haven't registered yet do so here
POSITIVE	إنه يوم أربعاء جميل تذكر أن تبذل جهدًا دائمًا لإضافة قيمة لنفسك تعلم وتعلم	It's a beautiful Wednesday Remember to always make an effort to add value to yourself Learn and Learn
POSITIVE	متحمس لسماع بعض الأفكار الرئيسية حول كيفية إزالة الغموض مع كل أمبير للقيادة الرقمية يشتمل على	Excited to hear some key ideas on how to demystify with every digital driving amp included
POSITIVE	تعاونت شركة مع المنظمات المهنية غير الربحية وقيادة تضر بالشركات اقرأ المزيد	Company cooperated with non-profit professional organizations and leadership is detrimental to companies Read more
POSITIVE	اعد ترتيب نسختك الآن من خلال المتوفر من	Reorder your copy now through the available from
NEUTRAL	راجع المنشور حول مقدمة إلى	See the post about Introduction to
NEGATIVE	التعلم عن بعد كيفية جعله يعمل قراءة المزيد	Distance learning how to make it work Read more
NEUTRAL	اختر تصنيع مشروع المنتج الوطني والمحلي وليس المشروع المفروض على الدولة	Choose to manufacture the national and local product project, not the project imposed on the state
NEGATIVE	امتلاك دولتك يعني امتلاك روح العصريقوم حكام العالم الضمنيون بإعداد لعبة ضع لعبتك في لعبتهم وامتلك دولتك	Owning Your Country Means Possessing a Modern Spirit Implicit World Rulers Make a Game Put Your Game in Their Game and Own Your Country
POSITIVE	إذا أردنا أن نكون فاعلين يحتاج المعلمون إلى أدوات لإجراء تغييرات تربوية بالإضافة إلى التكنولوجيا العاملة لن تحل التكنولوجيا وحدها الأشياء السبب الحقيقي لماذا لم تنجح تجارب التعلم الإلكتروني الوبائية	If we are to be effective, teachers need tools to make pedagogical changes in addition to working technology Technology alone will not solve things The real reason why epidemic e-learning experiments have not worked
POSITIVE	نحن نبحث عن مكتب تعليم رقمي للانضمام إلى فريقنا الإبداعي والمبتكر هنا في المنشور يركز على إنشاء المحتوى لذا فإن المهارات في التصميم التعليمي ضرورية اكتشف المزيد من	We are looking for a digital education office to join our creative and innovative team here in the post Focuses on creating content so skills in instructional design are essential.
POSITIVE	أهم الطرق التي يمكن أن تساعدك على تحسين مشاركة قصة التعلم الخاصة بك يمكن أن تساعدك مشاركة قصة التعلم في إنشاء مسارات تنظيم محتوى الوسائط المتعددة لتقديم المحتوى الخاص بك على أي جهاز وتتبع رحلة المستخدم من البداية إلى النهاية	Top Ways You Can Improve Your Learning Story Sharing Learning Story Sharing can help you create multimedia content curation funnels to deliver your content on any device and track the user journey from start to finish
NEGATIVE	تحسين معدل التحويل تعرف على كيفية زيادة نسبة الزوار الذين يجرون عملية شراء ويحققون مبيعات مقابل تكلفة إضافية قليلة أو بدون تكلفة	Optimizing your conversion rate Learn how to increase the percentage of visitors who buy and sell for little or no extra cost
POSITIVE	في هذا المثير فجوة بحيرة و من بعض الأسئلة الأكثر إلحاحًا المتعلقة بمضيف البودكاست الذي يجلس على الاستماع إلى الكل	In this exciting Gap Lake, from some of the most pressing questions regarding the podcast host who sits down to listen to all
POSITIVE	أصبح المحتوى الرقمي في غاية الأهمية بسبب التوسع السريع لمجموعة الطلاب البارعين رقميًا التي أصبحت الآن أكثر وضوحًا من جائحة	Digital content has become so important due to the rapidly expanding pool of digitally savvy students that is now more visible than a pandemic
POSITIVE	شكرًا ç هو للمتابعة يرجى أيضًا التواصل معي على على والاشتراك للحصول على محتوى رائع ومحتوى	Thank you ç is for following please also contact me on ali and subscribe for great content and content
POSITIVE	أليس هذا صحيحًا في الواقع إنه دعنا نستمر في التعلم ونواصل النمو	Isn't it actually true that let's keep learning and keep growing
POSITIVE	فرديًا نحن قطرة واحدة معًا نحن محيط بفضل فريق بائعي عملائنا لفريق الدعم الخاص بهم	Individually We Are One Drop Together We Are Surrounded Thanks To Our Customers' Salesmen Team For Their Support Team
NEUTRAL	من خلال مجموعتنا والحصول على أيام للوصول إلى عناصر التعلم عبر مجالات الموضوعات الرئيسية لزيادة الإنتاجية وزيادة الكفاءة	Through our group and get days to access learning items across key subject areas to increase productivity and increase efficiency
POSITIVE	إذا أصبحت الكاتيون شائعًا على نطاق واسع مع لوحات قادة مربعات الدردشة للبيئات الافتراضية في العالم الحقيقي وتجارب الواقع المعزز	If cation becomes widely popular with chatbox leaderboards for real-world virtual environments and augmented reality experiences
POSITIVE	حسِّن مهاراتك الرقمية باستخدام إذا كنت تقوم بالوصول إلى جهاز كمبيوتر يمكنك حجز فتحة لاستخدام أجهزة الكمبيوتر الخاصة بنا بالنسبة لأولئك الذين يمكنهم التسجيل عن بُعد فإن رقم مركزنا هو	Improve your digital skills using If you are accessing a computer you can reserve a slot to use our computers For those who can register remotely our center number is
NEUTRAL	هل فاتتك الندوة عبر الإنترنت هيريس التسجيل حتى تتمكن من اللحاق بالندوة	Did you miss the webinar heres the registration so you can catch up on the webinar
NEGATIVE	تقود مستقبل التعليم باستخدام التكنولوجيا قراءة المزيد	Leading the future of education with technology Read more
POSITIVE	طريقة مليئة بالمرح لتعلم مهارات جديدة انضم إلى الاستعداد الآن زيارة	A fun filled way to learn new skills Join Get Ready Now Visit
POSITIVE	انضم إلى الدورات الصيفية المثيرة وتعلم المزيد بطريقة ممتعة فقط في	Join exciting summer courses and learn more in a fun way only at
NEGATIVE	لتصميم التعلم الرقمي وتطويره في أحدث مدونتنا نشرح عملية المنهجية التي تترك مجالًا كبيرًا للإبداع والابتكار	To design and develop digital learning In our latest blog we explain a methodology process that leaves plenty of room for creativity and innovation
POSITIVE	في هذا العالم الرقمي تحتاج المنظمات إلى أن تكون قادرة على تلبية التوقعات وتجاوزها أثناء العمل بفعالية حسنًا هذا هو المكان الذي يأتي فيه احصل على ما يصل إلى دوراتنا التدريبية في يوليو	In this digital world organizations need to be able to meet and exceed expectations while operating effectively Well this is where it comes in Get up to our trainings in July
POSITIVE	حصلنا على بعض التعليقات الرائعة من ندواتنا التعليمية عبر الإنترنت لحضور التدريب حيث أخذ المشاركون استكشافًا متعمقًا للحضور تحقق من أحداث التعلم الرقمي القادمة لتعزيز مهاراتك التدريبية	We got some great feedback from our educational webinars for training attendance as participants took an in-depth exploration of attendees Check out upcoming digital learning events to enhance your training skills
NEUTRAL	تعدل الهند معاييرها المحاسبية للسماح للشركات بإظهار امتيازات تأجير في حسابات الخاصة بهم اقرأ المزيد عن التغييرات وتأثيرها هنا	India amends its accounting standards to allow companies to show rental concessions in their accounts Read more about the changes and their impact here
POSITIVE	صباح كل شيء مستشار المناهج لحصيرة كبيرة في كل شيء يسعدني الاتصال ومناقشة كل الأشياء وحب موجي بت جيد	Morning everything Curriculum advisor for a great mat in everything I am happy to call and discuss all things and love Muji a good bit
NEUTRAL	كنا نستخدم القفل للتركيز على عمليات القتل الرقمية أثناء العمل على تحديث موقع الويب لتحسين مضخم البنية التحتية الرقمية لدينا يحضر مسؤول التطوير لورنا جلسة تعليمية حول استخدام اليوم	We've been using locking to focus on digital kills while working on a website update to improve our digital infrastructure amplifier dev Lorna attends a tutorial on using today
NEUTRAL	كيف ستعيد تعريفك في المستقبل خاصة في عالم ما بعد الأزمة احتضان قراءة المزيد عبر	How will it redefine you in the future, especially in a post-crisis world? Embrace Read more via
NEUTRAL	هل اكتشفت كيفية جاك الرابط	Have you figured out how to jack the link
POSITIVE	مشغول للغاية يعمل على تشغيل عالم التعلم ‍	Too busy powering up the learning world
NEUTRAL	كيفية دفع القيمة كيفية التواصل مع القوى العاملة المتعثرة في بيئة رقمية تتم تغطية هذه المشاكل وغيرها من مشاكل في ندوة عبر الإنترنت مع و	How to drive value How to connect with a struggling workforce in a digital environment These and other problems are covered in a webinar with
POSITIVE	يعود الموظفون إلى مكان العمل ولدى العديد منهم احتياجات جديدة انضم إلى ندوتنا عبر الإنترنت غدًا في شهر يوليو من ذلك المساء لسماع خبيرنا يناقش كيف يمكن استخدام الألعاب لتشجيع التفاعل مع محتوى التعلم	Employees are returning to the workplace, many with new needs Join our webinar tomorrow in July that evening to hear our expert discuss how games can be used to encourage interaction with learning content
POSITIVE	نحن متحمسون جدًا لعرض بعض ما لدينا في اللافتة أدناه سيتم منح كل مرشح ناجح حق الوصول المجاني إلى أكثر من الدورات التدريبية في مكتبتنا	We are very excited to display some of what we have in the banner below Each successful candidate will be given free access to more than one of the courses in our library
POSITIVE	في صباح كل يوم مزدحم أمامي أقوم بإنشاء محتوى وتحديث التدريب على المهارات الرقمية باستخدام الأدوات على وجه الخصوص العمل في جميع أنحاء المدرسة لذلك لا تتردد في إرسال رسالة مباشرة إذا كان لديك استفسار	On a busy morning in front of me I create content and update digital skills training using tools in particular I work across the school so feel free to send a direct message if you have a query
POSITIVE	التعزيز الإيجابي مهم جدًا حيث لا يمكن للمدرسين سوى الاحتفال بأبوين العود بالإنجازات الصغيرة لأطفالهم لجعلهم أفضل	Positive reinforcement is very important as teachers can only celebrate Oud Parents the small achievements of their children to make them better
POSITIVE	المهارات في أو هي بعض من أكثر المهارات المطلوبة في الوقت الحالي نحن نقدم دورات مثل هذه أكثر استفد من شهر يوليو لدينا احصل على ما يصل إلى إيقاف جميع الدورات	Skills are in or are some of the most in-demand skills at the moment We offer courses like these More Take advantage of our July Get up to stop all courses
NEUTRAL	التعلم الإلكتروني المتزامن	Synchronous E-Learning
NEUTRAL	ألق نظرة داخل منصة التدريس عبر الإنترنت في قراءة المزيد	Take a look inside the online teaching platform to read more
POSITIVE	تقول إحدى الدراسات أن الطول الأكثر فاعلية لعناوين الإعلانات هو أربع كلمات	One study says that the most effective length for ad titles is four words
NEUTRAL	شهدت زيادة كبيرة خلال فترات الإغلاق ساعدت منصات التعلم الإلكتروني الطلاب وقد أجرت ندوة عبر الإنترنت حول خبير التعليم التعليمي الدكتور كان المتحدث الرئيسي	Experienced a significant increase during lockdown periods e-learning platforms have helped students and have conducted a webinar on educational education expert Dr. was the keynote speaker
NEUTRAL	يثير الوباء مخاوف بشأن كيفية استخدام المراهقين للتكنولوجيا ولكن لا يزال هناك الكثير الذي لا نعرفه قراءة المزيد	The pandemic is raising concerns about how teens use technology but there's still a lot we don't know Read more
NEUTRAL	يشارك المشرف الرؤية لتقنية اقرأ المزيد	Supervisor shares vision for technology Read more
POSITIVE	جاهز في الوضع العادي الجديد تقنية المستفسر اقرأ المزيد	Ready in new normal mode Enquirer technology Read more
NEUTRAL	صفوف عبر الإنترنت أجراها خريج الذي يتمتع بخبرة سنوات عديدة في التدريس	Online classes conducted by a graduate who has many years of teaching experience
NEUTRAL	نصائح لتسويق البودكاست لعجلات البودكاست	Podcast Marketing Tips for Podcast Wheels
NEUTRAL	انضم إليّ وإلى مجموعة من الخبراء العالميين في مؤتمر في الهند في آب أغسطس لمناقشة التسجيل في للاستفادة من الخصم استخدم	Join me and a group of global experts at a conference in India in August to discuss enrolling in to take advantage of the discount Use
POSITIVE	ارتفع سعر سهم وتمسك المساهمون قراءة المزيد	Share price rose and shareholders stuck Read more
NEUTRAL	تعرف على كيفية الاستفادة من عملك تعرف على كيفية مساعدة لشركتك	Find out how to benefit your business Learn how to help your company
NEGATIVE	في أي من الطلاب في المناطق الريفية النائية ليس لديهم إمكانية الوصول إلى الإنترنت في المنزل أو الاتصال الهاتفي فقط تعرف على وصول الطلاب إلى الموارد خارج الفصل الدراسي هنا	In which students in remote rural areas do not have access to the Internet at home or only dial-up Find out about student access to resources outside the classroom here
POSITIVE	مهتم بإنشاء تقارير مرئية مباشرة وبديهية باستخدام إليك دليل سيساعدك على التسجيل الآن	Interested in creating direct and intuitive visual reports using a guide that will help you register now
NEGATIVE	في أي من الطلاب في المناطق الريفية النائية ليس لديهم وصول إلى الإنترنت في المنزل أو الاتصال الهاتفي فقط تعرف على وصول الطلاب إلى الموارد خارج الفصل الدراسي هنا	In which students in remote rural areas do not have Internet access at home or only dial-up Find out about student access to resources outside the classroom here
POSITIVE	إرشادات رائعة بشأن إنشاء مقاطع فيديو لدعم التعلم غير المتزامن عبر	Great tips on creating videos to support asynchronous learning via
POSITIVE	قراءة المزيد	Read more
NEUTRAL	نحن نختبر العالم الافتراضي لإعادة التخطيط من المنزل	We are testing the virtual world of re-planning from home
POSITIVE	توصية أخرى رائعة من	Another great recommendation from
POSITIVE	معادلات في مسابقاتك تعد عمليات الإحماء وتذاكر الخروج في الحال مع محرر اشترك اليوم مجانًا	Equations in your competitions Warm-ups and exit tickets are prepared instantly with an editor Subscribe today for free
POSITIVE	كيفية دمج التقييمات الرقمية في الفصل الدراسي بسهولة	How to Easily Integrate Digital Assessments into the Classroom
NEUTRAL	أوه نعم هو إسقاط الغد تعال واحصل على التعلم	Oh yeah it's drop tomorrow Come get learning
POSITIVE	مورد شامل للتلاعب الرقمي نوع من الرعب	A comprehensive resource for digital manipulation a kind of horror
NEGATIVE	حسنًا الصديق هذا الشرطي يمتلك الـ ويأخذ التزامه بمهمة على محمل الجد	Well this policeman's friend owns the and takes his commitment to a mission very seriously
NEUTRAL	جعلت نفسي من فئة إذا كانت صفحتي آمل أن تجعل أطفالي يشعرون وكأنني حول الفصل الدراسي الرقمي هذا الربع 🤓	I made myself a class if it was my page I hope to make my kids feel like I'm around the digital classroom this quarter 🤓
NEUTRAL	يقول دينيس مكماهون المدير القطري لفيجي في ووتش إن الوصول إلى المعرفة هو التمكين لمعرفة المزيد حول شعوره بأن تعويذة الطاقة الشمسية مكنت الطلاب في فيجي	Dennis McMahon, Fiji's Country Director at Watch says access to knowledge is empowering to learn more about how he feels that the Solar Mantra has empowered students in Fiji.
NEUTRAL	تجمع شركة التي تتخذ من ريتشموند مقراً لها أكثر من مليون شخص لمنصة التدريس عبر الإنترنت قراءة المزيد	The Richmond-based company brings together over a million people for its online tutoring platform Read more
POSITIVE	لم تسجل في أحد برامجنا حتى الآن 🤔 أخبرنا بما تهتم به حتى نتمكن من تزويدك بمزيد من المعلومات يمكن العثور على البرامج في	You haven't signed up for one of our programs yet 🤔 Tell us what you're interested in so we can give you more information Programs can be found at
POSITIVE	في هذه المدونة نود أن ننقل تفانينا في دعم التعلم الإلكتروني الذي يمكن الوصول إليه للجميع حتى يتمكنوا من المشاركة في تدريب القوى العاملة على قدم المساواة	In this blog we would like to convey our dedication to supporting accessible e-learning so that they can participate in workforce training on an equal footing.
POSITIVE	التعلم الإلكتروني الناجح في خطوات	Successful e-learning in steps
POSITIVE	إشارات حفلة في الحديقة تضيء البقاء في المنزل الاحتفالات فريق ابنة الأم يجمع الأموال لبورتلاند قراءة المزيد	Garden Party Signs Light Up Stay Home Celebrations Mother Daughter Team Raise Money for Portland Read More
NEUTRAL	انضم لتعلم التسويق الرقمي	Join to learn digital marketing
POSITIVE	في يوم ما اعتدنا على إنشاء عبارات بصرية لمشاركة الأمبير والحصول على التعليقات بدأت أيضًا مواقع الويب الخاصة بها باستخدام المواقع أو الكثير من الخيارات والخيارات الإبداعية	Someday we used to create visual phrases to share amps and get feedback also started their own websites with sites or lots of creative options and choices
NEUTRAL	برايت شيفت تتبرع بالتعليم عن بعد للشباب المحتاج قراءة المزيد	BrightShift donates distance education to young people in need Read more
POSITIVE	الأبحاث ذات الصلة بتكنولوجيا العصر والتأهيل المهني الجديد للتدريس	Research related to modern technology and new professional qualification for teaching
NEGATIVE	ما هي القوى الدافعة وراء النمو الاستثنائي للتعلم الإلكتروني	What are the driving forces behind the extraordinary growth of e-learning
NEGATIVE	عاد عمود النصائح الخاص بنا ويعمل هذا الشهر يتناول موضوع منع الصفوف من العمل لفترة قصيرة جدًا أو طويلة جدًا	Our advice column is back and running this month on the topic of preventing classes from running for too short or too long
NEUTRAL	مرشدنا	our guide
POSITIVE	التكنولوجيا لتمكين المؤسسات التعليمية بعد الوباء يقول أروبا رئيس قسم المعلومات الذكي في أفريقيا اقرأ المزيد	Technology to empower educational institutions after the pandemic says Aruba, Head of Intelligent Intelligence in Africa Read more
NEGATIVE	دمج الاختبار في المحتوى الخاص بك يمكنك إنشاء لعبة مطابقة أو قطعة أحجية شيء ممتع ولن يعرفوا حتى أنه يتم اختبارهم	Incorporating Quiz Into Your Content Create a matching game or puzzle piece that's fun and they won't even know they're being tested
NEUTRAL	يتذكر الأصدقاء رئيس الجامعة كانديس دودسون باعتباره قوة تقنية في قراءة المزيد	Friends remember University President Candice Dodson as a technical force in Read More
NEUTRAL	مع المزيد من أنظمة المدارس التي تختار خبراء التعلم عن بعد يثقلون في قراءة المزيد	With more school systems choosing distance learning experts weigh in on reading more
POSITIVE	إعلان مثير من قريبًا ترقبوا	Exciting announcement coming soon. Stay tuned
NEUTRAL	منطقتان محليتان تطلبان من الناخبين الموافقة على مقترحات التمويل شبكة أخبار المدرسة نافذة على شهادتك اقرأ المزيد	Two Local Areas Asking Voters to Approve Funding Proposals School News Network Window on Your Testimony Read More
NEUTRAL	أحاول إنهاء العام مثل	I'm trying to end the year like
NEUTRAL	هذه الفئة ليست نابضة	This category is not pulsed
NEUTRAL	تقدم الآن مشاركًا في العلوم في علوم الكمبيوتر ابدأ مستقبلك في التكنولوجيا اليوم تقدم الآن	Apply Now Associate of Science in Computer Science Start your future in technology today APPLY NOW
NEGATIVE	لقد أمضيت ساعات في صنع قبعة تلاعب رقمية يمكن لطلاب الصف الثاني استخدامها في المنزل أو في فصلي	I've spent hours making a digital rig hat that my second graders can use at home or in my class
POSITIVE	الحب الذي أحمله لأخصائي الوسائط الخاص بي لا توجد كلمات تحقق منه جميعًا	The love I have for my media specialist there are no words to check it all
POSITIVE	تقديم مشاريعنا الجديدة و سيعمل الآن على التكنولوجيا جنبًا إلى جنب مع التوظيف ترقبوا المزيد من التفاصيل	Introducing our new projects and will now work on technology along with recruitment Stay tuned for more details
POSITIVE	أنا أعمل بجد لجعل التعلم عن بعد ممتعًا وممتعًا لطلابي قدر الإمكان	I work hard to make distance learning as fun and enjoyable for my students as possible
POSITIVE	الندوة عبر الويب مع مايكل مو لديها تاريخ ووقت جديدان الثلاثاء أغسطس في الساعة للتسجيل انقر على الصورة أدناه	The webinar with Michael Mo has a new date and time Tuesday August in the hour To register click on the image below
NEUTRAL	لقد تحدثت مع حول تحويل الاعتبارات لقيمة طلب المساعدة والمزيد استمع إنه	I've talked to about shifting considerations to the value of asking for help and more. Listen it
POSITIVE	متحمس جدًا لحضور المسجلين في المؤتمر التقني الأول	Very excited to attend the first technical conference registrants
POSITIVE	التعليم الإلكتروني و في التعليم العالي نائب رئيس جامعة	E-Learning and in Higher Education Vice President of the University
POSITIVE	لا يتعلق تقديم عروضك التعليمية للجوال بالتكنولوجيا بقدر ما يتعلق بالمحتوى والتجارب التي تتطلع إلى إنشائها اقرأ مدونة	Presenting your educational offerings for mobile isn't as much about technology as it is about the content and experiences you're looking to create Read Blog
POSITIVE	شكرًا لمصمم الجرافيك للمتابعة يرجى أيضًا التواصل معي على على والاشتراك للحصول على محتوى رائع ومحتوى	Thank you graphic designer for the follow up Please also contact me at and subscribe for great content and content
POSITIVE	إلى أيام تغطي طرقًا جديدة لتطوير الأنشطة الجماعية والمشاريع في الدورات التدريبية عبر الإنترنت كيف تشرك طلابك حاليًا في الأنشطة الجماعية	to days Covering new ways to develop group activities and projects in online courses How to currently engage your students in group activities
NEUTRAL	تحقق من الفصول الدراسية ودروس العطلات عبر الإنترنت	Check out classes and holiday lessons online
POSITIVE	لقد قضيت صباحًا رائعًا في التعلم في شكرًا لك لإتاحة هذا لجميع المعلمين حصلت على بعض الأدوات الجديدة الرائعة لإضافتها إلى مجموعة أدواتي	I had a great morning learning at Thank you for making this available to all the teachers Got some great new tools to add to my toolkit
POSITIVE	إن إطلاق الخاص بك ليس سوى الخطوة الأولى سيدعمك الشريك الرائع في اتصالاتك التدريبية وخريطة الطريق المستقبلية اختر بحكمة وستجني أنت ومنظمتك المكافآت اقرأ المدونة اكتشف المزيد	Launching your own is only the first step A great partner will support you in your training communications and future roadmap Choose wisely and you and your organization will reap the rewards Read the blog Find out more
POSITIVE	سد الفجوة الرقمية يستمر في التعلم الافتراضي مع بداية العام الدراسي الجديد قراءة المزيد	Bridging the digital divide continues virtual learning with the start of the new school year Read more
NEUTRAL	شكرًا لك العالم رقمي بالفعل في كل مكان وكانوا هنا لدعم هذا التغيير	Thank you the world is already digital everywhere and they are here to support this change
POSITIVE	حدد العمل الذي يجب القيام به اقرأ عنه ثم طور مجموعة المهارات تلك في القسم الذي تعمل به قم بتطوير جديدة وبرامج داخلية للميسرين الخارجيين لديك	Define the work to be done Read about it and then develop that skill set in your department Develop new internal programs for your external facilitators
POSITIVE	سوق تكنولوجيا التعليم العالمي تأثير تحليل النمو المستقبلي و اقرأ المزيد	Global Education Technology Market Impact Analysis of Future Growth and Read More
NEUTRAL	المرشح كريس زد آن ليصدق عليه رواد في التكنولوجيا والتعليم اقرأ المزيد	Nominee Chris Z. Ann to be endorsed by Pioneers in Technology and Education Read More
NEGATIVE	الدورات التدريبية الإلكترونية وندوة الويب الحية هذه التي تم إجراؤها هذا الصباح فقط خجولة قليلة من شهادة المستوى عبر الإنترنت	Online courses and this live webinar that took place this morning just a few shy of the online level certification
POSITIVE	ثلاثة من كل ثلاثة عروض مذهلة شكرا	Three out of three amazing offers Thank you
NEUTRAL	لقد خذل المعلمون عقدًا من العمل في مجال التكنولوجيا الرقمية قراءة المزيد	Educators have let down a decade of digital technology read more
POSITIVE	تحبه بالفعل جاهز للبدء	Already love it ready to start
NEUTRAL	تنشئ جامعة ولاية أوهايو ورش عمل لمساعدة معلمي أوكلاهوما على الانتقال إلى التعلم عبر الإنترنت قراءة المزيد	Ohio State University creates workshops to help Oklahoma teachers transition to online learning Read more
POSITIVE	ك عرض سوق تكنولوجيا التعليم حجم الطلب حصة السوق الاتجاه الأخير نمو سعر السوق اقرأ المزيد	K Education technology market supply Demand volume Market share Recent trend Market price growth Read more
POSITIVE	خطة تتعاون مع لمنح خريجي المدارس الثانوية رؤى حول العمل في قراءة المزيد	Plan collaborates with to give high school graduates insights into work Read more
NEUTRAL	في حالة نسيان الجميع	In case everyone forgot
POSITIVE	يكون التعلم أفضل عندما يكون مع زملائك فلماذا لا تصعد إلى قطار معًا لقد أطلقنا تجربة تعليمية جديدة كل شيء عن تحقق من ذلك	Learning is better when it's with your classmates so why not get on a train together We've launched a new learning experience It's all about Check it out
NEUTRAL	تُطلق أول جهاز لوحي هو الأكثر تطورًا والذي تم إنشاؤه لتحسين رفاهية قراءة المزيد	Launches the first and most advanced tablet that is created to improve the well-being of Read more
POSITIVE	الشهادات التعليمية القائمة على سلسلة الكتل كنموذج لمشاع التطبيق لتفاعل البيانات الوصفية العلمية لامبرت هيلر	Blockchain-based educational credentials as an application commons model for scientific metadata interaction Lambert Heller
NEUTRAL	لمساعدة جميع أصدقائي المدرسين قمت بإنشاء تم تضمين سجل فوق الصور إذا كنت تريد إنشاء فصل دراسي افتراضي مخصص قم بتنزيل هذا المورد	To help all my teacher friends I have created a log above images if you want to create a custom virtual classroom download this resource
POSITIVE	يستشهد معلمو من بزيادة احترام المعلمين لأن النتيجة الإيجابية للوباء تتفشى قراءة المزيد	Teachers from whom cite increased respect for teachers because the positive outcome of the epidemic is spreading Read more
NEUTRAL	شكراً لمشاركتك في هذه الجلسة	Thank you for participating in this session
POSITIVE	تبحث عن فرصة رائعة للجمع بين شغفك بالتعلم التكنولوجي مدى الحياة ودعم الحلول الإبداعية لتوظيف الجنسين ومرحّب بالمرشحين المتنوعين	Looking for a great opportunity to combine your passion for lifelong technology learning with support for creative gender employment solutions Diverse candidates are welcome
NEUTRAL	تعليم خالٍ من المتاعب عبر الإنترنت مع جميع الميزات الضرورية من	Hassle-free online education with all necessary features from
NEUTRAL	إنشاء مجموعات تعلم متكاملة هذا الصباح	Create integrated learning groups this morning
POSITIVE	قد تكون أفضل طريقة للترويج الرقمي في مؤسسة ما هي في الواقع عدم التحدث عنها على الإطلاق تحديد اللاعبين الرئيسيين وإشراكهم في الوقت المناسب وبالطريقة الصحيحة	The best way to promote digital in an organization may actually be to not talk about it at all to identify and engage the key players at the right time and in the right way.
POSITIVE	إهتموا بمارك تك حسنًا يجب أن تهتم بالتأكيد بدورة التعلم الرقمي الجديدة لدينا كل شيء عن اكتشف المزيد	Take care of Mark Tech Well you should definitely be interested in our new digital learning course All about Find out more
POSITIVE	في عالم مثالي دون قيود تخيل كيف سيعمل قسم التدريب الرقمي بالكامل يجب أن تكون أولويتك هي تحسين أداء برنامجك التدريبي بشكل كبير	In an ideal world without restrictions, imagine how a fully digital training department would function, your priority should be to dramatically improve the performance of your training program
NEUTRAL	يكتشف استطلاع أن أكثر من الطلاب المحتملين أكثر ميلًا للنظر في البرامج عبر الإنترنت على أنها قراءة المزيد	A survey finds that more prospective students are more likely to view online programs as Read More
NEUTRAL	بالنسبة إلى أي مبادرة إستراتيجية لا يمكن تنفيذ مشروع رقمنة التدريب دون إجراء تقييم شامل لوضعك الحالي	For any strategic initiative, a training digitization project cannot be implemented without a comprehensive assessment of your current situation
NEGATIVE	لم يعد السؤال هو هل يجب أن نرقمن التدريب؟ السؤال هو ما هي الخطوات التي يمكننا اتخاذها لتجنب التخلف عن الركب في عالم رقمي	The question is no longer should we digitize training? The question is what steps can we take to avoid being left behind in a digital world
NEUTRAL	العودة إلى المدرسة ولكن ابق في قائمة التسوق قراءة المزيد	Back to school but stay on the shopping list Read more
POSITIVE	التدريب في المنزل مع صبي عيد الميلاد 🥳 أحب أن نعمل معًا	Training at home with the birthday boy 🥳 I love that we work together
POSITIVE	هل تساءلت يومًا عن مقدار ما يمكنك اكتشافه في دقيقة واحدة فقط جرب اختباراتنا اليومية وانضم إلى حركة	Have you ever wondered how much you can find out in just one minute Try our daily quizzes and join the movement
NEGATIVE	يحول التعلم عن بعد قراءة المزيد	Transforms distance learning Read more
NEUTRAL	يحدث الآن الموضوع تحويل تدريبك إلى رقمي انضم الآن	It's happening now Transform your training digital Join now
NEGATIVE	جمعية التعليم الوطنية تتوقع خسارة عضو بسبب تسريح العمال	National Education Association expects member loss due to layoffs
NEUTRAL	صدر الآن وثيقتنا البيضاء حول مصفوفة مقابل التعليم وهي أداة تدعم رسم خرائط مشهد التعليم الرقمي اقرأ المستند التعريفي التمهيدي هنا	Our White Paper on Matrix vs. Education is now released, a tool that supports mapping of the digital education landscape. Read the white paper here
POSITIVE	يُظهر مصممو التعلم وأعضاء هيئة التدريس تعاونًا سريعًا في أوقات التغيير جامعة ولاية بنسلفانيا اقرأ المزيد	Learning designers and faculty show rapid collaboration in times of change Penn State Read More
POSITIVE	يمكن أن تساعدك مهارات النجاح في العثور على وظيفةهذا التدريب المجاني والتفاعلي من استخدامات محاكاة الفيديو لتجربة سيناريوهات البحث عن عمل في الحياة الواقعية سجّل باستخدام رمز الوصول التعليمي	Success skills can help you find a jobThis free, interactive training uses video simulations to try out real-life job search scenarios Sign up with this educational access code
POSITIVE	تعاني الهوامش في اقرأ المزيد	Margins suffer in Read more
POSITIVE	على استعداد لبدء التعلم الرقمي الخاص بي لا يزال هناك وقت لك للانضمام إلى الجلسة الأولى تبدأ خلال دقائق	Ready to start my digital learning There is still time for you to join First session starts in minutes
POSITIVE	تدريب وتبنيها يعززان تعزيز الأفراد ونجاح الأعمال عبر	Training and adoption enhance people enhancement and business success across
POSITIVE	في نحن نقدم باستمرار لأي شخص يرغب في ترقية هذا هو السبب في أننا سعداء لمعرفة أن هذا أصبح أحد الموضوعات وفقًا لتحليل حديث أجرته	At We are constantly offering to anyone wanting to upgrade which is why we are happy to know that this has become one of the topics according to a recent analysis by
POSITIVE	يتغير هيكل مكان العمل بسرعة وقد دفع الوباء هذا التغيير إلى الواجهة بشكل أسرع اقرأ المزيد في	The structure of the workplace is changing rapidly and the pandemic has pushed this change to the fore even faster Read more at
POSITIVE	إليك نظرة من الداخل على أول فصل دراسي مباشر من الكاميرات في آسيا والذي تلقيته من خلال تجربة تعليمية رائعة تبدأ المجموعة التالية في أغسطس	Here's an inside look at my first live camera class in Asia which I received with a great learning experience The next batch starts in August
POSITIVE	الذكاء العاطفي سيجعلنا أكثر إنتاجية وهذا ما نعرفه بالتأكيد	Emotional intelligence will make us more productive and that's what we know for sure
POSITIVE	جلسة أخرى غنية بالمعلومات هذه بالتأكيد هي الطريقة الآن أكثر من أي وقت مضى موضوع تحويل تدريبك إلى رقمي الثلاثاء يوليو مساءً أكل تسجيل	Another informative session This is definitely the way now more than ever Topic Turning Your Training Digital Tuesday July Evening Eat Sign Up
POSITIVE	هذا بالتأكيد هو الطريق الآن أكثر من أي وقت مضى أصبح تدريب الشركات رقميًا انضم إلى جلسة إعلامية أخرى حول حل التعلم الثلاثاء يوليو مساءً أكل سجل	This is definitely the way now more than ever Corporate training goes digital Join another media session on a learning solution Tuesday July p.m. Eat a log
POSITIVE	رقصة للاستثمار في تكنولوجيا التعليم قراءة المزيد	A dance to invest in educational technology Read more
POSITIVE	استدعاء جميع دعاة حماية البيئة ومحبي الطبيعة تقدم دورة شهادة مثالية لك في الاستدامة البيئية أثناء تواجدك في المنزل انقر فوق الرابط لمعرفة المزيد	Calling all environmentalists and nature lovers Offer the perfect certification course for you in environmental sustainability while you are at home Click the link to find out more
NEUTRAL	صندوق رواد الأعمال علي بابا هونغ كونغ يطلق مسابقة اقرأ المزيد	Alibaba Hong Kong Entrepreneur Fund Launches Read More . Contest
POSITIVE	متحمس للمشاركة أنا أتحدث في قمة إدارة الموارد البشرية انضم إليّ وإلى مجموعة من الخبراء العالميين لمناقشة وكيفية بناء التسجيل	Excited to participate I'm speaking at the HRM Summit Join me and a group of global experts to discuss and how to build enrollment
POSITIVE	التعلم ممتع وشامل مع تطبيق	Learning is fun and comprehensive with an app
NEUTRAL	كيف تحدد احتياجات موظفيك	How do you define the needs of your employees?
POSITIVE	كيف قام من بتحويل التعلم من خلال تجربة مدفوعة ذاتيًا النهج الأول المدعوم بالأدوات الرقمية يجب أن يكون لدى الاستماع إلى رؤى حول الإستراتيجية الفعالة استمع الآن	How Who Transformed Learning Through a Self-Driven Experience The First Approach Powered by Digital Tools Hearing Insights on Effective Strategy Listen Now
POSITIVE	انضم إلى الدورات الصيفية المثيرة وتعلم المزيد بطريقة ممتعة فقط في	Join exciting summer courses and learn more in a fun way only at
POSITIVE	متع عينيك بالطريقة الجديدة للتعلم إنها تسمى تجربة تعليمية ومختلفة تمامًا مقارنةً بمؤسستك تحقق منها	Feast your eyes on the new way of learning It's called an educational experience and it's completely different compared to your institution Check it out
POSITIVE	لضمان الاستمرارية في قطاع التعليم تقدم موارد ومحتويات عبر الإنترنت لمعلمي المدارس وأولياء الأمور والطلاب خلال يرجى الاستمرار في البقاء آمنًا أثناء هذا الوباء ⁣	To ensure continuity in the education sector offers online resources and content for school teachers, parents and students during Please continue to stay safe during this pandemic ⁣
NEUTRAL	تعيين أعضاء هيئة التدريس في على رأس القائمة في المنطقة قراءة المزيد	Appointing faculty members at the top of the list in the region Read more
NEUTRAL	اقتبس لهذا اليوم	Quote for today
POSITIVE	أصبح التعلم آمنًا قم بزيارة موقعنا على الإنترنت لمزيد من	Learning made safe Visit our website for more
NEGATIVE	اعتقدت العام الماضي أو كنت حزينا	I thought last year or I was sad
POSITIVE	نحن على وسائل التواصل الاجتماعي ونود التواصل معك مثل البريد الوارد للتعليق وتغريدنا على أي منصة	We are on social media and we would like to communicate with you like comment inbox and tweet us on any platform
NEUTRAL	كيف يمكنك استخدام البيانات الصناعية لاتخاذ القرارات وخلق قيمة تنظيمية تعرف على المزيد حول الأكاديمية الرقمية الصناعية	How you can use industrial data to make decisions and create organizational value Learn more about the Digital Industrial Academy
POSITIVE	هل التكنولوجيا هي أفضل طريقة لوقف الغش عبر الإنترنت لا يقول الخبراء قراءة المزيد	Is technology the best way to stop online cheating experts say Read More
POSITIVE	وفقًا لتقرير قوة الشهادة الاحترافية لشهر يونيو حزيران يشعر الأفراد أن أ كان له تأثير إيجابي على حياتهم المهنية وفي يونيو فلاش الخاص بنا يمكنك الخروج من جميع دوراتنا	According to the June Power of Professional Certification Report, people feel that A has had a positive impact on their careers and in our June Flash you can opt out of all our courses
POSITIVE	لم تسمع بعد أنه يمكنك إيقاف جميع دورات برنامج في برنامج يوليو الخاص بنا في يوليو في أي وقت وفي أي مكان	Have you not heard yet that you can stop all program courses in our July program in July anytime, anywhere
NEUTRAL	خدمات الترجمة والتعريب الإلكتروني	Electronic translation and localization services
NEUTRAL	تبسيط العمليات عن طريق جدولة المكالمات عبر المتصلين أو توجيه المرشحين تلقائيًا إلى مستشار معين تتبع عائد الاستثمار في كل حملة إعلانية	Streamline processes by scheduling calls across callers or automatically directing candidates to a specific advisor Track ROI on each ad campaign
NEUTRAL	يقوم بإطلاعنا على برنامج القيادة الذي تم إنشاؤه باستخدام كما تمت مناقشته في تشمل لغة الجسد الرقمية والمزيد استمع الآن	He briefs us on the driving program created with as discussed in Include Digital Body Language and More Listen Now
NEGATIVE	تم استخدام حلول مركز الاتصال السحابي لدينا عبر الجامعات والشركات التي تحقق أرباحًا لتعزيز تسجيل الرجال وزيادة عائد الاستثمار على الإعلانات بواسطة	Our cloud call center solutions have been used across universities and for profit companies to boost male enrollment and increase ROI on advertising by
POSITIVE	برز التعلم الإلكتروني كبديل مهم يمكن أن ينقذ ملايين الطلاب في جميع أنحاء البلاد حاليًا تتيح المنصة الرقمية للطلاب الوصول إلى عدد كبير من فرص التعلم	E-learning has emerged as an important alternative that can save millions of students across the country. Currently, the digital platform gives students access to a large number of learning opportunities.
NEUTRAL	هل تعلم أن تقدم مجموعة كبيرة من البرامج التعليمية على الإنترنت احصل على الإلهام واعثر على الفيديو الخاص بك هنا	Did you know to offer a wide range of online tutorials Get inspired and find your video here
POSITIVE	يوم عالمي سعيد للحفاظ على الطبيعة للجميع	Happy World Nature Day to all
NEUTRAL	التعلم عبر الإنترنت والأمن السيبراني ما الذي يجب أخذه في الاعتبار لتوفير تعليم أمثل عبر الإنترنت توضح هذه المقالة من قبل بعض الخطوات لإعطاء الأولوية للأمن السيبراني	Online Learning and Cyber Security What to Consider for Optimal Online Education This article outlines some of the steps for prioritizing cybersecurity
NEUTRAL	كيف حققت هذه المنطقة قفزة سلسة في التعلم عن بعد باستخدام	How this region made a smooth leap into distance learning using
NEGATIVE	يتغير العالم الرقمي من حولك وينمو دائمًا إذا لم تواكب الوتيرة فسوف تصبح قديمًا	The digital world around you is always changing and growing if you don't keep up with the pace you will become outdated
NEUTRAL	ملاحظات الحرم الجامعي يوليو قراءة المزيد	Campus notes July Read more
NEUTRAL	تعتبر ملائمة ميسورة التكلفة وسهلة الاستخدام وفِّر ما يصل إلى بيع الكتب الإلكترونية الأكاديمية على موقعنا على نطاق واسع واختبر رحلة تعليمية محسّنة عبر الإنترنت تسوق عبر الإنترنت	Convenient, affordable, and easy to use Save up to sell academic e-books on our website extensively and experience an enhanced learning journey online Shop online
NEUTRAL	دراسات في تطبيق الواقع المعزز في التعلم الإلكتروني	Studies in the application of augmented reality in e-learning
NEUTRAL	البحث عن مقاعد في مجلس إدارة مدرسة مانشستر قراءة المزيد	Looking for seats on the Manchester School Board Read more
NEUTRAL	بور صمغ يسلط الضوء على التقدم التكنولوجي كأداة خلال السنة الرابعة قراءة المزيد	Pour gum highlights technological progress as a tool during the fourth year Read more
NEGATIVE	الممارسة هي أصعب جزء من التعلم والتدريب هو جوهر التحول	Practice is the hardest part of learning and training is the essence of transformation
POSITIVE	الخروج تحقق من أفضل موارد الأسبوع المنسقة من جميع أنحاء العالم في	Check out the week's best curated resources from around the world at
POSITIVE	تم تحديث أدوات تقنية التعليم المجانية والمخفضة للتعلم عبر الإنترنت أثناء جائحة فيروس كورونا قراءة المزيد	Free and discounted education technology tools updated for online learning during the coronavirus pandemic Read More
NEGATIVE	يحضر الأطفال الصغار دروسًا عبر الإنترنت لفروع سبرينج بورد الدولية لمرحلة ما قبل المدرسة رام النمل هاب أور و نا شار آم	Young children attend online classes at Springboard International Preschool Branches Ram Ants Hap Aur and Na Char Am
NEUTRAL	معهد في بيون	institute in pune
POSITIVE	لا تنسى أن يكون أمامك أسبوع رائع	Don't forget to have a great week ahead of you!
POSITIVE	اكتشف مدرسونا طريقة جذابة لإنشاء ألعاب للطلاب نحن فخورون بتقدير الجهود التي يبذلها مدرسونا يوميًا لتعزيز بيئة التعلم عبر الإنترنت شكرًا لك المعلمين	Our teachers have discovered an engaging way to create games for students We are proud to appreciate the efforts our teachers make every day to enhance the online learning environment Thank you teachers
POSITIVE	انضم إليّ وإلى مجموعة من الخبراء العالميين في مؤتمر في الهند في آب أغسطس لمناقشة وإيجاد طرق جديدة للتعامل مع الازدهار والنمو	Join me and a group of global experts at a conference in India in August to discuss and find new ways to deal with prosperity and growth
POSITIVE	اجعل أي فيديو درسك مع سيرشدك خلال إنشاء دروس فيديو لطلابك انضم إلينا في يوليو صباحًا بتوقيت المحيط الهادئ الصيفي	Make any video your lesson with He will guide you through creating video lessons for your students Join us in July AM PDT
POSITIVE	إن أدواتنا مناسبة تمامًا لشرح السياسات والإجراءات المعقدة للشركات والمؤسسات بطريقة لافتة للنظر ويمكن الوصول إليها بسهولة اكتشف المزيد في	Our tools are well suited to explain the complex policies and procedures of businesses and organizations in an eye-catching and easily accessible manner. Find out more at
POSITIVE	دعوة لجميع محبي الطبيعة تقدم دورة شهادة مثالية لك في الاستدامة البيئية أثناء تواجدك في المنزل انقر فوق الرابط لمعرفة المزيد	Calling all nature lovers offering you the perfect certification course in Environmental Sustainability while you are at home Click on the link to find out more
POSITIVE	استدعاء جميع المنجمين وعشاق التنجيم يقدم لك دورة شهادة مثالية لك في الاستدامة الفلكية أثناء تواجدك في المنزل انقر على الرابط لمعرفة المزيد	Calling all astrologers and astrology enthusiasts offers you the perfect certification course for you in astrological sustainability while you are at home Click on the link to find out more
NEUTRAL	في أبريل أطلقت المجموعة الأم لـ برنامجًا لمساعدة الأطفال من جميع موظفي المجموعة على تحقيق أقصى استفادة من التأمين وتعلم تحسين اللغة الإنجليزية في اللغة الألمانية	In April, the Parent Group launched a program to help children from all group employees make the most of their insurance and learn to improve their English in German.
NEUTRAL	تدعم شركة ناشئة تتطلع إلى تحدي في سوق اقرأ المزيد	Supports a startup looking to challenge the market Read More
POSITIVE	الوصول إلى التكنولوجيا والصحة العقلية من بين أهم الاهتمامات الموضحة في استطلاع اقرأ المزيد	Access to technology and mental health are among the top concerns highlighted in a survey Read More
NEUTRAL	هو الآن من يطلعنا على برنامج القيادة الذي ناقشناه في تشمل لغة الجسد الرقمية والمزيد راجع المدونة	He is now the one who shows us the leadership program we discussed in including digital body language and more Check out the blog
NEUTRAL	اتجاهات قراءة المزيد	directions read more
POSITIVE	مستشار المدرسة الثانوية فنون اللغة الرملية والمعلمين المتحمسين كيف ستساعد طلابك في البيانات الشخصية للكلية اجعلهم يقدمون ملاحظاتهم لبعضهم البعض باستخدام نموذج ملاحظات الزملاء في قائمة التحقق هذه	High School Adviser Sand Language Arts and Enthusiastic Teachers How to Help Your Students with College Profiles Have them give feedback to each other using the Peer Feedback Form in this checklist
POSITIVE	بحاجة إلى دفعة ترفع من شأنك بعد الحجر الصحي هذه فرصة رائعة لك لتعزيز حياتك المهنية من خلال الخبرة العملية في دورات	Need a boost after quarantine This is a great opportunity for you to boost your career through hands-on experience in courses
POSITIVE	اتخذ خطوتك الأولى نحو أن تصبح مهندسًا باستخدام هذا البرنامج التعليمي الذي تبحث عن فرصة للمشاركة فيه تحقق من دورة شهادة	Take your first step towards becoming an engineer with this tutorial you are looking for an opportunity to participate in Check out our certification course
POSITIVE	استفد بشكل فعال من هذا الوقت الإضافي وتعلم جديدًا مع هذا البرنامج التعليمي السريع تريد إضافة إلى سيرتك الذاتية انضم إلى برنامج في	Effectively make the most of that extra time and learn new with this quick tutorial Want to add to your CV Join a program in
NEUTRAL	أوشك دفتر الملاحظات الرقمي على الانتهاء	The digital notebook is almost finished
NEUTRAL	يوم الغد في المنزل	Tomorrow at home
NEUTRAL	لا ترغب في إرسال ابنك في نيوجيرسي مرة أخرى إلى أسئلة الفصل الدراسي التي تمت الإجابة عنها حول جميع أجهزة التحكم عن بُعد اقرأ المزيد	You don't want to send your kid in New Jersey back to the answered classroom questions about all the remotes Read More
POSITIVE	شكرًا لك على مشاركة قصتك الجميلة والملهمة لا يزال هناك الكثير الذي يتعين القيام به من أجل العالم وفي جميع أنحاء العالم	Thank you for sharing your beautiful and inspiring story There is still much to be done for the world and around the world.
POSITIVE	هذا صحيح يمكنك إثبات معرفتك بالدورات مما يجعل الحصول على شهادتك أسرع تعرف على المزيد في	That's right you can prove your knowledge of the courses which makes getting your degree faster Learn more at
POSITIVE	تقدم خدمات احترافية لمساعدة مؤسسات التعليم العالي على التغيير وقراءة المزيد	Provides professional services to help higher education institutions change and read more
POSITIVE	تصنف ميريلاند في المرتبة العاشرة كأفضل نظام مدرسي قراءة المزيد	Maryland ranks 10th best school system Read more
NEUTRAL	عادات التدريس التي تمنع النضال الإنتاجي لدى الطلاب	Teaching habits that prevent students' productive struggle
NEGATIVE	تم إنشاء مجلة علمية تفاعلية اليوم والتي ستكون محطة واحدة للفصل الدراسي كل يوم تم إنشاء هذا باستخدام العروض التقديمية من ولم يكن صعبًا للغاية فيديو استخدمته في التعليقات	An Interactive Science Journal Created Today That Will Be Your Classroom One Stop Shop Every Day This Was Created With Presentations From And It Wasn't Too Difficult Video I used in the comments
NEUTRAL	تعيين جاكي ستر أوهبهن رئيسًا لنيل نت كامبس للتجارة قراءة المزيد	Jackie Sitter Ohbahn Appointed Head of Neil Net Campus Trading Read More
NEUTRAL	التقاط البيانات لتحسين تجربة التعلم الخاصة بك باستخدام برنامج التحليلي	Capture data to improve your learning experience using analytics software
NEUTRAL	هل تبحث عن معمل يمكن للطلاب القيام به في المنزل هيريس واحد يستخدم الماء والأدوات المنزلية	Are you looking for a lab that students can do at home heres one that uses water and household items
NEUTRAL	هو بالضرورة ثاني أفضل التعليم عبر الإنترنت أخبار جامعة تكساس اقرأ المزيد	It is necessarily the second best online education News University of Texas Read More
NEUTRAL	سوق التعليم الرقمي العالمي قراءة المزيد	Global Digital Education Market Read More
POSITIVE	تحقق من العثور على حرف متحرك مزدوج اقرأ نشاط الغرفة على المعلمين دفع رواتب المعلمين طريقة رائعة لإشراك الطلاب أثناء تعلمهم أسس القراءة	Check Find Double Consonant Read Room Activity Teachers Pay Teachers Pay Great way to engage students as they learn the basics of reading
POSITIVE	انظر إلى هذا الإنجاز شكرًا على هذه الفرصة التي أتيحت لي لمساعدة طلابي وزملائي في التعلم الافتراضي التفاعلي	Look at this achievement Thank you for this opportunity to help my students and colleagues in interactive virtual learning
NEUTRAL	كيف تعطل التكنولوجيا التعليم الطبي اقرأ المزيد	How technology is disrupting medical education Read more
NEGATIVE	قص شعرك في الحجر الصحي	Cut your hair in quarantine
NEUTRAL	عودة الوباء إلى قائمة التسوق المدرسية وأقلام الرصاص الورقية والإلكترونيات المكتبية وإذا كان الآباء يعملون في قراءة المزيد	Pandemic back to school shopping list, paper pencils, office electronics and if parents work Read more
NEGATIVE	لا توجد تكنولوجيا لا تعليم خطأ قراءة المزيد	There is no technology, no education, wrong read more
NEUTRAL	التفكير في الاحتمالات في عالم ما بعد	Thinking about the possibilities in a post world
POSITIVE	خبراء ولاية نورث كارولاينا متاحون عند العودة إلى المدرسة قراءة المزيد	NC State experts are available when back to school Read More
NEUTRAL	تحويل مشروعات التعلم للمساعدة في تجميع المكاسب الهامشية	Convert learning projects to help accrue marginal gains
POSITIVE	نظرًا لأنهم يستبدلون التدريب بالبث المباشر عبر الإنترنت دون التفكير في أي نوع من التصميم كتب عدم وجود أوجه القصور والضعف في تحليل ممتاز للنهج	Since they replace the training with live broadcasts over the Internet without thinking about any kind of design, there are no shortcomings and weaknesses in an excellent analysis of the approach
NEGATIVE	ما يحتاج قادة المدرسة لمعرفته حول التمويل في أوقات الميزانية الصعبة اقرأ المزيد	What school leaders need to know about financing in tough budget times Read more
POSITIVE	على وشك الوصول إلى أعلى مستوى خلال الأسبوع الجديد قراءة المزيد	About to reach the highest level during the new week Read more
POSITIVE	أحب أن يكون لدى الأطفال الابتدائية هذه الفرصة لأخذ منازل أمر مهم للغاية	love that elementary children have this opportunity to take homes is very important
POSITIVE	قم ببناء موقع الويب الخاص بك خطوة بخطوة مع العديد من مقاطع الفيديو المتعمقة سهلة المتابعة تتيح الأدلة للمبتدئين والخبراء التعلم بسهولة	Build your website step by step with many in-depth videos easy to follow Guides allow beginners and experts to learn easily
POSITIVE	هل استكشفت حتى الآن إذا كان الأمر كذلك فما هي الميزة التي تفضلها؟ إذا كنت لا تزال تتطلع إلى معرفة المزيد عن أحدث منصة تحقق من دليل ما هو الحالة المزاجية في مكان العمل	Have you explored yet if so which feature would you prefer? If you're still looking to learn more about the latest platform check out our guide to What's the Mood in the Workplace
POSITIVE	الأدوات الجديدة الكل في واحد لتجارة المعلم قراءة المزيد	The New All-in-One Tools for Trading Guru Read More
POSITIVE	العمل على موقع الجديد الخاص بي	Working on my new website
POSITIVE	يواجه الوالدان قلقًا بشأن ما هو صوابهدفنا هو مساعدة الآباء على فهم كيف يمكن لقرارهم أن يؤثر على جانب طفلهم أ	Parents face anxiety about what's right Our goal is to help parents understand how their decision can affect their child's A
NEUTRAL	وزارة التعليم تطلق مسابقة التكنولوجيا الريفية	The Ministry of Education launches the Rural Technology Competition
NEUTRAL	حجزت مكاني بالفعل هل لديك	I already booked my place do you have
NEUTRAL	أكاديمية تنتقل إلى	Academy moves to
POSITIVE	منح الرأي متاحة لعائلات طلاب شيروكي وسط الوباء اقرأ المزيد	Opinion grants open to families of Cherokee students amid pandemic Read more
POSITIVE	تمتلك مجموعة رائدة في الصناعة من مناهج التعلم المخصصة التي تم إنشاؤها للعملاء فما الذي يجعل تجربة تصميم التعلم معنا رائعة للغاية قم بتنزيل هذا الدليل للكشف عن منهجية	Has an industry leading suite of customized learning approaches created for clients What makes the Learning Design experience with us so great Download this guide to reveal the methodology
POSITIVE	الوحش انتهى أخيرًا شكرًا مرة أخرى	The monster is finally over, thanks again
POSITIVE	تغطيات ندوة الويب التالية حول كيفية إنشاء خطة للعمل في نموذج مختلط توفير أفضل تجربة ممكنة للمتعلمين الحفاظ على تفاعل المتعلمين مع تقدم الأربعاء مساءًا	Coverage of the following webinar on how to create a business plan in a mixed model Providing the best possible experience for learners Keeping learners engaged as we progress Wednesday evening
NEUTRAL	المجلد المجلة الدولية للبحوث في التعلم الموزع المفتوح أمبير	Volume International Journal of Research in Open Distributed Learning &amp;
NEUTRAL	لقد أنشأت نموذجًا آخر من هذا هو استبيان اهتمامات الكتاب يمكنك معاينة النموذج هنا إذا كنت تريد تحرير نسختك الخاصة يمكنك الانتقال هنا	created another form of this is the book interest survey you can preview the form here if you want to edit your own copy you can go here
POSITIVE	هل تقوم بالتدريس تقريبًا هذا العام وإيجارًا متأكدًا من أين تبدأ التسجيل في ندوتنا التعليمية القادمة على الويب	Are you teaching almost this year and rent sure where to start enroll in our next educational webinar
POSITIVE	الدكتورة نانسي مورينو تقود قسم التعليم الجديد قراءة المزيد	Dr. Nancy Moreno leads the new education department Read more
POSITIVE	يوفر السلس الفصول الدراسية التي يمكن الوصول إليها في المستقبل والتي يمكن الوصول إليها من خلال تقدم حزم مخصصة من التقنيات التي تعمل معًا لتسهيل عملية خالية من المتاعب للجميع	Seamless provides future-accessible and accessible classrooms by offering customized packages of technologies that work together to facilitate a hassle-free operation for all
NEUTRAL	تعرف على كيفية تضمين مجلد في	Learn how to include a folder in
NEUTRAL	لمحة عن برنامج تدريب المدربين عبر الإنترنت الذي تم تنظيمه من خلال الدور الوظيفي للمدرب للمشاركين في	An overview of the online training of trainers program organized by the trainer job role for participants in
POSITIVE	تتمثل أهم خطوة عند اتباع نهج رقمي للتعلم في فهم المتعلمين لديك ما يجب مراعاته قبل تنفيذ برنامج من	The most important step when taking a digital approach to learning is for your learners to understand what they need to consider before implementing a program from
POSITIVE	أطلق شريك المهارات طويلة المدى للتطوير الهندسي برامج تعليمية افتراضية لطلاب المدارس والكليات من خلال اعرف المزيد	The Long-Term Skills for Engineering Development partner has launched virtual learning programs for school and college students through Learn More
POSITIVE	ستساعدك مجموعتنا الواسعة من المحتوى التعليمي على تطوير مهاراتك	Our wide range of educational content will help you develop your skills
POSITIVE	كثير من الآباء يريدون ذلك وقليلون يستطيعون تحمل تكاليفه وسط تصاعد الغموض في الدروس الخصوصية في المدرسة	Many parents want it and few can afford it amid rising uncertainty in private tutoring at school
POSITIVE	مدعومًا من تطبيق للجوّال وتسجيل الدخول الفردي قم بالاتصال بمحتوى التعلم الخاص بك وتعلم أثناء التنقل من خلال تكامل و اطلب عرضًا توضيحيًا مجانيًا أو استشارة الآن	Powered by a mobile app and single sign-on Connect to your learning content and learn on the go with our integration Request a free demo or consult now
POSITIVE	يتوفر الآن لـ جربه هنا	It is now available to try here
POSITIVE	تعاونت شركة مع المنظمات المهنية غير الربحية وقيادة تضر بالشركات اقرأ المزيد	Company cooperated with non-profit professional organizations and leadership is detrimental to companies Read more
POSITIVE	كن ذكيًا حلنا يمكن أن تكون المطالب المفروضة على الطلاب من أولياء الأمور والمؤسسات التعليمية مربكة اكتشف هدف لتبسيط التدريس والتعلم عبر الإنترنت	Be Smart Our Solution The demands placed on students by parents and educational institutions can be overwhelming Discover a goal to simplify teaching and learning online
NEUTRAL	تمكين إضافة نقاط اتصال وتوسيع قدراتها عبر القائمة اتصل بنا لمعرفة المزيد	Enable adding touch points and expanding their capabilities via the menu Contact us to find out more
POSITIVE	بعد عام نعتقد أننا كنا جيدًا جدًا في كوننا فريقًا افتراضيًا عالي الأداء لذا أردنا مشاركة نهجنا الذي يركز على الإنسان في العمل معك	A year later we think we've been very good at being a high-performance virtual team so we wanted to share our human-centered approach to working with you.
NEUTRAL	كيفية تحسين النتائج بالتدخلات	How to improve outcomes with interventions
NEGATIVE	التعلم عن بعد كيفية جعله يعمل قراءة المزيد	Distance learning how to make it work Read more
NEGATIVE	التعاون هو استراتيجية مربحة لجميع أنواع الأعمال اقرأ أحدث عناصر التثبيت حول سبب مساعدتنا في الالتصاق معًا عبر	Collaboration is a win-win strategy for all types of businesses Read our latest install on why it helps us stick together across
NEUTRAL	في الصباح أحاول تضمين مقطع فيديو في رسالتي الإخبارية ولكن لسبب ما لا تظهر صورة الرابط أي أفكار	In the morning I try to include a video in my newsletter but for some reason the link image doesn't show any ideas
NEUTRAL	سلسلة و للتعليم والتدريب مؤسس	Series and for education and training founder
POSITIVE	يسعدنا أن نتشارك في تقديم حلول لمخاوف التعلم في هذا العصر شكرًا لك	We are pleased to partner with you to provide solutions to learning concerns in this age. Thank you
POSITIVE	لست متأكدًا مما إذا كان أي شخص مهتمًا ولكن هناك دورة مجانية حول حول الصدمات والذاكرة لقد قمت بعمل أسبوع واحد أمبير إنه ممتاز إنه يساعدني حقًا في البحث عن بعض الموارد التي لم أكن على دراية بها من قبل	Not sure if anyone would be interested but there is a free course on about trauma and memory I did one week amp it's excellent It really helps me look up some resources I wasn't aware of before
NEUTRAL	تم تضمين في مؤشر قراءة المزيد	Included in the index Read more
POSITIVE	في هل التعلم لا يتوقف أبدًا كنا جميعًا عازمين ومتحمسين لاعتماد طرق جديدة للتعلم والمضي قدمًا بابتسامة	At Does Learning Never Stop, we were all determined and excited to adopt new ways of learning and move forward with a smile.
NEUTRAL	ألن تفضل الحصول على خدمة تخدمك على النحو الأمثل تعرف على المزيد	Wouldn't you rather have a service that serves you optimally? Learn more
POSITIVE	تعرف على ما يقوله الرئيس التنفيذي لنا ريتشارد راي نيه حول التعلم الرقمي وكيف يمكن أن يتناسب بسهولة مع نمط حياة مزدحم	Find out what our CEO Richard Ray Neh has to say about digital learning and how it can easily fit into a busy lifestyle
POSITIVE	دبلوم عبر الإنترنت كان ضريبة القيمة المضافة الآن فقط ضريبة القيمة المضافة احصل على مؤهل الآن	Online Diploma Was VAT Now Only VAT Get Qualified Now
POSITIVE	الأمان عبر الإنترنت لماذا يعتبر أمان الإنترنت للأطفال أمرًا مهمًا جدًا أطفالك متصلون بالإنترنت في المدرسة في المنزل ومع أصدقائهم لذلك من الضروري أن تعلم أطفالك كيفية استخدام الإنترنت بأمان تحقق من بعض إرشادات و أدناه	Online safety Why internet safety for kids is so important Your kids are connected to the internet at school at home and with their friends So it's essential that you teach your kids how to use the internet safely Check out some of the tips below
POSITIVE	طريقة مليئة بالمرح لتعلم مهارات جديدة انضم إلى الاستعداد الآن زيارة	A fun filled way to learn new skills Join Get Ready Now Visit
POSITIVE	هل أنت متحمس للحصول على شارات وشهادات مجانية تحقق من مركز التعرف على التطبيقات من خلال	Are you excited to get free badges and certificates Check out the App Recognition Center with
NEUTRAL	من فضلك اعجبني شارك واشترك في القناة	Please like, share and subscribe to the channel
POSITIVE	تمت مناقشة العديد من الموضوعات والموضوعات الفرعية مع محطات الإذاعة المجتمعية لمنحهم أفكارًا لبرمجة ناجحة حول محو الأمية الرقمية للوسائط الرقميةتفاعلت جميع المحطات مع بعضها البعض وقدمت أفكارهم حول البرامج الإذاعية	Various topics and subtopics were discussed with community radio stations to give them ideas for successful programming on digital media literacy. All stations interacted with each other and provided their ideas for radio programs
NEGATIVE	تقود مستقبل التعليم باستخدام التكنولوجيا قراءة المزيد	Leading the future of education with technology Read more
NEUTRAL	سيساعدك النقد على البقاء على الأرض ويساعدك على فحص نقاط ضعفك	Criticism will help you stay grounded and help you examine your weaknesses
POSITIVE	شكرًا لك سيلفيا على المراجعة المذهلة يسعدنا أن نساعدك على تقديم قصتك للأسبوع تحقق من تدريبنا على التعلم الآلي	Thank you Sylvia for the amazing review We are happy to help you submit your story of the week Check out our machine learning training
NEUTRAL	في الندوة عبر الويب حول محو الأمية الرقمية للوسائط التي نظمها المشاركون تم توعيةهم بمعايير المجتمع التي يجب مراعاتها أثناء استخدام مختلف المنصات عبر الإنترنت	In the webinar on digital media literacy organized by the participants they were made aware of the societal standards that must be considered while using the various online platforms
NEUTRAL	في الندوة عبر الويب حول محو الأمية الرقمية للوسائط التي نظمها أكثر من ⃣ من الإذاعات المجتمعية تم توجيهها حول المواطنة الرقمية	In the webinar on digital media literacy organized by more than ⃣ of the community radios were geared on digital citizenship
NEUTRAL	يبدأ برنامج فلاش لشهر يوليو اليوم احصل على ما يصل إلى دوراتنا التدريبية ما الذي سيحدث بنفسك أو بقيادة خبير	Flash for July starts today Get access to our courses What's going on yourself or expertly led
POSITIVE	بحاجة إلى علاج لـ جميع الدورات التدريبية في التعلم الصوتي الذي نقدمه لشهر يوليو أو الخيار لك	Need a treatment for all our Voice Learning courses for July or the choice is yours
NEGATIVE	قد تكون عطلة نهاية الأسبوع قد انتهت لكن برنامج فلاش يوليو الخاص بنا قد بدأ لتوه احصل على ما يصل إلى جميع دوراتنا التدريبية كثيرًا هذه الخصومات لن تكون موجودة لفترة طويلة فلماذا الانتظار	The weekend may be over but our July flash program is just starting Get up to all our courses a lot These discounts won't be around for long so why wait
POSITIVE	كيف تشجع التفكير المرن في مديرك وقادة المستقبل؟ يمكنهم العثور على الإلهام والاستفادة من أفضل وأحدث كتب الأعمال وقد تم تلخيصها في مكتبة رقمية	How do you encourage flexible thinking in your manager and future leaders? They can find inspiration and benefit from the best and latest business books summarized in a digital library
NEGATIVE	ثمانية اعتراضات شائعة ولكنها خاطئة على التوقف عن اختبار الأهمية في تحليل بيانات البحث	Eight common but wrong objections to stopping the significance test in research data analysis
NEUTRAL	ارتق بعملك إلى المستوى التالي من خلال دروس تحسين محركات البحث الخاصة بنا	Take your business to the next level with our SEO tutorials
POSITIVE	الجو مشمس حار إنه وقت جيد للنظر إلى الوراء في أحد أحداث يوم التعلم	It's sunny and hot and it's a good time to look back at a Learning Day event
POSITIVE	الرجاء دعم مبادرة	Please support the initiative
NEUTRAL	نظام تسريع الأرباح	Profit acceleration system
NEUTRAL	تطلق برامج تعليم جذعية افتراضية على منصة التعلم الرقمية الأيونية	Launches Virtual STEM Education Programs on Ionic Digital Learning Platform
POSITIVE	استدعاء جميع دعاة حماية البيئة ومحبي الطبيعة تقدم دورة شهادة مثالية لك في الاستدامة البيئية أثناء تواجدك في المنزل انقر فوق الرابط لمعرفة المزيد عبر	Calling all environmentalists and nature lovers offers the perfect certification course for you in environmental sustainability while you are at home Click the link to find out more via
NEUTRAL	هل تعرف لماذا	Do you know why
NEUTRAL	خدمات	Services
NEUTRAL	أحدث تقرير عن تطوير سوق أنظمة التعليم الرقمي يشهد ارتفاعًا هائلاً في قراءة المزيد	The latest report on the development of the digital education systems market is witnessing a huge rise in read more
POSITIVE	يوفر للموظفين المعرفة والإتقان اللازم لأداء الوظيفة يمكن للشركات تقليل تكاليفها الإجمالية إلى حد كبير	Provides employees with the knowledge and proficiency needed to perform the job Companies can reduce their overall costs significantly
NEUTRAL	التعلم عبر الإنترنت على رأس الفصل قراءة المزيد	Online learning on top of the classroom Read more
NEUTRAL	قم بتنزيل تطبيق الآن مستخدمو مستخدمي آخرون	Download the app now other users users
POSITIVE	يا له من تعليق مذهل شكرًا لك نحن سعداء جدًا لأنك سعيد مع مدربينا قصتك هي قصتنا للأسبوع تحقق من تدريبنا للحصول على شهادة البيانات الضخمة	What an amazing comment Thank you We are so happy you are happy with our coaches Your story is our story of the week Check out our Big Data Certification training
NEUTRAL	التنظيم الذاتي التعلم من أجل	self-regulation learning for
NEUTRAL	التدريب العملي في الموقع بواسطة هو نظير أكاديمية التحليلية	On-site practicum by Ho Peer Analytical Academy
NEUTRAL	تنسيقات لاستخدامها للحصول على أقصى تأثير	Formats to use for maximum effect
NEUTRAL	تغيير المهن التي قدمتها كاثي يجب أن تقرأ المزيد	Changing careers offered by Cathy should read more
POSITIVE	شكرًا على المتابعة يرجى أيضًا التواصل معي على على والاشتراك للحصول على محتوى رائع ومحتوى	Thanks for watching. Please also reach out to me on instagram and subscribe for great content and content
NEUTRAL	الاثنين الدافع	Monday Motivation
POSITIVE	انضم إليّ في مجموعة من الخبراء العالميين في وفيه حيث نشارك طرقًا عملية مبتكرة لتنمية المضخم في سجلنا في	Join me in a group of global experts at Waffa as we share innovative practical ways to grow the amplifier in our Registry at
NEUTRAL	كيف يمكننا تحقيق أقصى استفادة من الوقت المتزامن وغير المتزامن في طريق	How can we make the most of synchronous and asynchronous time in the way of
NEUTRAL	مجلة التكنولوجيا التفاعلية وعلم أصول التدريس إصدار الربيع	Journal of Interactive Technology and Pedagogy Spring Edition
NEUTRAL	القائمة الوحيدة لأسئلة كاسحة الجليد التي ستحتاجها على الإطلاق	The only list of icebreaker quests you'll ever need
NEUTRAL	استخدام محطات التعلم لبدء العام عبر أمبير	Use learning stations to start the year via amp
NEUTRAL	كيف يمكن للمعلمين بناء فصل دراسي حتى على مسافة عبر	How teachers can build a classroom even a distance across
POSITIVE	سيبدو هذا العام مختلفًا عند البحث عن طرق لمساعدة طلابهم على النجاح مع توفير موارد مفيدة لـ	This year will look different when looking for ways to help their students succeed while providing helpful resources for
NEUTRAL	تغيير المهن التي قدمتها كاثي يجب أن تقرأ المزيد	Changing careers offered by Cathy should read more
POSITIVE	بروح مشاركات المستندات الفائقة بواسطة أمبير منشور محطات رائع من هنا وصول إلى بداية العام في الماضي قمت بعمل استراحة شخصية لنصوص مقدمة وضع معايير مختبر العمود	In the spirit of super docs posts by amp awesome post stations from here arriving at the beginning of the year in the past I made a personal break for introduction texts setting column lab standards
POSITIVE	استمتع بالعمل على الجديد لفصل الخريف	Enjoy working on what's new for the fall
NEUTRAL	نظّم التعلم عن طريق إنشاء طريقة لتجميع حقائق فن التعلم تنعكس على العملية وتذكر تجربة التعلم تعلم المزيد	Organize learning by creating a method for collecting the facts of the art of learning that reflect on the process and remember the learning experience Learn more
POSITIVE	الاستمتاع بإعداد فصلي الرقمي لا يزال هناك المزيد من العمل الذي يجب القيام به ولكني أحبه حتى الآن	Enjoying setting up my digital class There is still more work to do but I love it so far
POSITIVE	التعليم الإلكتروني و في التعليم العالي نائب رئيس جامعة	E-Learning and in Higher Education Vice President of the University
POSITIVE	معاينة مجانية للدورة للمعلمين لساعات من المحتوى المجاني	Free course preview for educators for hours of free content
POSITIVE	العمل على منشور مدونة جديد يركز على بناء علاقات مجتمعية في الفصل الدراسي من خلال أسئلة موضوعات التعلم عن بعد التي يجب أن أتحدث عنها أخبرني بذلك في التعليقات 🥰🤍	Working on a new blog post focused on building community relationships in the classroom with questions about distance learning topics I should talk about Tell me in the comments 🥰🤍
POSITIVE	الوصول إلى النطاق العريض بين المعلمين أهم تحديات التعلم عن بعد قراءة المزيد	Access to broadband among teachers is the most important challenge of distance learning Read more
NEGATIVE	هل تعلم أنه من المتوقع أن تخلق حوالي مليون وظيفة عن طريق الرغبة في الحصول على شهادة ابدأ رحلة علوم البيانات الخاصة بك مع دور	Did you know that around 1 million jobs are expected to be created by wanting a degree? Start your data science journey with a role
NEGATIVE	زيادة توسيع الفجوة التعليمية يقول أولياء الأمور في الولايات المتحدة إن الطلاب تركوا وراءهم أثناء الوباء بسبب قراءة المزيد	Further widening the educational gap Parents in the US say students have been left behind during the pandemic due to Read More
NEUTRAL	الإنشاء باستخدام	Create with
NEUTRAL	أصبحت المدرسة رقمية يجمع نظام إدارة المدرسة بين كل من نظام إدارة المدرسة وبوابة الطالب دع تساعد في إعداد نظام إعادة التعلم الخاص بك	The School Goes Digital The School Management System combines both the School Management System and the Student Portal Let help set up your own re-learning system
POSITIVE	تقدم مشاركًا في العلوم في علوم الكمبيوتر فيما يمكنك فعله بها لمعرفة المزيد أو تطبيق زيارة	Advance Associate of Science in Computer Science what you can do with it to learn more or apply visit
NEUTRAL	ما هي الأدوات المتلاعبة الافتراضية التي تستخدمها لتحسين	What virtual manipulative tools do you use to improve
NEGATIVE	يزن الآباء والمعلمون في سان أنطونيو الخيارات للعام الدراسي من السيئ إلى السيئ قراءة المزيد	Parents and teachers in San Antonio weigh the choices for the school year from bad to bad Read more
NEGATIVE	قد لا يتم تمرير مشروع قانون التحفيز حتى أغسطس وهو متأخر جدًا بالنسبة للمدارس قراءة المزيد	The stimulus bill may not pass until August and it's too late for schools Read More
NEGATIVE	أعلن الحاكم آيفي عن مليون دولار للرعاية الصحية والتعلم عن بعد في مدارس ألاباما العامة قراءة المزيد	Governor Ivey announces $1 million for healthcare and distance learning in Alabama public schools Read More
POSITIVE	للمعلمين أولياء الأمور ومقدمي الرعاية الآخرين الذين يساعدون الأطفال على التفوق في تعلم هذه المدونة المنشورة بناءً على كتابنا القادم في يقدم بعض الإرشادات والنصائح المفيدة	For educators, parents and other caregivers helping children excel in learning This blog post builds on our upcoming book at Provides some helpful tips and advice
POSITIVE	هل يمكنك أن تتصل بأي من لحظات التدريس المضحكة عبر الإنترنت التي كان لديّ طالبة في المدرسة الإعدادية مع كوكاتيل حي على رأسها أثناء الاجتماع بأكمله أشلي إس	Can you relate to any of the hilarious online teaching moments I had a middle school student with a live cockatiel on her head during the whole meeting Ashley S.
NEUTRAL	توسيع الفجوات المساواة في التعليم في الوباء اقرأ المزيد	Expanding Education Equity Gaps in the Epidemic Read More
NEUTRAL	يتذكر الأصدقاء رئيس الجامعة كانديس دودسون باعتباره قوة تقنية في قراءة المزيد	Friends remember University President Candice Dodson as a technical force in Read More
POSITIVE	🤓 أفكر باستمرار في فعاليتي في الفصل الدراسي وهذا شيء كان يجب أن أفعله في الربيع وآمل أن يجعلهم يبتسمون هذا العام 🥳	🤓 I am constantly thinking about my activities in the classroom and this is something I should have done in the spring and hope it makes them smile this year 🥳
NEUTRAL	المجلد رقم المجلة الدولية للبحوث في التعلم المفتوح والموزع	Volume No. International Journal of Research in Open and Distributed Learning
NEUTRAL	لقد حصلت للتو على شارة إكمال دورة حقوق الطبع والنشر للمعلمين بواسطة	I just earned a badge for completing the copyright course for teachers by
POSITIVE	يفوز بتحدي نيجيريا للمنافسة على جائزة إفريقيا	Wins Nigeria's Challenge for Africa Prize
NEUTRAL	ابدأ العمل بشروط يجب أن يعرفها الجميع من خلال	Get started with terms that everyone should know through
NEUTRAL	مع المزيد من أنظمة المدارس التي تختار خبراء التعلم عن بعد يثقلون في قراءة المزيد	With more school systems choosing distance learning experts weigh in on reading more
NEUTRAL	عودة كنائب عميد الشؤون الدولية قراءة المزيد	Back as Vice Dean for International Affairs Read more
NEUTRAL	دراسات في تطبيق الواقع المعزز في التعلم الإلكتروني	Studies in the application of augmented reality in e-learning
NEUTRAL	النصر عندنا نصر	Victory we have victory
NEGATIVE	هل جربت النوم المفرط	Have you tried sleeping too much?
NEUTRAL	صفقات كبيرة في عالم التكنولوجيا هذا الأسبوع في يوليو مقياس السوق اقرأ المزيد	Big deals in the tech world this week in July Market Gauge Read More
POSITIVE	شكرًا لمساعدتنا في معرفة المزيد عن 🤓	Thanks for helping us learn more about 🤓
POSITIVE	البرامج والفرص التعليمية كثيرة على الإنترنت اقرأ المزيد	Online educational programs and opportunities abound Read more
POSITIVE	هي واحدة من مفضلاتي المطلقة لأنها مصادر لأولادي ولأطفالي شكرًا لك لرؤيتها أمبير يلبي احتياجات أسرتنا وعائلاتنا بينما نقترب من عام دراسي غير عادي للغاية أنت مورد لا يصدق لـ	She is one of my absolute favorites as she is a resource for my boys and for my kids Thank you for seeing her amp catering to the needs of our family and our families as we approach a very unusual school year You are an incredible resource for
NEUTRAL	فيلم إثارة مليء بالإثارة يستكشف الآثار المترتبة على التقنيات الناشئة قراءة المزيد	An action-packed thriller that explores the implications of emerging technologies Read More
POSITIVE	يمكن أن تلعب الرقمنة دورًا في تعزيز العلوم الإنسانية يعتبر تاريخ الأدب وعلم الموسيقى أمرًا بالغ الأهمية للتعلم الشامل وهذه المنظمة لديها خطة لتعزيز العلوم الإنسانية من خلال تقديم كتب إلكترونية مجانية	Digitization can play a role in promoting the humanities History of literature and musicology is critical to holistic learning and this organization has a plan to promote the humanities by offering free e-books
POSITIVE	في مدرستنا الصيفية الرقمية سنقدم فرصة للطلاب لاستكشاف الموضوعات والمواد الدراسية ألق نظرة على موقعنا على الإنترنت وقم بتنزيل نشرة الإصدار اليوم	At our digital summer school we will offer students an opportunity to explore topics and study materials. Take a look at our website and download our prospectus today
NEGATIVE	خلف أكاديمية المواطن العالمي عام المواطن العالمي وشراكة مينيرفا شاهد الفيديو هنا	Behind Global Citizen Academy Global Citizen Year and the Minerva Partnership Watch the video here
POSITIVE	أصبحت تطبيقات وأجهزة التقييم التي تعمل بنظام هي المعايير الجديدة للمراقبة عن بُعد للصحة عن بُعد اقرأ المزيد حول كيفية اعتماد المستشفيات على التدريب الرقمي وسط هنا	System-powered assessment apps and devices are becoming the new standards for remote health monitoring Read more about how hospitals are relying on digital training amid here
POSITIVE	تحديث الموظفين على ضروري لأن المقاطعات تنفذ فحص اقرأ المزيد	Updating the personnel on is necessary as the provinces are implementing Read More
NEUTRAL	توصيات التعلم الخريف	Autumn learning recommendations
POSITIVE	محرك غير عادي للابتكار الجذري للتغييرات في التعليم والتدريب أبعد من	An extraordinary drive for radical innovation for changes in education and training beyond
NEUTRAL	من خلال ارتباطنا بالناس استيقظ اليوم على حقيقة أنه بغض النظر عن الموقف يجب ألا يتوقف التعلم أبدًا وسيضمنه	Through our connection with people today wake up to the fact that no matter what the situation, learning must never stop and will be guaranteed
NEUTRAL	المرشح كريس زد آن ليصدق عليه رواد في التكنولوجيا والتعليم اقرأ المزيد	Nominee Chris Z. Ann to be endorsed by Pioneers in Technology and Education Read More
NEUTRAL	تنشئ جامعة ولاية أوهايو ورش عمل لمساعدة معلمي أوكلاهوما على الانتقال إلى التعلم عبر الإنترنت قراءة المزيد	Ohio State University creates workshops to help Oklahoma teachers transition to online learning Read more
POSITIVE	لقد شهدنا بالتأكيد نموًا هائلاً في التعلم الرقمي منذ أن تحدثت عن كيفية تغير الأشياء في المستقبل	We have definitely seen a huge growth in digital learning since you talked about how things will change in the future
POSITIVE	يعد التعلم الجزئي أحد أحدث الاتجاهات في صناعة التعلم والطريقة الأكثر فعالية لتعليم الأطفال	Partial learning is one of the latest trends in the learning industry and the most effective way to educate children
NEGATIVE	يطلب مني زوجي الإقلاع عن التدخين في كثير من الأحيان كان بالكاد قابلاً للتطبيق قبل هذا ولكن من الصعب البقاء كل يوم لا يمكن أن تكون إيجابيًا في بعض الأحيان عليك التحدث بصوت مرتفع	My husband asks me to quit so often it was hardly viable before this but it's hard to stay everyday you can't be positive sometimes you have to speak up
POSITIVE	خطة تتعاون مع لمنح خريجي المدارس الثانوية رؤى حول العمل في قراءة المزيد	Plan collaborates with to give high school graduates insights into work Read more
POSITIVE	يقوم المعلمون الذين يعملون بإرادتهم بتصميم جميع خططهم اليومية للطلاب في واقعنا الأكاديمي الجديد نحن متحمسون لدعم	Freelance teachers design all their daily plans for students in our new academic reality. We are excited to support
POSITIVE	التعلم عبر الإنترنت هنا للبقاء تناقش كيف يتغير التعلم	Online learning is here to stay discussing how learning is changing
POSITIVE	حددت العناصر الحاسمة للنظم الإيكولوجية الشاملة والمنصفة التي أبلغت الكفاءات الخمس في مجموعة الانتقال الجديدة إلى التعلم الرقمي	Identified critical elements of inclusive and equitable ecosystems that informed the five competencies in the new transition to digital learning suite
POSITIVE	هي صفقة كبيرة نوعًا ما وإذا كنت تقوم بتسويق شيء ما يجب أن تهتم به ولكن ماذا لو كان فريقك لا يعرف ما يكفي عن حسنًا لقد حصلنا على الحل الخاص بك	It's kinda a big deal and if you're marketing something you have to be concerned but what if your team doesn't know enough about ok we've got your solution
POSITIVE	من المتوقع أن تظهر سلسلة الكتل في سوق التعليم نموًا مرتفعًا في الفترة القادمة من خلال قراءة المزيد	The blockchain in the education market is expected to show high growth in the coming period by reading more
POSITIVE	مستقبل التعليم جزء لا يتجزأ من المجال الرقمي يجب أن نبذل جهودًا واعية باستمرار للبقاء متماشين مع العالم المتغير باستمرارنحن في يشرفني توفير فرص التعلم الرقمي للأطفال نحن	The future of education is an integral part of the digital realm We must constantly make conscious efforts to stay in tune with the ever-changing world We are honored to provide digital learning opportunities for children We
POSITIVE	شكرًا لك الشعور بالارتياح عندما تعرف أن سيكون موجودًا في أي نموذج تفتح مدرستك به	Thank you for the relief you know will be in whatever form you open your school with
NEUTRAL	تُطلق أول جهاز لوحي هو الأكثر تطورًا والذي تم إنشاؤه لتحسين رفاهية قراءة المزيد	Launches the first and most advanced tablet that is created to improve the well-being of Read more
POSITIVE	لقد كنا متحمسين حقًا لإطلاق دورة التعلم الرقمي الخاصة بنا ولكن في بعض الأحيان تحتاج إلى اختبار القيادة قبل إبرام الصفقة وهذا هو السبب في أننا قمنا بجلسة تذوق مجانية	We were really excited to launch our digital learning course but sometimes you need a test drive before closing the deal which is why we did a free tasting session
POSITIVE	يسعدني أن أشارككم أنني سأتحدث في أول قمة رقمية على الإطلاق في يوليو سيتحدث العديد من المتفوقين في هذه القمة انقر على الرابط أدناه لحضور القمة	I am happy to share with you that I will be speaking at the first ever digital summit in July Many of the top performers will be speaking at this summit Click on the link below to attend the summit
NEGATIVE	من المفيد معرفة أن التعاون ممكن عبر إذا كان الطلاب غير قادرين على استخدام العروض التقديمية من لأنهم يقيمون في الصين	It is helpful to know that collaboration is possible via if students are not able to use presentations from because they reside in China
POSITIVE	مقال مثير للاهتمام متاح من خلال في بعض الأشياء التي يجب التفكير فيها عند التدريس عبر الإنترنت باستخدام العروض التوضيحية المرسومة باليد الحية تكون أكثر جاذبية مثل التوقف المؤقت للتفكير شيء يمكننا القيام به باستخدام أداة اختبار الفيديو	Interesting article available through on some of the things to think about when teaching online with live hand drawn demos is more engaging like pause to think something we can do with a video quiz tool
POSITIVE	ستنتقل إلى التكنولوجيا الرقمية في الأسابيع التسعة الأولى من العام الأكاديمي نحن هنا للتأكد من أنه سيتم التخطيط لنا بشكل هادف بشكل كبير 🧠‍ تتضمن تعليمات عالية الجودة ‍ ستؤدي إلى تعليم عالي الجودة ‍	You'll transition to digital for the first nine weeks of the academic year We're here to make sure we're going to be highly purposeful 🧠‍ Include high-quality instruction ‍ that will lead to high-quality education ‍
NEUTRAL	هل ستفجر الجائحة كلية في أمريكا اقرأ المزيد	Will the pandemic completely explode in America Read more
POSITIVE	نظام إدارة التعلم هو تطبيق برمجي لأتمتة تقارير تتبع الوثائق الإدارية وتقديم البرامج التدريبية للدورات التعليمية أو برامج التعلم والتطوير	Learning Management System is a software application to automate administrative document tracking reports and deliver training programs for educational courses or learning and development programs
POSITIVE	تقوم المدارس بتحديث مزيد من المعلومات التفصيلية حول التعلم الرقمي من في المدارس العامة بمقاطعة وكذلك المدارس الخاصة مناهج متنوعة لاستعداد في العام الدراسي	Schools update more detailed information about digital learning from county public schools as well as private schools diversified curricula to prepare for the school year
NEUTRAL	تبحث عن محور عملك ونقل تدريبك إلى الإنترنت نحن هنا للمساعدة في قراءة أحدث نصائح المدونة الخاصة بنا لتحريك الدورات التدريبية وجهًا لوجه	Looking to pivot your business and take your training online We're here to help Read our latest blog tips for moving your courses head-to-head
POSITIVE	شهد التعلم عبر الإنترنت ارتفاعًا في الأيام الأخيرة تواصل معنا واجعل التعلم عبر الإنترنت أكثر إثارة للاهتمام	Online learning has seen a rise in recent days. Contact us and make online learning more interesting
POSITIVE	إهتموا بمارك تك حسنًا يجب أن تهتم بالتأكيد بدورة التعلم الرقمي الجديدة لدينا كل شيء عن اكتشف المزيد	Take care of Mark Tech Well you should definitely be interested in our new digital learning course All about Find out more
NEUTRAL	تدريب الشركات سيصبح رقميًا انضم إلى جلسة إعلامية أخرى حول الحل التعليمي الموضوع تحويل تدريبك إلى رقمي الثلاثاء يوليو مساءً أكل التسجيل	Corporate Training Goes Digital Join Another Media Session on the Topic Learning Solution Turn Your Training Digital Tue July Evening Eat Sign Up
NEUTRAL	شاهد هذا الفضاء لمعرفة المزيد عن كيفية تغيير الواقع المعزز لقطاع التعلم	Watch this space to learn more about how augmented reality is changing the learning sector
NEGATIVE	يحول التعلم عن بعد قراءة المزيد	Transforms distance learning Read more
POSITIVE	لذا دعنا نتعلم جمال الصفر وابدأ رحلتك مع سنوجهك في كل خطوة وستكون على يقين من عبور جميع المعالم الأكاديمية الخاصة بك	So let's learn the beauty of zero and start your journey with we will guide you at every step and you will be sure to cross all your academic milestones
NEGATIVE	تعرف على معيار النقطة الواحدة عبر	Learn about the one-point criterion through
POSITIVE	يُظهر مصممو التعلم وأعضاء هيئة التدريس تعاونًا سريعًا في أوقات التغيير جامعة ولاية بنسلفانيا اقرأ المزيد	Learning designers and faculty show rapid collaboration in times of change Penn State Read More
POSITIVE	تم تصميم دوراتنا المصممة خصيصًا وتقديمها من قبل فريق من الخبراء من المحتوى إلى التصميم إلى التطوير وفقًا لاحتياجاتك الدقيقة وهذا يعني ببساطة أن الدورات التدريبية مصممة معك ومن أجلك لمعرفة المزيد قم بزيارة موقعنا على الإنترنت	Our tailor-made courses are designed and delivered by a team of experts from content to design to development according to your exact needs This simply means that the courses are designed with and for you to find out more visit our website
POSITIVE	إليك كيفية عمل التعلم الرقمي المصمم خصيصًا نحن نجمع بين أساليب التعلم الرقمية التي تم تجربتها واختبارها مع احتياجات التدريب الخاصة لمؤسستك لإنشاء تعليم رقمي جذاب له تأثير حقيقي	Here's How Tailored Digital Learning Works We combine tried and tested digital learning methods with the specific training needs of your organization to create engaging digital education with real impact
POSITIVE	مؤتمر متعطش	thirsty conference
POSITIVE	يوم القميص مؤتمر اليوم المتعطش للكلية دعونا نذهب	Shirt Day Conference Hungry College Day Let's Go
POSITIVE	تعد مجموعة و من أفضل الأدوات للأداء اكتشف المزيد من الحقائق المثيرة في هذه المدونة	It is a collection of the best tools for performance Find out more interesting facts in this blog
POSITIVE	حريصًا على التعرف على المسح الضوئي مباشرة من منزلك المريح دليل مثالي لك سجل الآن	Eager to learn about scanning directly from the comfort of your home A perfect guide for you Register now
POSITIVE	تكافح لإيجاد طريقة لتأمين معلوماتك السرية والشخصية من التعرض للاختراق إليك دليل مثالي سيساعدك على القيام بذلك سجل الآن	Struggling to find a way to secure your confidential and personal information from being hacked, here is a perfect guide that will help you do just that. Register now
POSITIVE	تحتاج إلى تعزيز وظيفي ملهم في هذا الدليل المذهل سيساعدك على البدء سجل الآن	You need an inspirational career boost in this amazing guide that will help you get started Register now
NEGATIVE	التعاون هو استراتيجية مربحة لجميع أنواع الأعمال اقرأ أحدث عناصر التثبيت حول سبب مساعدتنا في الالتصاق معًا عبر	Collaboration is a win-win strategy for all types of businesses Read our latest install on why it helps us stick together across
POSITIVE	بينما يستعد المعلمون لتقديم الخبرات بسرعة كان الطلاب يعملون للتكيف مع واقعهم الجديد بالتكيف مع بيئة التعلم الجديدة لـ	As teachers prepare to deliver experiences quickly, students work to adapt to their new reality by adapting to .'s new learning environment
NEUTRAL	لقد عقدنا شراكة مع مبتكر التعلم وعززنا عرضنا المتمثل في العمل من أي مكان لتقييم أداء تعلم القوى العاملة ومنصات الاعتماد وتوجهنا إلى اكتشاف المزيد	We've partnered with the Learning Innovator, enhanced our Work From Anywhere offering to assess workforce learning performance and accreditation platforms, and headed to find out more.
NEUTRAL	كيف تجعل التعلم الرقمي أشبه بالتعلم وجهًا لوجه	How to make digital learning more like face-to-face learning
NEUTRAL	أنشطة العودة إلى المدرسة للفصل الدراسي عبر و	Back to school activities for the semester via and
POSITIVE	حصلت على مشروع تسويقي جديد قادم وتحتاج إلى بناء مكدس التكنولوجيا الخاص بك لقد حصلنا على تجربة تعليمية مخصصة لتزويد التكنولوجيا بالموارد العملية التي يمكنك تطبيقها في مكان عملك	You've got a new marketing project coming up and you need to build your tech stack We've got a learning experience dedicated to providing technology with practical resources that you can apply in your workplace
NEUTRAL	كيف تفعل التقييم التكويني في	How to do formative assessment in
POSITIVE	انضم إلى الدورات الصيفية المثيرة وتعلم المزيد بطريقة ممتعة فقط في	Join exciting summer courses and learn more in a fun way only at
POSITIVE	طريقة مليئة بالمرح لتعلم مهارات جديدة انضم إلى الاستعداد الآن زيارة	A fun filled way to learn new skills Join Get Ready Now Visit
POSITIVE	اليوم تم توجيه المشاركين في برنامج عبر الإنترنت حول التوعية بالنوع الاجتماعي ومنع التحرش الجنسي لخلق الوعي حول هذه الموضوعات الحاسمة	Today participants in an online program on Gender Awareness and Sexual Harassment Prevention were instructed to create awareness around these critical topics
POSITIVE	رقصة للاستثمار في تكنولوجيا التعليم قراءة المزيد	A dance to invest in educational technology Read more
NEUTRAL	انقر هنا لمعرفة المزيد حول كيف يمكننا مساعدتك في تحقيق تغيير جذري في العقلية لمؤسستك وتطوير القوى العاملة في المستقبل	Click here to learn more about how we can help you achieve a fundamental change in the mindset for your organization and develop the workforce of the future
POSITIVE	تمتع بميزة تفوق نظرائك في المهام العالمية في إعداد التقارير المالية والامتثال مع دبلومة في لمعرفة المزيد عن مجموعات البث المباشر عبر الإنترنت القادمة في أغسطس يرجى الاتصال	Have an advantage over your peers in global assignments in financial reporting and compliance with the Diploma in To learn more about the upcoming online live broadcasts in August please contact
POSITIVE	تطابق السعر الذي تدفعه حاليًا 🤯 يبدو جيدًا جدًا لدرجة يصعب تصديقها فمن الأفضل أن تصدق ذلك كل ما تحتاج إلى معرفته موجود هنا	Matches the price you're currently paying 🤯 Sounds too good to be true You'd better believe it All you need to know is here
NEUTRAL	التسجيل في التعلم الرقمي مفتوح حان الوقت لرفع مستوى معرفتك بالتكنولوجيا معرفة المزيد	Registration for digital learning is open It's time to upgrade your knowledge of technology Learn more
POSITIVE	الأنشطة الصيفية لجميع الأعمار طريقة جديدة ومثيرة لتعلم مهارات جديدة للأطفال لمزيد من التفاصيل تفضل بزيارة	Summer activities for all ages A new and exciting way to learn new skills for kids For more details visit
NEUTRAL	يشارك مدير الموارد البشرية لدينا دوره في بناء خط أنابيب المواهب من الموظف وصاحب العمل الاستماع إلى البودكاست بأكمله	Our HR Manager shares his role in building the talent pipeline from the employee and the employer! Listen to the entire podcast
POSITIVE	نحتاج أحيانًا إلى نشاط يجذب الانتباه منذ البداية تعد طباعة الأوراق دائمًا خيارًا جيدًا	Sometimes we need an activity that grabs attention right from the start, paper printing is always a good option
NEUTRAL	موارد التفكير التصميمي للمعلمين	Design Thinking Resources for Educators
POSITIVE	أحدث تكامل لدينا مع يسمح للمستخدمين بالتفاعل واستهلاك المحتوى التعليمي دون مغادرة تطبيق اطلب عرضًا توضيحيًا أو احجز استشارتك المجانية الآن	Our latest integration with allows users to interact and consume educational content without leaving an app Request a demo or book your free consultation now
POSITIVE	تفوز بجائزة التميز في إطار التدريب على الفيديو عبر الإنترنت من جوائز	Wins the Excellence Award in the Online Video Training Framework of Awards
POSITIVE	تم إصدار كتالوج يوليو الآن بكميات كبيرة من كل جديد وتم تصنيفها إلى مستويات ألق نظرة	The July catalog is now released in large quantities of all-new and categorized into levels. Take a look
POSITIVE	جامعة كاليفورنيا في بيركلي فضائل التعليم العالي الافتراضي اقرأ المزيد	UC Berkeley The Virtues of Virtual Higher Education Read More
NEUTRAL	أصبح الآن افتراضيًا بينما يأخذ التدريب مقعدًا خلفيًا يتحدث عن إنشاء قدرة تدريبية وعلى المستوى الوطني	Now virtual as training takes a back seat talking about creating a training capacity and at a national level
POSITIVE	تقييم التنمية الشخصية للموارد البشرية كل جانب من جوانب صناعة العقارات سيتم تحميل الدورات التدريبية بانتظام اشترك اليوم	Assessing personal development of human resources Every aspect of the real estate industry Training courses will be uploaded regularly Sign up today
POSITIVE	تضييق الفجوة بين الخريجين يبدأون منظمة غير ربحية لتوفير التكنولوجيا لذوي الدخل المنخفض قراءة المزيد	Narrowing the Gap among Graduates Starting a Non-Profit Organization to Provide Technology to Low-Income People Read More
POSITIVE	مهتم بالتكامل تحقق من اشترك في	Interested in integration Check out Subscribe to
NEUTRAL	لا تفوت مرة واحدة حيث يقوم من بإطلاعنا على برنامجه الذي يركز على الإنسان والذي يتسم بإيقاع ذاتي وقيادة ذاتية احفظ التاريخ يوليو شاهد معاينة	Don't miss once as someone introduces us to their human-centered, self-paced, self-driving program SAVE THE DATE July Watch a preview
POSITIVE	تستدعي العوامل المتغيرة بسرعة في هذا الوقت عمليات قتل وتدمير فعالة لحلول مصممة لكل من يحتاج إليها أتساءل كيف يمكن دعم مرونة الوصول والمشاركة	Rapidly changing factors at this time call for effective killing and destruction, with solutions designed for everyone who needs them. I wonder how flexibility of access and participation can be supported.
NEUTRAL	بطة تستحق على نصائح تعليمية لتسهيل التعلم عبر الإنترنت اقرأ المزيد	worthy duck on educational tips to facilitate online learning Read more
POSITIVE	كيفية تطبيق تكنولوجيا التعليم في الفصل الحديث	How to apply educational technology in the modern classroom
NEUTRAL	لا تستقر على منصة التعلم التي تم تصميمها للمتعلمين يجب أن تكون النقطة المركزية التي تدور حولها المنصة	Don't settle for a learning platform that is designed for learners should be the focal point around which the platform revolves
NEUTRAL	التقاط البيانات لتحسين تجربة التعلم الخاصة بك باستخدام برنامج التحليلي	Capture data to improve your learning experience using analytics software
POSITIVE	هل تبحث عن لا تتردد في الاتصال بي سأفعل بك	Are you looking for please feel free to contact me I will do for you
POSITIVE	طلب طلابنا ذلك واستمعنا إلى توفير كبير في التكلفة على جميع الكتب المدرسية لـ للمساعدة في إعدادك للفصل الدراسي الجديد وتعزيز دراستك تسوق عبر الإنترنت	Our students have requested and we have heard significant cost savings on all textbooks to help prepare you for the new semester and advance your studies Shop online
NEGATIVE	في عالم الاهتمام المحدود توفر مشاركة فورية	In a world of limited interest, instant sharing is available
POSITIVE	المصطلحات يجب على كل شخص جديد في التعلم الرقمي أن يفهم أدوات التأليف تتبع الاستضافة	Terminology Everyone new to digital learning should understand the authoring tools that track hosting
NEUTRAL	لقد قمنا بدعوة عالمة نفس بارزة السيدة جي تام الأعمار التي ستتحدث عن قضايا مختلفة تتعلق بالقلق خلال التغيرات السلوكية في الوقت الحاضر لدى الأطفال وكيفية معالجتها	We have invited a prominent psychologist, Ms. J. Tam, Omar, who will talk about different issues related to anxiety during present-day behavioral changes in children and how to address them.
NEUTRAL	تحقق من معرض الفيديو الخاص بنا لمشاهدة بعض المنتجات المخصصة لدينا	Check out our video gallery to see some of our custom products
POSITIVE	حجم سوق تكنولوجيا التعليم بقيمة مليار دولار بواسطة اقرأ المزيد	The education technology market is worth billion dollars by Read More
POSITIVE	هل التكنولوجيا هي أفضل طريقة لوقف الغش عبر الإنترنت لا يقول الخبراء قراءة المزيد	Is technology the best way to stop online cheating experts say Read More
NEUTRAL	الإنترنت له حدوده	The internet has its limits
POSITIVE	تعرف على كيفية إنشاء عملاء محتملين بشكل فعال من أجلك ندوة المبيعات عبر الويب باللغة الإنجليزية الجمعة يوليو مساءً بتوقيت الهند انضم إلى مع معرف اجتماع الاجتماع	Learn How to Effectively Generate Leads for You Sales Webinar in English Friday July PM IST Join with Meeting Meeting ID
POSITIVE	أشهر دخول مجاني إلى مكتبة التعلم الرقمية الخاصة بنا بعد كل سفينة متعلم استفسر الآن	The most popular free access to our digital learning library after every learner ship INQUIRE NOW
NEUTRAL	بور صمغ يسلط الضوء على التقدم التكنولوجي كأداة خلال السنة الرابعة قراءة المزيد	Pour gum highlights technological progress as a tool during the fourth year Read more
NEUTRAL	محاكاة قاعدة الكسب	Earning base simulation
NEUTRAL	اجعل التعليم المحلي أقرب إلى الرعاية النهارية التعليم التالي قراءة المزيد	Bring local education closer to daycare Next education Read more
POSITIVE	أهم النصائح لتصميم تمارين الفصل الدراسي عبر الإنترنت اقرأ المزيد	Top Tips for Designing Online Classroom Exercises Read More
POSITIVE	في في كما قال هو الطريق إلى الأمام يقود مستقبل صناعة مضخمات الصوت أنا فخور بأن أقول إنني معروف باسم	Fi as he said is the way forward driving the future of the subwoofer industry. I am proud to say that I am known as
NEUTRAL	تحويل مشروعات التعلم للمساعدة في تجميع المكاسب الهامشية	Convert learning projects to help accrue marginal gains
POSITIVE	الوصول إلى التكنولوجيا والصحة العقلية من بين أهم الاهتمامات الموضحة في استطلاع اقرأ المزيد	Access to technology and mental health are among the top concerns highlighted in a survey Read More
NEGATIVE	سد الفجوة بينه وبين الأكاديميا	Bridging the gap between him and academia
NEUTRAL	اتجاهات قراءة المزيد	directions read more
POSITIVE	تعد النزاهة والموثوقية بعض الميزات البارزة في معرفة المزيد من الحقائق المثيرة للاهتمام حول في هذه المدونة	Integrity and reliability are some of the notable features in knowing more interesting facts about in this blog
POSITIVE	أتساءل ما هي أفضل الكتب للبدء بها إليك دليل مختار بعناية برعاية خبرائنا من أجلك تسجيل	Wondering what are the best books to start with Here's a handpicked guide curated by our experts for you Sign up
POSITIVE	لا تؤخر أهدافك احصل على صالحك في دورة شهادة تكنولوجيا المعلومات الإلكترونية بأسعار لا تصدق	Don't delay your goals Get your favor on an e-IT certification course at unbelievable prices
NEUTRAL	تقنية افتراضية وأحداث بيز للتواصل مع بالتيمور في المنزل هذا الصيف قراءة المزيد	Virtual tech and biz events to connect with Baltimore at home this summer Read more
NEUTRAL	قم بتكبير سطح الكمبيوتر المحمول على الشاشة الثانية	Enlarge the laptop surface on the second screen
NEUTRAL	تصدر قواعد للتعليم الشخصي في المدارس وسط قراءة المزيد	Rules for personal education are issued in schools amid reading more
POSITIVE	يهدف إلى تقديم أفضل تجربة تعليمية متاحة عبر الإنترنت اقرأ المزيد	It aims to provide the best online learning experience available Read More
POSITIVE	قصة رائعة عن كيفية دمج المدارس للكاميرات من المدارس التي تقدم نهجًا هجينًا لبعض الأطفال شخصيًا والآخرين في المنزل أمر منطقي بالنسبة لي	A great story about how schools are incorporating cameras from schools that offer a hybrid approach to some children in person and others at home makes sense to me
NEUTRAL	إعادة فتح المدارس والتعلم الافتراضي يقدم الخبراء رؤى قيمة اقرأ المزيد	School reopening and virtual learning experts offer valuable insights Read More
NEUTRAL	هذا هو الوقت المناسب للابتكار وإصلاح التعليم اقرأ المزيد	This is the time for innovation and education reform Read more
NEUTRAL	يمكن للمساواة في الحصول على التكنولوجيا أن تقلل من الفقر وتزيد من التنوع اقرأ المزيد	Equal access to technology can reduce poverty and increase diversity Read more
POSITIVE	إعداد التعلم الرقمي لدينا في الوقت الحالي سيكون هذا العام الدراسي مثيرًا للاهتمام	Our digital learning setup right now this school year will be very interesting
POSITIVE	يود أن يرحب بالسيدة ليزلي نيل المنسقة الافتراضية والسيدة جينيفر ريتش إي منسقة افتراضية	Would like to welcome Ms. Leslie Neal as Virtual Coordinator and Ms. Jennifer Rich E. Virtual Coordinator
NEUTRAL	وصول الخطيئة تقرير	Sin access report
NEUTRAL	الساعات التي تبدأ من الاثنين والثلاثاء الخميس الجمعة صباحًا مخصصة للعملاء المعرضين للخطر خدمة كبح	Hours starting Monday, Tuesday, Thursday, Friday, morning are for customers at risk. Curb Service
POSITIVE	لا تفوت اليوم مساءً بتوقيت شرق الولايات المتحدة حيث تنضم إلى في أحدث حلقة تعال لمناقشة القضايا المهمة المتعلقة بتعلم أمبير	Don't miss out today PM EST as you join me on our latest episode Come discuss important issues related to amp learning
NEUTRAL	المدارس التي هرعت عبر الإنترنت تواجه حساب الخصوصية في إعادة الفتح قراءة المزيد	Schools rushing online face privacy expense in reopening Read More
POSITIVE	نحن متحمسون للمسؤولية الاجتماعية الحامضة تقدم حلولًا للتمكين وتأمل في خلق مستقبل مشرق اكتشف كيف يفعلون ذلك	We are passionate about sour social responsibility offering empowering solutions and hoping to create a bright future Find out how they do it
POSITIVE	قال ما يقرب من قادة التعلم أن التسليم الرقمي للتعلم سيظل مرتفعًا بعد تخفيف	Nearly learning leaders said digital delivery of learning will remain high after easing
POSITIVE	أطلقت مورد جديد شامل لمساعدة الطلاب على الاستعداد للتعلم الرقمي وخيارات التسليم المختلطة القادمة هذا الخريف قم بزيارة لمعرفة المزيد حول الدعم	Launched a comprehensive new resource to help students prepare for digital learning and upcoming blended delivery options this fall Visit to learn more about support
POSITIVE	يعد الوصول إلى الإنترنت حاجة عالمية هذا المشروع التجريبي بالغ الأهمية ليس فقط للطلاب ولكن أيضًا لأسرهم أبرز هذا الانقسام وهذا النموذج التجريبي هو خطوة مهمة لسد الفجوة	Internet access is a global need This pilot project is critical not only for students but also for their families This divide highlighted and this pilot model is an important step in bridging the gap
NEUTRAL	إطلاق سفاري أكسفورد للقراءة قريبًا	oxford reading safari launching soon
POSITIVE	أنت تأخذ قضية تثير قلقًا حقيقيًا فالكثير من الأطفال اجتماعيًا أو اقتصاديًا لا يملكون ببساطة الأساسيات التي يجب عليهم اتباعها حتى أولئك الذين لديهم أجهزة كمبيوتر محمولة في متناول اليد فهو منحنى تعليمي لكل من الطلاب والمعلمين	You are taking on an issue that is of real concern. Many children socially or economically simply do not have the basics to follow even those with laptops at hand. It is a learning curve for both students and teachers.
POSITIVE	شكرًا نعتقد أنه أمر مفيد للغاية تحقق مما يجعل برنامجنا الشامل المرن الجذاب أفضل حل	Thank you We think it's very helpful Check which makes our attractive flexible comprehensive program the best solution
POSITIVE	شكرًا لك فرانك سيب مان على المتابعة يرجى أيضًا التواصل معي على على والاشتراك للحصول على محتوى رائع ومحتوى	Thank you Frank Seppman for following Please also connect with me at and subscribe for great content and content
POSITIVE	يفوز بجائزة للابتكار قراءة المزيد	Wins an award for innovation Read more
NEUTRAL	لقد حصلنا على هذا	We got this
POSITIVE	لأن كيفية دمج التكنولوجيا في وظائفنا وحياتنا أكثر أهمية من التكنولوجيا نفسها إليك ستة من قادة الفكر يعملون على إزالة الغموض عن التحول الرقمي وإنشاء و	Because how technology integrates into our jobs and lives is more important than technology itself. Here are six thought leaders working to demystify digital transformation and create and...
NEUTRAL	يشير راسل بول برفقة قطته لونا إلى أنه يعمل في وقت يتسم بالتقلب وعدم اليقين والتعقيد والغموض في	Russell Paul and his cat Luna point out that he is working at a time of volatility, uncertainty, complexity, and ambiguity
NEGATIVE	هذه المخزونات هي وسيلة لركوب اتجاه التعليم المتسارع عبر الإنترنت بسبب فيروس كورونا اقرأ المزيد	These stocks are a way to ride the trend of accelerated online education due to the coronavirus Read More
POSITIVE	من تعلمي المهني اليوم حول التعلم عبر الإنترنت لا تقم بإعادة تدوير نقاط القوة القديمة الخاصة بك يجب عليك إعادة تدويرها إن التعلم الرقمي لا يقتصر فقط على رقمنة المواد الخاصة بك بل إنه يستخدم التكنولوجيا لتعزيز التعلم وتوسيع نطاقه	From my professional learning today about online learning Do not recycle your old strengths You must recycle them Digital learning is not just about digitizing your material it uses technology to enhance and extend learning
POSITIVE	الصوت جزء لا يتجزأ من هيريس الفعالة كيف يمكنك فعل ذلك	Audio is an integral part of effective heres how you can do it
POSITIVE	قبض على الدكتور المدير في نهاية هذا الأسبوع حيث يقدم لك منظورًا جديدًا للتعلم أثناء الوباء	Catch the Dr. Director this weekend as he brings you a new perspective on learning during the pandemic
POSITIVE	يجب على قادة المدارس والمنطقة اتخاذ خطوات لفهم مكان وجود طلابهم أكاديميًا وما إذا كانوا قادرين على المشاركة في العمل المدرسي قياس المشاركة وليس الوصول لـ	School and district leaders should take steps to understand where their students are academically and whether they are able to participate in school work Measure participation, not access to
NEUTRAL	قد لا يكون الأمر مثالياً ولكن علينا أن نركز عند الضرورة وفي اليوم الدراسي على سبب الشكوى من شيء لا يمكنك التحكم فيه هذا مجرد مؤقت	It may not be perfect, but we need to focus when necessary and on the school day on why you're complaining about something you can't control. This is just temporary.
NEUTRAL	وفقًا للتدريس عبر الإنترنت يتطلب مجموعات مهارات متخصصة سيمكن أسبوعنا المرن فريق المعلمين لديك من تطوير تلك المهارات وبناء ثقتهم أيضًااتصل بنا اليوم لتحديد موعد تجربة التعلم المخصصة لفريقك	Online teaching requires specialized skill sets Our flexible week will enable your team of teachers to develop those skills and also build their confidence Contact us today to schedule a personalized learning experience for your team
NEUTRAL	انتصار	victory
NEUTRAL	سيكون لوباء فيروس كورونا تأثيرات دائمة على طبيعة تعلم التواصل والعمل	The coronavirus pandemic will have lasting effects on the nature of learning to communicate and work
NEUTRAL	مايكل أ ثورب مرشح مقاطعة سانتا روزا مدير المدارس قراءة المزيد	Michael A. Thorpe, Candidate for Santa Rosa County Head of Schools Read More
NEUTRAL	كيف ستستمر في تطوير التدريس والتعلم الرقمي استخدم هذه الأسئلة لمراجعة ما يعمل وتخطيط الخطوات التالية	How will you continue to advance digital teaching and learning Use these questions to review what is working and plan next steps
POSITIVE	لقد تركت العديد من كبار السن معزولين وحيدين فإن مساعدتهم على الوصول إلى يمكن أن تحدث الكثير من الاختلافات في حياتهم لأن أحبائهم سيكونون على بعد مكالمة هاتفية فقط	You have left so many elderly people isolated and alone that helping them get there can make a lot of difference in their lives because their loved ones will only be a phone call away.
POSITIVE	بيانات مثيرة للاهتمام ولا تفاجئني على الإطلاق بأن المعلمين بحاجة إلى الشعور بأنهم يستطيعون إحداث تأثير	Interesting data and it doesn't surprise me at all that teachers need to feel they can make an impact
POSITIVE	أنا أستمع إلى طفلي الإبداعي وهو يضرب الملاكمة في الغرفة الأخرى بينما يأخذ اختبار الخريطة من ناحية ’ من ناحية أخرى	I'm listening to my creative kid punching boxing in the other room while he takes a map test on the one hand 'on the other hand'
NEUTRAL	سجل الآن في ندوة الويب الخاصة بنا مع يوم الثلاثاء سبتمبر في الساعة صباحًا بتوقيت جرينتش جلسة تفاعلية مع رؤى ملموسة يمكنك تنفيذها في عملك احجز مكانك الآن	Register now for our webinar with Tuesday September at am GMT Interactive session with concrete insights you can implement in your business Reserve your place now
NEUTRAL	احصل على الإلهام	Get inspired
POSITIVE	أشاهد الأشياء الخارقة والبدء في العمل على الفصول الدراسية الافتراضية	I watch the supernatural and start working on the virtual classroom
POSITIVE	الاستفادة من التكنولوجيا لضمان استمرارية التعلم هي مبادرة رائعة وأعتقد أن هذا هو الوقت المناسب لسد الفجوات بين البنية التحتية التي تحتاجها تكنولوجيا مضخم الصوت لتوفير فرص متساوية للحصول على تعليم جيد	Leveraging technology to ensure continuity of learning is a great initiative and I believe this is the time to bridge the gaps between the infrastructure needed by subwoofer technology to provide equal opportunities for quality education.
POSITIVE	يشارك زميلي موقعًا استراتيجيًا مهمًا لقيادة الطريق مع	My colleague shares an important strategic position to lead the way with
NEUTRAL	الحياة مثل ركوب الدراجة للحفاظ على توازنك يجب أن تستمر في تحريك ألبرت أينشتاين	Life is like riding a bicycle to keep your balance you must keep moving Albert Einstein
POSITIVE	الوصول إلى التكنولوجيا منخفض في إفريقيا فقط الأطفال الذين يحصلون على الوصول في الغالب عبر التلفزيون يجب أن تكون معرفة القراءة والكتابة الرقمية أولوية ولكن الحلول غير التقنية مطلوبة للوصول إلى معظم المتعلمين	Access to technology is low in Africa only children get access mostly via television Digital literacy should be a priority but non-technical solutions are required to reach most learners
POSITIVE	القبول مفتوح في أحد أفضل معاهد التدريب الطبي في ولاية ماهاراشترا احصل على التدريب من قبل أعضاء هيئة التدريس ذوي الخبرة اقترب خطوة واحدة من حلمك تقدم الآن بسرعة	Admission is open in one of the best medical training institutes in Maharashtra Get training by experienced faculty Get one step closer to your dream Apply now quickly
POSITIVE	• تحسين مساحة التدريس الرقمية الخاصة بي بقليل من المساعدة من زوجي المفيد شكرًا دائمًا على استعداده لمشروع الفصل الدراسي • •••	• Improve my digital teaching space with a little help from my helpful husband Thanks always for being ready for a classroom project • •••
POSITIVE	لقد أسعد مدرسونا بالتسجيل لتطوير المهارات الرقمية لأننا أصبحنا أول من عمل مع على جائزتها للمستوى لدورات دورة المعلم الافتراضية المتقدمة التي تتضمن مقدمة إلى منصات التدريس الافتراضية لمنصات التعلم	Our teachers are delighted to sign up to develop digital skills because we became the first to work with her on her level award for Advanced Virtual Teacher Course courses that includes Introduction to Virtual Teaching Platforms for Learning Platforms
POSITIVE	أتمنى أن تتحسن هذه الفتاة الحلوة في هذا اليوم وعصر التكنولوجيا لا توجد أسباب لفرصة فتح الطوب والهاون فقط حتى لقاح	I hope this sweet girl gets better in this day and age of technology There are no grounds for a chance to open bricks and mortar just until a vaccine
NEGATIVE	ترفع إيرادات عمليات الاستحواذ العضوية إلى مزيد من النمو المتوقع في السنة المالية حيث تزيد الأعمال من الاعتماد على التعلم عبر الإنترنت	Organic acquisitions revenue drives further growth forecast in fiscal year as business increases reliance on online learning
POSITIVE	نظام تخطيط موارد المؤسسات عالي المرونة قم بتكوين وتخصيص نظام إدارة مدرستك وفقًا لاحتياجاتك احجز عرضًا تجريبيًا الآن	Flexible ERP System Configure and customize your school management system according to your needs Book a demo now
POSITIVE	ساعد المعلمين والطلاب على البقاء على اتصال أثناء الوباء الآن يريد ترامب حظره قراءة المزيد	Help teachers and students stay connected during the pandemic Now Trump wants to ban Read more
NEUTRAL	تعلم العداد والحصيرة الفيدية	Learn Abacus and Vedic Mat
POSITIVE	يرجى قراءة مدونتي الجديدة حول التعلم الإلكتروني الوبائي بعنوان أنا لا أعرف ما الذي أتحدث عنه بعد ولا أنت كذلك	Please read my new blog about epidemiological e-learning titled I don't know what I'm talking about yet and neither are you
POSITIVE	شكرًا لك ولمساعدتنا في شراء الأجهزة اللوحية لتحسين التعلم الرقمي في خدماتنا	Thank you for helping us buy tablets to improve digital learning in our services
POSITIVE	تقدم حلولًا للتمكين وتأمل في خلق مستقبل مشرق اكتشف كيف يقومون بذلك	Offers solutions for empowerment and hopes to create a bright future Find out how they do it
POSITIVE	التعليم القانوني بعد الوباء اقرأ المزيد	Legal Education After the Pandemic Read More
NEUTRAL	تنسيقات لاستخدامها للحصول على أقصى تأثير	Formats to use for maximum effect
POSITIVE	هل بيانات اعتماد الوصول إلى المسرح بالمستشفى محدثة لإعادة التعيين يغطي برنامج الخبراء لدينا كل ما تحتاجه لضريبة القيمة المضافة فقط حتى تشعر بالثقة في أنك مستعد لمقابلة عملاء	Are your hospital theater access credentials up to date for reassignment Our expert program covers everything you need for VAT just so you can feel confident you're ready to meet clients
POSITIVE	تدريبنا على المساءلة الاجتماعية ويهدف إلى المساهمة في الرفاهية بشكل عام وفي العمل بشكل خاص اكتشف دوراتنا في	Our social accountability training aims to contribute to well-being in general and to work in particular. Discover our courses in
POSITIVE	شكرًا للسيد باستيا نيل آي والسيدة سوندرز على إنشاء دليل مورغان هذا إلى	Thank you to Mr. Bastia Neale I and Mrs. Saunders for creating this Morgan's guide to
POSITIVE	يمكن لمهارات النجاح أن تساعدك في العثور على وظيفة هذه مجانية وتفاعلية من استخدامات محاكاة الفيديو لتجربة سيناريوهات حقيقية للبحث عن عمل سجل باستخدام رمز الوصول التعليمي	Success Skills can help you find a job This free and interactive video simulation uses to experience real job search scenarios Register with educational access code
POSITIVE	لقد تحولت خطوة نحو منصة التعلم عبر الإنترنت لقد اتخذنا الخطوة الإرشادية لصالحنا لحماية أكاديميهم الثمين	It has turned a step towards online learning platform We have taken the guiding step in our favor to protect their precious academics
NEGATIVE	في التدريس في المدرسة والتعلم عن بعد الوضع الطبيعي الجديد مهمة صعبة لأي معلم يفضل الضجيج الطبيعي والإثارة في الفصل الدراسي	In-school teaching and distance learning The new normal is a challenging task for any teacher who prefers the natural noise and excitement of the classroom
NEUTRAL	جاهز لإطلاق نظام إدارة التعلم عبر الإنترنت للمساعدة في تعزيز التعلم الرقمي	Ready to launch an online learning management system to help advance digital learning
NEGATIVE	فقد آلاف الأطفال إمكانية الوصول إلى الهاتف أثناء الإغلاق غير قادرين على شراء جهاز لوحي بهاتف ذكي يمكن أن يساعد قديمك غير المستخدم الأطفال المحرومين من الخدمة على مواصلة الدراسة عبر الإنترنت اجعل هذا حقيقة أو عبر البريد الإلكتروني جهة اتصال	Thousands of children lost phone access during lockdown Unable to buy a tablet with a smartphone Your old unused child can help disadvantaged children continue studying online Make this a reality or via email a contact
NEUTRAL	صفوف تعني في	rows means in
POSITIVE	احصل على لمحة عن أتمتة العمليات الروبوتية عملها وما الذي يجعل فعالة جدًا للمؤسسة	Get a glimpse at what robotic process automation does and what makes it so effective for an organization
NEUTRAL	صفوف عبر الإنترنت أجراها خريج الذي يتمتع بخبرة سنوات عديدة في التدريس	Online classes conducted by a graduate who has many years of teaching experience
NEUTRAL	التعلم الافتراضي موجود لتبقى قراءة المزيد	Virtual learning is here to stay Read more
POSITIVE	اليوم الأول من الصف ليس بالطريقة التي تصورناها بداية العام الدراسي لكنه سيكون يومًا رائعًا في كلتا الحالتين	The first day of class isn't the way we envisioned at the beginning of the school year but it's going to be a great day either way
POSITIVE	شكرًا على المتابعة يرجى أيضًا التواصل معي على على والاشتراك للحصول على محتوى رائع ومحتوى	Thanks for watching. Please also reach out to me on instagram and subscribe for great content and content
NEUTRAL	أنا معلم أرضي من ويسكونسن	I'm a land teacher from Wisconsin
POSITIVE	أفضلها جزء من الحلقات عندما يخططون لرسم أفكارهم على الورق لا تنسى المعلمين في عصر لا ينسى مدى أهمية رسم أفكارهم للأطفال	The best part of the episodes is when they plan to draw their ideas on paper Don't forget teachers in a memorable age how important it is to draw their ideas for kids
NEUTRAL	يجب أن تعتمد المدارس على تقنية واحدة قراءة المزيد	Schools should rely on one technology Read more
POSITIVE	هو المؤتمر الأول للواقع المعزز الحدث افتراضي بالكامل والتسجيل الآن مباشر	It is the first conference for augmented reality, the event is completely virtual and registration is now live
POSITIVE	الفصول الدراسية في لطيفة للغاية وتضيف القليل من المرح إلى التعلم الافتراضي الذي أحببته في عملي وأتمنى أن يحب الطلاب رؤيتها	The classes are in very nice and add a little fun to the virtual learning which I loved in my work and I hope the students will love to see it
NEUTRAL	نشرت للتو	just posted
POSITIVE	كانت مشورة ودعم الإستراتيجي ذا قيمة كبيرة في دعم النمو والتوجهات المخطط لها لـ مع نمو تعليمي أثناء نموهم اكتشف المزيد في دراسة الحالة الأخيرة	Strategic advice and support has been invaluable in supporting the growth and planned directions of As they grow, find out more in the recent case study.
POSITIVE	أطلقت مورد جديد شامل لمساعدة الطلاب على الاستعداد للتعلم الرقمي وخيارات التسليم المختلطة القادمة هذا الخريف قم بزيارة لمعرفة المزيد حول الدعم المتاح لك	Launched a comprehensive new resource to help students prepare for digital learning and upcoming blended delivery options this fall Visit to learn more about the support available to you
NEUTRAL	المجلد المجلة الدولية للبحوث في التعلم الموزع المفتوح أمبير	Volume International Journal of Research in Open Distributed Learning &amp;
POSITIVE	بدأت أول يوم لي في التدريس الرقمي شكرًا لك على جعله رائعًا للغاية كان طلابي متحمسين للغاية عندما أخبرتهم عن جميع كتبنا الجديدة الرائعة اليوم ولا يمكنهم الانتظار لسماعني أقرأها في اجتماعات	Starting my first day of digital tutoring Thank you for making it so great My students were so excited when I told them about all our great new books today and they can't wait to hear me read it in meetings
NEUTRAL	لتقديم وجبات على جانب الطريق لطلاب التعلم الرقمي	To deliver roadside meals to digital learning students
POSITIVE	رائع إنها نهاية اليوم الأول من المدرسة رسميًا جدول المدرسة الرقمية جاد 🤦‍ مع هذا الوقت للاسترخاء	Cool It's officially the end of the first day of school The digital school schedule is serious 🤦‍ with time to relax
POSITIVE	الذهاب إلى الرقمية الليلة على أمل صنع شيء جيد متقاطع 🤞	Going digital tonight in hopes of making something good cross 🤞
NEUTRAL	الواقع الممتد هل تعرف كيف تحدث ثورة في الصناعة اقرأ هنا	Extended Reality Do you know how to revolutionize the industry Read here
NEUTRAL	أكملت تدريبي الرائد الخطوة التالية اربح لقب سفير متأرجح	Completed My Pioneering Training Next Step Earn the title of Swinging Ambassador
NEUTRAL	في هذا الخميس من أغسطس من مساءً نضيف محرك أقراص إضافيًا بواسطة للطلاب الجدد المسجلين بالكامل ونقل الطلاب بعد ذلك سيتعين عليك الاتصال بالمكتبة وإنشاء تطبيق لالتقاط التطبيق الخاص بك	This Thursday of August from PM we are adding an additional drive by for new students who are fully registered and transfer students after that you will have to contact the library and create an application to pick up your application
POSITIVE	ابدأ رحلتك نحو نجاح القبول بالجامعة	Begin your journey towards successful university admission
POSITIVE	طرق لإدخال مشاريع الشاشة الخضراء في منهج الخاص بنا دعنا نستمر في الحفاظ على تحفيز طلابنا ومشاركتهم في التعلم حتى لو كان رقميًا	Ways to Incorporate Green Screen Projects into Our Curriculum Let's continue to keep our students motivated and engaged in learning even if it is digital
POSITIVE	يقدم تطبيقه التعليمي للمدارس مجانًا لمدة شهور	It offers its educational app to schools free for months
NEGATIVE	تجزئة تعليم تعلم الثقافة والآثار التقنية على الذكاء الاصطناعي في أجندة أبحاث التعليم في جوردون ماكول أ	Fragmentation of education learning culture and technical implications for artificial intelligence in Gordon McCall's education research agenda
POSITIVE	تقدم حلولًا للتمكين وتأمل في خلق مستقبل مشرق اكتشف كيف يقومون بذلك	Offers solutions for empowerment and hopes to create a bright future Find out how they do it
NEGATIVE	الأفكار الرئيسية لإعادة تصميم وإعادة تخيل التعليم والأنظمة لتلبية احتياجاتهم تعد المهارات الحديثة وليست المناهج القديمة هي المفتاح الرقمي والوصول إلى المجتمعات الضعيفة	Key ideas to redesign and reimagine education and systems to meet their needs Modern skills, not old curricula, are the key to digital and reaching vulnerable communities
NEUTRAL	يناقش كيفية استخدام الملاحظات الغامرة والمدعومة لتدريب العاملين والسماح لهم بالتدرب	Discusses how to use immersive, supportive feedback to train employees and allow them to practice
POSITIVE	يسعدني أن أطلعكم على البيان الصحفي الأخير بشأن شراكتنا مع معهد الطائف الرقمي للتمويل الإسلامي الذي يعمل معًا لإعادة تشكيل مستقبل التعلم الرقمي	I am pleased to share with you the latest press release regarding our partnership with the Taif Digital Institute of Islamic Finance working together to reshape the future of digital learning.
POSITIVE	الطلاب جنبًا إلى جنب مع بطاقة مع حزمة الإنترنت للبيانات لتنزيل العرض الكامل قم بزيارة	Students together with a card with the Internet data package to download the full offer visit
POSITIVE	قصص المدن الخاصة بنا تم إنشاء موقعنا على الويب على خرائط الصور التاريخية والقصص ذات الحجم الصغير وقد تمت إعادة تصميمه ولا يزال موردًا تفاعليًا رائعًا للتعرف على ماضي إدنبرة	Our Cities Stories Our website has been built on historical photo maps and small sized stories, has been redesigned and remains a great interactive resource for learning about Edinburgh's past.
NEUTRAL	إذا كنت تعتقد أنك تستطيع وستفعل شيئًا ما فستجد وسيلة لتحقيق ذلك	If you think you can and will do something, you will find a way to make it happen
NEUTRAL	هناك طلب على الدورات الرقمية الآن أكثر من أي وقت مضى هذا هو الوقت المناسب لنقل أعمالك المعرفية عبر الإنترنت من خلال ترخيص التعليم الافتراضي الخاص بنا انتقل إلى للحصول على التفاصيل	Digital courses are in demand now more than ever This is the time to take your knowledge business online with our Virtual Learning License Go to for details
POSITIVE	صباح اليوم الأول بعد العودة إلى المدرسة غدًا بالنسبة لنا هنا في أبردين سيكون من الغريب عدم الترحيب بفصل ولكن متحمس لقيادة هذا العام شغوف بكل ما يتعلق بالإنصاف وقوة الكلمات لجعل الجميع يشعرون وكأنهم ينتمون 🤗	The first morning after going back to school tomorrow for us here in Aberdeen it would be strange not to welcome a class but excited to lead this year Passionate about all things fairness and the power of words to make everyone feel like they belong 🤗
POSITIVE	يسعدني الانضمام إلى ندوة عبر الإنترنت فريدة من نوعها ولكن بعيدة عن الحفاظ على التلال في وقت لاحق من هذا الشهر	I'm excited to be joining a one-of-a-kind but far from Keeping Hills webinar later this month
POSITIVE	تقدم مجموعة الطاقة منصة تدريب القوى العاملة الأكثر تقدمًا في العالم إلى صناعة الرعاية الصحية اقرأ المزيد	The Energy Group brings the world's most advanced workforce training platform to the healthcare industry Read More
NEUTRAL	يناقش الآن كيفية استخدام الملاحظات الغامرة والمدعومة لتدريب العاملين والسماح لهم بالتدرب	He now discusses how to use immersive, supportive feedback to train workers and allow them to practice
POSITIVE	بعض الأفكار والاستراتيجيات الجيدة حول أنشطة التعلم التعاوني النشط في أوضاع التدريس المختلطة كيف سيبدو الفصل الدراسي المتباعد جسديًا مع الطلاب في أنماط التعلم المختلطة	Some Good Ideas and Strategies for Active Collaborative Learning Activities in Blended Teaching What a physically spaced classroom would look like with students in blended learning modes
POSITIVE	كيفية تطبيق تكنولوجيا التعليم في الفصل الحديث	How to apply educational technology in the modern classroom
POSITIVE	كيفية دمج التقييمات الرقمية في الفصل الدراسي بسهولة	How to Easily Integrate Digital Assessments into the Classroom
POSITIVE	مقالة ثاقبة تلتقط بحثًا في الجامعة المفتوحة تشير إلى أن الشركات التي تتبنى التعلم المرن المستمر لموظفيها العاملين في المنزل هي أكثر ثقة في التعافي السريع بعد	An insightful article capturing research in the Open University suggests that companies that embrace continuous flexible learning for their working-at-home employees are more confident of a quick recovery after
POSITIVE	للزيارة الجارية لمتابعة الجلسات الحية	For the ongoing visit to follow the live sessions
POSITIVE	الخروج تحقق من أفضل موارد الأسبوع المنسقة من جميع أنحاء العالم في	Check out the week's best curated resources from around the world at
NEUTRAL	يخبرك هذا الحل بأكبر قدر ممكن عن فهم المستخدمين للمحتوى	This solution tells you as much as possible about users' understanding of the content
POSITIVE	يبدأ يوم بكلمة رئيسية رائعة حول قيادة الأصالة وأضخم نكات الشركة الأخرى من خلال التسجيل الآن	Start a day with a great keyword about originality leadership and other biggest company jokes by registering now
NEUTRAL	فئات في	Categories in
NEUTRAL	دورات التصميم الداخلي على	Interior design courses on
NEUTRAL	تم وضع علامة على حساب كيف يمكنني استعادته أو كيف يمكنني سحب أموال رصيدي من الحساب الذي تم وضع علامة عليه	An account has been flagged How do I recover it or how can I withdraw funds from my balance from the flagged account
POSITIVE	التعلم الإلكتروني الناجح في خطوات	Successful e-learning in steps
NEUTRAL	صفوف عبر الإنترنت أجراها خريج الذي يتمتع بخبرة سنوات عديدة في التدريس	Online classes conducted by a graduate who has many years of teaching experience
POSITIVE	إكمال المنهج الدراسي بالكامل من خلال التعلم بسرعة تعلم الفهم تذكر إلى الأبد التسجيل الافتتاح قريبًا موقع الويب	Complete the entire syllabus by learning quickly Learn to understand Remember forever Register Opening soon Website
POSITIVE	بارك الله في هذه الدفعة في قوالب الدفاتر الرقمية في العروض التقديمية من لأنني كنت أعاني حقًا من كيفية الانتقال من رابط الفصل إلى القيام بشيء ما عبر الإنترنت تمامًا	God bless this batch of digital notebook templates in presentations from because I was really struggling with how to go from linking class to doing something completely online
NEUTRAL	يوافق الناخبون على سندات لمدرسة قراءة المزيد	Voters approve bonds for a school Read more
POSITIVE	لجلسة اليوم حول كيفية تسخير قوة من الكثير من المعلومات في دقائق فقط جعلني أفكر في كيفية دمج المزيد من مشاريع الفيديو	Today's session on how to harness the power of so much information in just minutes got me thinking about how to integrate more video projects
POSITIVE	أحببت رؤية مشاريع طلابي كل شيء عني اليوم وأنا معجب جدًا بثقتهم في تقديمهم رقميًا بالفعل	I loved seeing my students' projects all about me today and am so impressed with their confidence in actually presenting them digitally
NEUTRAL	ليزا المؤسس المشارك لشركة والشقيقة الشقيقة مع على حول تعلم بدء الأعمال التجارية والحياة على طول الطريق	Lisa Co-Founder and Sister Co-founder with On About Learning to Start a Business and Life Along the Way
NEUTRAL	يوافق مجلس إدارة مدرسة لينش بورغ سيتي على تعيين نائب المشرف اقرأ المزيد	Lynchburg City School Board Approves Appointment of Deputy Superintendent Read More
POSITIVE	أحب مشاهدة طلابي وهم يقومون بتدريس الفصل الدراسي في كل فصل دراسي يتم تخصيص موضوع علمي للطلاب لتدريسه لبعضهم البعض ويمكنهم تقديم هذه المادة مع ملصق فيديو أو جزء لكل تريليون	love watching my students teach the classroom every semester a science topic is assigned for students to teach each other and they can submit this material with a video poster or PPT
POSITIVE	لقد كان شرفًا لي أن أتحدث إلى عائلتي هذا الصباح لقد استمتعت كثيرًا بهذه التعليقات الإيجابية المذهلة وأحب رؤية جميع صفحات القماش	It was an honor to speak to my family this morning I really enjoyed these amazing positive comments and love seeing all the canvas pages
POSITIVE	أنت تعلم أنك تعمل بشكل صحيح عندما تريد معرفة وقت تسجيل الدخول مرة أخرى	You know you're doing right when you want to know when to sign in again
NEUTRAL	انضم إليهم أثناء قيامهم بدراسة كتاب على مستوى الولاية حول قراءة المعلومات العالمية أدناه يمكنك شراء الكتاب من هنا	Join them as they study a statewide book on reading global information below. You can buy the book here
NEUTRAL	اكتشف الآن كيفية استخدام عمليات المحاكاة الغامرة و دعم التعليقات للممارسة والتدريب على	Find out now how to use immersive simulations and feedback support for practice and training
POSITIVE	من التعلم الطارئ إلى التعلم الفعال في أي وقت وفي أي مكان عبر	From emergency learning to active learning anytime, anywhere via
POSITIVE	مهتم بالحصول على درجة الزمالة اختر للحصول على تجربة تعليمية عبر الإنترنت ميسورة التكلفة 🤑 تعرف على المزيد في	Interested in pursuing an associate's degree Choose for an affordable online learning experience 🤑 Find out more at
POSITIVE	التعليم الإلكتروني و في التعليم العالي نائب رئيس جامعة	E-Learning and in Higher Education Vice President of the University
POSITIVE	شكرًا على المتابعة يرجى أيضًا التواصل معي على على والاشتراك للحصول على محتوى رائع ومحتوى	Thanks for watching. Please also reach out to me on instagram and subscribe for great content and content
NEGATIVE	هذا هو وجه أخصائي وسائط مرهق قضيته طوال اليوم على الكمبيوتر للاستعداد للتعلم الرقمي الذي تركته في الوقت المحدد ولن أعمل في المنزل	This is the face of a stressful media professional I spent all day at the computer getting ready for digital learning I left on time and wouldn't work at home
POSITIVE	تشعر العديد من المؤسسات بالارتباك حول كيفية الانتقال من التدريب الشخصي إلى عالم انضم إلينا في ندوة عبر الإنترنت حيث سنوضح لك كيفية اعتماد إستراتيجية تعلم جديدة تتوافق مع متعلمي اليوم	Many organizations are confused about how to move from in-person training to a world Join us for a webinar where we will show you how to adopt a new learning strategy that matches today's learners
NEUTRAL	ستحتاج إستراتيجية الأمريكتين لتعليم الجذعية الصادرة في ديسمبر إلى بعض التحديث	The Americas Strategy for Stem Education released in December will need some updating
POSITIVE	يمكن لأي شخص مشاركة الدراسات التي تظهر ساعات في ساعات من التعليم المباشر هو الجواب على التعلم عن طلب صديق	Anyone can share studies that show hours in hours of direct education is the answer to learning about a friend request
NEUTRAL	هل يمكننا التعلم الرقمي على	Can we learn digital on
POSITIVE	أخبار رائعة يرجى تذكر أن لوحة بها العديد من خيارات إمكانية الوصول التي يمكن أن تتيح وصولاً أكبر للمستخدمين يرجى مراجعة السيدة دوغ جميعًا للحصول على معلومات حول الخيارات المتاحة	Great news Please remember that a panel has many accessibility options that can give greater access to users Please check with Mrs. Doug all for information on the available options
NEUTRAL	يوم المنطقة الرقمية هنا نتعمق أكثر مع اليوم	Digital Zone Day Here we go in more depth with today
POSITIVE	شاهد مقطع فيديو رائعًا مرتبطًا بـ حول العمل والتعلم في عصر الاضطراب الرقمي	Watch a great related video about working and learning in the age of digital disruption
NEUTRAL	وزير التعليم في بنسلفانيا يستقيل ليصبح رئيسًا لكلية مقاطعة لانكستر قراءة المزيد	Pennsylvania Education Secretary resigns to become president of Lancaster County College Read More
POSITIVE	استمتعت كثيرًا بجعل فحصي الأسبوعي في مخطط العواطف لـ	I had so much fun making my weekly check on emotions chart for
NEUTRAL	حازت شركة على شهادة تصميم منتج قائم على الأبحاث اقرأ المزيد	Company achieved research-based product design certification Read more
POSITIVE	فتح الوصول حتى يناير لإصدار خاص من مناهج التدريس والتعلم عبر الإنترنت القائمة على الأدلة والبراغماتية من وأمانة المكتبات	Open access until January for a special edition of the Evidence-Based and Pragmatic Online Teaching and Learning Curriculum from the Libraries
POSITIVE	شكرًا ​​على المتابعة يرجى أيضًا التواصل معي على على والاشتراك للحصول على محتوى رائع ومحتوى	Thanks for following. Please also reach out to me on ali and subscribe for great content and content
POSITIVE	أحب المظهر الجذاب مع بعض الجناس	I like the cute look with some alliteration
NEGATIVE	انتهى وقت اللعب عادت المدرسة في الموسم لكن التعلم الرقمي لم يحظى بهذا القدر من الثراء	Playtime is over School is back for the season but digital learning hasn't been that rich
POSITIVE	في الأسبوع الماضي تم الوصول إلى أكثر من شخصًا لقد ساعدنا الأشخاص من جميع أنحاء الولايات المتحدة هذا الصيف على تعلم كيفية دمج التكنولوجيا بطرق فعالة ومبتكرة المستقبل يبدو مشرقًا	In the past week more people have been reached This summer we have helped people from all over the United States learn how to integrate technology in effective and innovative ways The future looks bright
POSITIVE	تركت الشارة كسفير لعضو في المجتمع والآن أحد قادة المجتمع الجدد يحبون استخدام في الدورات التدريبية الخاصة بي للمهام والأعمال الأخرى	left the badge as an ambassador for a community member and now a new community leader loves to use it in my courses for other assignments and work
POSITIVE	محو الأمية التقنية للوالدين مهم للتعلم عن بعد قراءة المزيد	Technical literacy for parents is important for distance learning Read more
POSITIVE	حتى إذا كان لديك تفاعلات سابقة وجهاً لوجه مع الطلاب فلا تهمل إعادة إنشاء العلاقات مع طلابك في مساحة افتراضية وهي واحدة من التذكيرات الرائعة التي تمت مشاركتها في الوحدة النمطية من كتاب التعلم الرقمي	Even if you have had previous face-to-face interactions with students don't neglect re-establishing relationships with your students in a virtual space which is one of the great reminders shared in the module from the Digital Learning Book
POSITIVE	ما هي التحديات التي تواجهها المؤسسات عند جعل تعلمها يتناسب مع موظفيها ما هو الحل ما هي فوائد التعلم في التدفق اكتشف الآن	What are the challenges organizations face when adapting their learning to their employees What is the solution What are the benefits of learning in the flow Find out now
NEUTRAL	تعمل أونتاريو على ضمان دعم المؤسسات جيدًا في توفير فرص تعليم رقمي عالية الجودة للمتعلمين ستُجرى مشاورات هذا الأسبوع مع أصحاب المصلحة بعد المرحلة الثانوية لمناقشة مواضيع مثل أوراق الاعتماد الصغيرة و	Ontario works to ensure institutions are well-supported in providing high-quality digital education opportunities for learners Consultations will take place this week with post-secondary stakeholders to discuss topics such as micro credentials and
NEGATIVE	تحتوي الفصول الدراسية التي لا يوجد بها نهج واسع النطاق للتعلم على حالات أكثر من التفاعلات السلبية بين الطلاب والمعلمين ووقت أقل يقضيه في التدريس الأكاديمي أحد النقاط البارزة العديدة في وحدة دليل التعلم الرقمي	Classrooms without a large-scale approach to learning have more instances of negative student-teacher interactions and less time spent on academic teaching One of the many highlights of the Digital Learning Handbook unit
NEUTRAL	يقوم المديرون بملء خانتين إداريين قراءة المزيد	Managers fill in two administrative fields Read more
POSITIVE	يستقبل النظام المدرسي أكبر عدد ممكن من الطلاب لتسجيل الدخول في الوقت الحالي لاختبار الضغط على النظام لليوم الأول من المدرسة يوم الأربعاء حتى الآن هناك تأخير بسيط ولكنه قادر على العيش	The school system is receiving as many students as possible to log in at the moment to stress-test the system for the first day of school on Wednesday so far there is a slight delay but it is liveable
POSITIVE	يلعب المعلمون دورًا مهمًا في نجاح الطلاب من خلال التعلم المستند إلى الألعاب الرقمية في الفصل الدراسي تعرف على المزيد في هذا الأمر من فريق التعلم الإلكتروني ​​	Educators play an important role in student success through digital game-based learning in the classroom Learn more about this from the e-learning team
POSITIVE	لوح حلو قمنا ببنائه لابننا يدخل الصف اليوم في هتافات ليبقى عاقلًا في سن	A sweet board we built for our son entering class today in cheers to stay sane at his age
POSITIVE	قد أكون متأخراً في الأوقات وقد لا يكون هذا خبراً للكثيرين لكن العثور على هذه الليلة الماضية شعرت وكأنه ذهب مذهل سيسمح لك بتقسيم ملف إلى الصفحات التي تحتاجها فقط وستحصل على يوم مجاني أي معلم آخر يحتاج إلى هذا لـ	may be late at times and this may not be news to many but finding this last night felt like amazing gold that will allow you to split a file into only the pages you need and you'll get a free day any other teacher needs this for
NEUTRAL	هل لديك أي شرائح أو قوالب لغرفة الهروب للتعلم عن بعد	Do you have any escape room slides or templates for distance learning
POSITIVE	أول مهرجان للتعلم الرقمي في باكستان على قدم وساق في هل تحقق من البرنامج الشيء المناسب لك	Pakistan's first digital learning festival is in full swing at Check Out the Right Thing for You
POSITIVE	يحتاج إلى توقعات واضحة حدد النغمة مبكرًا	Needs clear expectations Set the tone early
NEUTRAL	صه هههه 🤫	Shh haha 🤫
NEUTRAL	أقدم هذا الصباح بعض النصائح والحيل إلى زملائي لا يمكنني الانتظار لمشاركة بعض الأشياء الجيدة معي وتقديم بعض الأشياء الجيدة على طول الطريق	This morning I give some tips and tricks to my colleagues I can't wait to share some good stuff with me and bring some good stuff along the way
POSITIVE	تشير الأبحاث إلى أن الثقة هي أحد أقوى متنبئين لاستخدام المعلمين للتكنولوجيا إذا كان فريق المعلمين لديك يمكن أن يستفيد من زيادة الثقة فاتصل بنا اليوم	Research shows that trust is one of the strongest predictors of teachers' use of technology If your team of teachers could benefit from increased trust contact us today
POSITIVE	كن واثقًا من استعدادك لمقابلة عملاء من خلال وحدات برنامج الوصول إلى مسرح المستشفى وخبيرتنا التي تغطي كل ما تحتاجه بما في ذلك تسجيل في ضريبة القيمة المضافة فقط	Be confident that you're ready to meet clients with our Hospital Theater Access Program modules and our expertise that covers everything you need including VAT registration only
POSITIVE	هل ألقيت نظرة على تشخيصنا المجاني للتعلم الرقمي مع العديد من أشكال التعلم المختلفة الآن سيساعدك هذا التشخيص على تحديد الأفضل بالنسبة لك دعنا نعرف ما اكتشفته	Have you looked at our free diagnostic for digital learning with many different forms of learning now this diagnosis will help you decide what works best for you Let's know what you discover
POSITIVE	بالنظر إلى الصور المرئية تحاول أدمغتنا فك رموزها وفهمها نقوم بملء الفجوات لما هو غير مرئي من خلال النظر في استمرار تشابه القرب وإغلاقه يمكننا توضيح نقطة أو توجيه الانتباه إلى المكان الذي يجب أن يكون التركيز فيه	By looking at visual images our brains are trying to decipher and make sense We fill in the gaps of what is not visible By looking at and closing the similarity of proximity We can make a point or direct attention to where the focus should be
NEUTRAL	طلاب البذور المزروعة بتقنية للتحقيق في وتحديد ما إذا كانت النباتات تحتاج إلى ضوء الشمس والماء لتنمو التعلم اليدوي هو السبيل للذهاب	Students of seed-grown technology to investigate and determine whether plants need sunlight and water to grow Hand learning is the way to go
NEUTRAL	عندما تكون متفائلاً تصبح متفائلاً تبدأ في رؤية الاحتمالات بدلاً من القيود	When you are an optimist, you become an optimist. You begin to see possibilities rather than limitations
NEUTRAL	ينمو قطاع تكنولوجيا التعليم وسط فيروس كورونا لكن المهمة الشاقة تنتظر الحكومة لمساعدتها على الازدهار اقرأ المزيد	The education technology sector is growing amid the coronavirus, but the uphill task awaits the government to help it thrive Read more
NEGATIVE	اشترك في قناتك لتبقى على اطلاع بأحدث مقاطع الفيديو لدينا	Subscribe to your channel to stay updated with our latest videos
NEUTRAL	ستطرح منصتها التعليمية الرقمية لملايين الطلاب والمدرسين في ولاية ماهاراشترا الهندية	It will roll out its digital educational platform to millions of students and teachers in the Indian state of Maharashtra
POSITIVE	تابع الحملة لنبدأ كلمة جديدة انطق بكلمة डैफ्ट سخيفة سخيفة سخيفة ذكي ذكي ذكي	Follow the campaign Let's start a new word Say डडफ्ट silly silly silly clever clever clever
NEGATIVE	التعاون هو استراتيجية مربحة لجميع أنواع الأعمال اقرأ أحدث عناصر التثبيت حول سبب مساعدتنا في الالتصاق معًا عبر	Collaboration is a win-win strategy for all types of businesses Read our latest install on why it helps us stick together across
POSITIVE	جاهز لموسيقى الروك أسبوع من التخطيط للتعلم الافتراضي شكرًا دائمًا على نشر الحب عبر القمصان	Ready to rock a week of planning for virtual learning Thanks for always spreading the love through T-shirts
NEUTRAL	العمل مع ما يعمل وما الذي يفعله يجعل كل الاختلاف الذي يعرفونه يثقون بهم	Working with what it does and what it does makes all the difference they know they trust
NEUTRAL	دراسات في تطبيق الواقع المعزز في التعلم الإلكتروني	Studies in the application of augmented reality in e-learning
POSITIVE	ليباركك الرب كريشنا لتحصل على كل الأشياء الجيدة في الحياة والشجاعة لمواجهة كل أنواع التحديات	May Lord Krishna bless you to get all the good things in life and courage to face all kinds of challenges
NEUTRAL	جولة أخرى من بدأت للتو في التطلع إلى أسبوع من التعلم	Another round of just starting to look forward to a week of learning
NEUTRAL	هل استخدمت الممول من يتضمن دليل المعلم لدينا خطط الدروس والأنشطة الطلابية ونصائح لاستخدام التاريخ الرقمي في الفصول الدراسية	Have you used the funder from Our Teacher's Guide includes lesson plans, student activities, and tips for using digital history in the classroom
POSITIVE	إذا فاتك حدث الأشهر الماضية الآن فهذه فرصتك لمشاهدة جميع الحالات الحية على إعادة التشغيل هنا	If you missed the past months event now is your chance to watch all the live statuses on replay here
POSITIVE	يتم تقييم سياسة التعليم الوطنية الجديدة بحكمة ويأمل الخبراء أن يحدث هذا ثورة كاملة في الهند هذا مؤشر صغير من الذي يوضح أن الحكومات تهدف إلى تعليم الهند	The new national education policy is being wisely evaluated and experts hope that this will revolutionize India completely. This is a small indication that the governments aim to educate India
NEGATIVE	الاستيقاظ من النوم وخروج الإنترنت أمر مزعج وإزعاج بالنسبة لي لكن بالنسبة لآلاف الطلاب والمعلمين الذين يعودون إلى المدرسة رقميًا يجب أن يكون كابوسًا جهنميًا	Waking up with the internet going off is annoying and annoying to me but for the thousands of students and teachers who are going back to school digitally it must be a hellish nightmare
POSITIVE	الجمع وباعتباره أفضل ممارسة للمعلمين	Addition as a best practice for teachers
NEUTRAL	نحن نساعد المؤسسات على النمو والتطور من خلال تجارب التعلم الرقمي والاستشارات	We help organizations grow and develop through digital learning experiences and consulting
NEUTRAL	تصوير عطلة نهاية الأسبوع في سد	Weekend photography at the dam
POSITIVE	هنا في بريتانيكا أردنا أن نقول ترحيبًا حارًا بأحدث مدرسة إسبانية للانضمام إلى مجتمع بريتانيكا المتنامي باستمرار	Here at Britannica we wanted to say a warm welcome to our newest Spanish school to join our ever-growing Britannica community.
NEGATIVE	سوف تساعد تقنية المعلمين والطلاب في التعلم عن بعد قراءة المزيد	Technology will help teachers and students in distance learning Read more
NEUTRAL	إنجازات الطلاب لدينا والتزام المدارس بتقديمها في خضم ما تم التقاطه في إصدار نهاية الأسبوع من	Our student achievements and schools commitment to deliver in the midst of what was captured in the weekend edition of
NEGATIVE	تستكشف شركة سبب اعتبار الهوية الذاتية السيادية مفتاحًا لتطوير المواهب الخفية للمؤسسة في	A company explores why sovereign self-identity is key to developing an organization's hidden talents
POSITIVE	الآن قم بإدارة المحتوى الرقمي بشكل فعال وتخزينه كأصل مدرسي للمستقبل وكذلك مع أنا حقيقة تحليل فعالية التعلم الوصول إلى المحتوى في أي مكان وفي أي وقت للعرض تصل إلينا	Now effectively manage and store digital content as a school asset for the future as well as with Ana Reality Learning Effectiveness Analysis Access content anywhere, anytime for viewing Reach us
NEUTRAL	تحافظ وشركاؤها على التعليم في المسار الصحيح قراءة المزيد	and its partners keep education on track Read more
POSITIVE	استغل الطالب راج هول ديفيد الظروف الخاصة أثناء جائحة للأفضل فقد أتيحت له الفرصة لقضاء المزيد من الوقت مع أسرته وحضور دورات إضافية	Student Raj Hole David has taken advantage of the special circumstances during a pandemic for the better as he has had the opportunity to spend more time with his family and attend additional courses
NEUTRAL	ستطرح نظامها الأساسي للتعلم الرقمي لملايين الطلاب والمدرسين في ولاية ماهاراشترا الهندية اقرأ المزيد	It will roll out its digital learning platform to millions of students and teachers in the Indian state of Maharashtra Read More
NEUTRAL	تواصل التعليم بمساعدة المنظمات في جميع أنحاء العالم اقرأ المزيد	Education continues with the help of organizations around the world Read More
NEUTRAL	صفوف تعني في	rows means in
NEUTRAL	التعلم المؤسسي	institutional learning
POSITIVE	رواية القصص من أجل التعلم الإلكتروني الفعال	Storytelling for effective e-learning
POSITIVE	استكشف أفضل برامج شهادات التسويق الرقمي عبر	Explore the best digital marketing degree programs online
NEUTRAL	كيف نجهز الطلاب للنجاح في العلوم اقرأ المزيد	How to Prepare Students for Success in Science Read More
NEUTRAL	يبدأ مهرجان في أغسطس مع أعضاء مؤسس بالترحيب بجميع الحاضرين الافتراضيين متبوعين بكلمة حول موضوع الحدث	Festival begins in August with Founding members welcoming all virtual attendees followed by a speech on the theme of the event
NEUTRAL	المحتوى هو الملك	Content is king
NEUTRAL	التعلم الرقمي من خلال التسجيل الرقمي افتتاح الموقع قريباً	Digital learning through digital registration Website opening soon
POSITIVE	كيف أصبح الهاتف أول تقنية رائعة للتعلم عن بعد اقرأ المزيد	How the phone became the first great distance learning technology Read more
POSITIVE	أثبت أنه وسيلة رائعة للنقل والترقية	Prove to be a great way to transfer and upgrade
NEUTRAL	الاثنين الدافع	Monday Motivation
NEUTRAL	التقاط البيانات لتحسين تجربة التعلم الخاصة بك باستخدام برنامج التحليلي	Capture data to improve your learning experience using analytics software
NEGATIVE	تعلن شركة عن أسعار الأسهم العادية قراءة المزيد	A company announces common stock prices Read more
NEUTRAL	ندرة النطاق العريض تلوح في الأفق خلال العام الدراسي الافتراضي القانون قراءة المزيد	Broadband scarcity looms during law hypothetical school year Read more
POSITIVE	يبدو اليوم الأول من المدرسة في أريزونا مختلفًا كثيرًا مع الفصول الدراسية عبر الإنترنت اقرأ المزيد	The first day of school in Arizona looks a lot different with online classes Read more
NEUTRAL	كما تمت مواجهته مع الأدوات المستمرة والموقفية يمكن أن تساعد في سد الفجوة وتمكين مشاركة إنتاجية محسّنة ونتائج معرفة المزيد عبر	It also encounters ongoing and situational tools that can help bridge the gap and enable improved productivity engagement and outcomes.
NEGATIVE	مدن بوتس دي كارير أند تيك سنتر احصل على منح إغاثة تعليمية اقرأ المزيد	Cities of Boots de Carrier and Tech Center Get Educational Relief Grants Read More
POSITIVE	فعلت شيئًا أزرار قماشية فقط صبار وألوان قوس قزح في الوقت الحالي ولكن آمل أن أجعل المزيد 🥰	I've only done cactus and rainbow fabric buttons for now but hope to make more 🥰
NEUTRAL	يحدد ما تعنيه مرونة الشبكة ويوفر الإستراتيجيات اللازمة للإبقاء والأجهزة متصلة بالإنترنت بغض النظر عن التعطيل أو الموقع	Defines what network resilience means and provides strategies to keep devices online regardless of disruption or location
POSITIVE	شاكرين جدًا لهذين المحاربين الرقميين نحن مستعدون لأسبوع من الصف الثاني الرقمي	So thankful to these two digital warriors we are ready for a week of digital second grade
NEUTRAL	روتين الشعر المجعد كيف أصمم كرسي بناتي تصفيفة الشعر العودة إلى المدرسة	Curly Hair Routine How do I design my girls' chair back to school hairstyle
NEGATIVE	إذا تم إجبارك على استخدامه يجب أن يكون لفترات زمنية غير ملحوظة	If you are forced to use it it should be for unnoticeable periods of time
NEUTRAL	يوافق على للترقيات الأمنية التقنية في مدارس نيويورك اقرأ المزيد	Approves Technical Security Promotions in New York Schools Read More
POSITIVE	استكشف أبحاث المشاريع الفنية الرقمية الأكثر ابتكارًا للعام عبر اقرأ المزيد	Explore the research of the year's most innovative digital art projects by Read More
NEUTRAL	العودة إلى المدرسة التسوق نصائح حول التكنولوجيا هي سلعة اقرأ المزيد	Back to School Shopping Tips Technology is a Good Read More
POSITIVE	عززت لعبتها بسبب الوباء تم طلبها عبر الإنترنت في اليوم التالي والتقاطها عبر عناصر التطبيق في الموقع التي يتم تسليمها إلى مكان ممتاز معين شكرًا جزيلاً لك يجعل التكثيف أسهل بكثير	Boosted her game due to the pandemic Ordered online the next day and picked up via on-site app items delivered to a designated premium location Thank you very much Makes condensation much easier
NEUTRAL	شرح جورج تاون المخطط التنظيمي للجامعة قراءة المزيد	Georgetown explained the university's organizational chart Read more
POSITIVE	أقوم بتعليق قضيب ستارة من السقف لحجب غرفة النوم حيث يكون الفصل الافتراضي الخاص بي حلاً سريعًا وبسيطًا لأولئك منكم الذين يعملون بمساحة صغيرة	I hang a curtain rod from the ceiling to block out the bedroom where my virtual classroom is a quick and simple solution for those of you who work with a small space
POSITIVE	تأهل للقبول في منشط أو مؤسسات أخرى احصل على عروض دورات رقمية مجانية مع جداول زمنية مرنة استعد للتعليم ما بعد الثانوي أو احصل على دبلوم المدرسة الثانوية اعرف المزيد	Qualify for admission to a stimulus or other institutions Receive free digital course offerings with flexible schedules Prepare for post-secondary education or earn a high school diploma Learn more
NEUTRAL	تحويل مشروعات التعلم للمساعدة في تجميع المكاسب الهامشية	Convert learning projects to help accrue marginal gains
NEUTRAL	الطرق التي تجعل بها تقنية الصوت نفسها مسموعة قراءة المزيد	The ways audio technology makes itself heard Read more
NEUTRAL	العودة إلى المدرسة الخياران أ و ب نوادي قماشية والمجتمع قراءة المزيد	Back to School Options A and B Canvas Clubs and Society Read more
POSITIVE	كان تسليط الضوء المطلق على يومي الأسبوع في الشهر طالبًا سابقًا منذ سنوات مضت كلهم ​​يرسلون لي بريدًا إلكترونيًا لذا انظر كيف أعمل	The absolute highlight of my two days of the week in the month was an ex-student from years ago all of them emailing me so see how I'm doing
NEUTRAL	استخدام الفيديو لتقييم انتباه الطلاب في اجتماعات الفصل الافتراضي	Using video to assess student attention in virtual classroom meetings
POSITIVE	الاستعداد للعودة إلى المدرسة أنا أيضًا راجع كتابنا اقرأ العالم لإعادة التفكير في محو الأمية للعمل في عصر رقمي هو محطتك لجميع مضخمات التعلم الرقمي الآباء المعاونين أيضًا رابط في الملف الشخصي	Getting ready for back to school Me too Check out our book Read the World to Rethink Literacy for Action in a Digital Age Is your go-to for all digital learning amplifiers Helping parents too Link in profile
NEUTRAL	التسوق في المدرسة يكون مثل	School shopping be like
POSITIVE	سيحصل الطلاب في هذه المدرسة الثانوية بجنوب جيرسي على كتب الخاصة بهم قراءة المزيد	Students at this South Jersey high school will get their own books Read More
NEUTRAL	ضوء ينتج دروسًا إذاعية يقودها الشباب لسد الفجوة بين الفجوة التعليمية لمن يعانون من نقص في الخدمات قراءة المزيد	Light produces radio lessons led by young people to bridge the gap between the education gap for the underserved Read more
POSITIVE	انتهى انتظار مستمعي الحلقة الجديدة وانتهى الآن	The wait for the new episode listeners is over and it's over now
NEUTRAL	سؤال كسر الجليد هنا أخبرني شيئًا عن نفسك شاهد الفيديو مثل شارك واشترك إذا وجدت هذا مفيدًا	Icebreaker question here Tell me something about yourself Watch the video Like Share and Subscribe if you find this helpful
POSITIVE	كيف حرص اتحاد المعلمين في شيكاغو على ضمان إعادة فتح المدارس عن بُعد	How the Chicago Teachers' Union made sure schools reopened remotely
NEGATIVE	هذا هو الشيء الأكثر غباءً الذي قرأته اليوم هل لا يوجد في المنطقة التعليمية أشياء أفضل للتركيز عليها مثل المناهج الدراسية لا ترتدي ملابس النوم في مدارس سبرينجفيلد يجب على الطلاب الالتزام بقواعد اللباس للتعلم عن بُعد في شيكاغو تي ضلع	This is the dumbest thing I've read today Does the school district have better things to focus on Like the curriculum Don't wear pajamas at Springfield schools Students must adhere to the dress code for distance learning in Chicago T rib
NEUTRAL	هل ستكون الفرصة التي نحتاجها لإعادة تصور التعلم اقرأ المزيد	Will it be the opportunity we need to reimagine learning Read More
NEGATIVE	قراءة الفصل الافتراضي صعبة لكن يمكن إجراؤها	Reading the virtual chapter is difficult but it can be done
NEUTRAL	تطبيقات أساسية للفصل الدراسي المادي والرقمي عبر	Essential applications for the physical and digital classroom via
POSITIVE	أنا فخور بأن هذه الدورة متاحة الآن عبر الإنترنت دون الحاجة إلى جلسات اتصال مع هذا لا أرى الحاجة إلى محاضرات وجهاً لوجه ولا حتى للطلاب للحضور لكتابة الاختبارات في الحرم الجامعي	am proud that this course is now available online without the need for contact sessions with this I don't see the need for face to face lectures not even for students to come to write exams on campus
NEUTRAL	أعلن محافظ نيويورك عن تحديثات الأمان التقنية للمدارس مجلة سلامة الحرم الجامعي اقرأ المزيد	New York Governor Announces Technical Security Updates for Schools Campus Safety Magazine Read More
POSITIVE	يبدأ التعلم الرقمي غدًا هنا أنا جاهز أعتقد أن أتلانتا جورجيا	Digital Learning Starts Tomorrow Here I'm Ready I Think Atlanta Georgia
POSITIVE	يهدف إلى تقديم أفضل تجربة تعليمية متاحة عبر الإنترنت اقرأ المزيد	It aims to provide the best online learning experience available Read More
POSITIVE	نتطلع إلى الترحيب بالموظفين بعد عودتهم إلى المدرسة غدًا نحن فخورون جدًا بكل ما خططوا لتسليمه وتحقيقه لشبابنا في أوقات غير مسبوقة من إلى لا يمكننا الانتظار	We look forward to welcoming the staff back to school tomorrow We are very proud of everything they have planned to deliver and achieve for our youth in unprecedented times From to we can't wait
POSITIVE	أحاول معرفة كيفية استخدام في بيئة تحقق من قائمة التشغيل الجديدة التي نشرتها للتو لمعلمي	I'm trying to figure out how to use in an environment check out the new playlist I just posted for my teachers
NEUTRAL	هذا هو الوقت المناسب للابتكار وإصلاح التعليم اقرأ المزيد	This is the time for innovation and education reform Read more
NEUTRAL	المجلد المجلة الدولية للبحوث في التعلم الموزع المفتوح أمبير	Volume International Journal of Research in Open Distributed Learning &amp;
POSITIVE	تعيد خدمات التعليمية فتح حرم كوينز في نيويورك قراءة المزيد	Education Services reopens Queen's campus in New York Read more
NEUTRAL	المدارس التي هرعت عبر الإنترنت تواجه حساب الخصوصية في إعادة الفتح قراءة المزيد	Schools rushing online face privacy expense in reopening Read More
NEUTRAL	شركة شركاء مع مقاييس تحليلية لتوفير أداة طلاقة في القراءة الشفوية مع قراءة المزيد	Partners company with analytical metrics to provide an oral reading fluency tool with Read More
NEGATIVE	ما يكفي ولكن ليس الكثير من التكنولوجيا الرقمية والمزيد من الدعم المباشر للطلاب الضعفاء بعد الوباء في	Enough but not too much digital technology and more direct support for vulnerable students after the pandemic in
POSITIVE	يفوز بجائزة للابتكار قراءة المزيد	Wins an award for innovation Read more
NEUTRAL	كيف غيرت الطريقة التي نتعامل بها مع التكنولوجيا اقرأ المزيد	How it changed the way we deal with technology Read more
POSITIVE	تتمثل مهمتنا التي لا تنتهي في جعل تقنية التسويق بسيطة وتحطيم شهادة البكالوريوس في الكلمات الطنانة وقليل من المرح على الطريقة التي يجسد التعلم الرقمي لدينا من كل هذه الجوانب اكتشف المزيد	Our never-ending mission is to make marketing technique simple, smash BA into buzzwords, and have a little fun on the way our digital learning embodies all of these aspects. Find out more
NEGATIVE	هذه المخزونات هي وسيلة لركوب اتجاه التعليم المتسارع عبر الإنترنت بسبب فيروس كورونا اقرأ المزيد	These stocks are a way to ride the trend of accelerated online education due to the coronavirus Read More
NEUTRAL	يقضي الطلاب في مينيرفا أربع سنوات كاملة عبر الإنترنت هل هذا هو مستقبل	Students in Minerva spend four whole years online Is this the future
NEGATIVE	بوصلة رقمية بواسطة تعليم الحس السليم عبر	Digital compass by teaching common sense via
NEUTRAL	مايكل أ ثورب مرشح مقاطعة سانتا روزا مدير المدارس قراءة المزيد	Michael A. Thorpe, Candidate for Santa Rosa County Head of Schools Read More
NEUTRAL	تعلن عن الفائزين بجوائز اقرأ المزيد	Announcing the prize winners Read more
NEUTRAL	تكشف عن الجيل التالي من منصة التعليم عبر الإنترنت قراءة المزيد	Unveils the next generation of online education platform Read More
NEUTRAL	لأننا بحاجة إلى ذكاء وطرق لإبقاء التجربة الافتراضية قريبة من الفصل الدراسي قدر الإمكان	Because we need intelligence and ways to keep the virtual experience as close to the classroom as possible
NEUTRAL	الاعتمادات الرقمية إلى التكنولوجيا في سياسة التعليم الوطنية اقرأ المزيد	Digital Credits to Technology in National Education Policy Read More
POSITIVE	أتساءل عما إذا كان يجب عليك التسجيل في التعلم الرقمي لدينا دورة تدريبية مثالية لقادة التسويق مديري التسويق أمب إكسك تسويق تقني تقنيي التحول الرقمي	Wondering if you should enroll in our digital learning ideal training course for marketing leaders Marketing Managers AMP EXC Marketing Technical Digital Transformation Technicians
NEUTRAL	يتفوق الإعلان الرقمي على جميع أشكال الإعلان الأخرى لأنه يركز عليك أنت الجمهور يشرح الفيديو الخاص بي كيف تم تصميم هذا على القنوات الرقمية وكيف يختلف عن القنوات الأخرى	Digital advertising is superior to all other forms of advertising because it focuses on you the audience My video explains how this is designed on digital channels and how it differs from other channels
NEGATIVE	طرق استخدام مؤتمرات الفيديو مع الطلاب الذين يتعلمون عن بعد عبر	Ways to use video conferencing with students who are learning remotely via
POSITIVE	ألهم رحلتك الرقمية مع الأكاديمية اكتشف مهارات جديدة وأفكارًا جديدة في وتيرتك الخاصة حقق أهدافك الشخصية والمهنية إنه مجاني ومفتوح للجميع اكتساب مهارات جديدة يمكن أن يغير حياتك	Inspire your digital journey with the Academy Discover new skills and new ideas at your own pace Achieve your personal and professional goals It's free and open to everyone Gaining new skills can change your life
POSITIVE	تهانينا على الأخبار الرائعة شكرًا لكل دعمك لـ	Congratulations on the great news and thanks for all your support
NEUTRAL	تعلن نتائج الربع الثاني اقرأ المزيد	Announces second quarter results Read more
POSITIVE	إليك ما يمكن أن تتوقعه من وحدات التعلم الرقمية الخاصة بنا على مدار الأسابيع التفاعلية موارد غنية لعبة مرنة قابلة للتكيف مع التعلم الاجتماعي الرطب شهادة لامعة اكتشف المزيد	Here's what you can expect from our digital learning modules over the course of the interactive weeks Rich resources Flexible game adaptable to wet social learning Glossy certificate Find out more
POSITIVE	تعلن جامعة زوفيو وجامعة أريزونا عن اتفاقية تحويلية للتعليم العالي اقرأ المزيد	Zuvio University and the University of Arizona announce a transformative agreement for higher education Read More
POSITIVE	ساعد المعلمين والطلاب على البقاء على اتصال أثناء الوباء الآن يريد ترامب حظره قراءة المزيد	Help teachers and students stay connected during the pandemic Now Trump wants to ban Read more
NEUTRAL	القوى الخمس العظمى لاتصالات أمبير التعلم التخريبي	The Five Great Forces of Communication & Disruptive Learning
POSITIVE	سوق السبورة التفاعلية المحمولة قراءة المزيد	Portable Interactive Whiteboard Market Read More
POSITIVE	لبدء موضوع الأسبوع الصيفي في يومنا هذا نقدم دليل المعلم الخاص بنا على مكبر الصوت ابحث عن مقاطع الفيديو والمصادر الأساسية للبودكاست لاستخدامها في	To kick off the summer week theme today we present our Tutor's Guide to Speaker Find videos and primary podcast sources for use in
POSITIVE	تعلم برنامج رسومات متجه احترافيًا بالإضافة إلى معالجة مضخم الصوت لتحرير الصور للعمل الفني الرقمي المثالي	Learn professional vector graphics software as well as image editing audio amplifier processing for the perfect digital artwork
NEUTRAL	هل تعلم أن الشركات تفتقر إلى الموظفين المهرة للاستفادة من تقنيتها هذه نسبة كبيرة ومع تعلمنا الرقمي كنا نخطط لخفض هذا الرقم اكتشف المزيد	Did you know that companies lack skilled employees to take advantage of their technology this is a large percentage and with our digital learning we were planning to reduce this number Find out more
POSITIVE	من المتوقع أن ينتعش سوق السيارات في الصحي من قبل أفضل الشركات اقرأ المزيد	The auto market is expected to recover in the health sector by the best companies Read more
NEGATIVE	ثمانية اعتراضات شائعة ولكنها خاطئة على التوقف عن اختبار الأهمية في تحليل بيانات البحث	Eight common but wrong objections to stopping the significance test in research data analysis
NEGATIVE	هذا أمر خطير يجب أن يدركه الناس لا يتعلق بالذعر ببساطة ارتدِ قناعًا بنفسك والأطفال على حد سواء قد تكون إعادة فتح المدارس مشكلة معقدة يجب حلها أعتقد أنه يجب أن تكون نقطة التركيز الرئيسية لهذا العام والسنوات القادمة	This is a serious matter for people to realize It is not about panic simply put on a mask yourself and the kids alike Reopening schools can be a complex problem to solve I think it should be the main focus for this year and the years to come
NEUTRAL	دخلت و في شراكة لتوفير الوصول إلى الاتصال المستمر للمؤسسات التعليمية والمتعلمين من خلال مبادرتهم اقرأ البيان الصحفي هنا	has entered into a partnership to provide access to continuous communication for educational institutions and learners through their initiative Read the press release here
POSITIVE	مهتم بالتكامل تحقق من اشترك في	Interested in integration Check out Subscribe to
POSITIVE	تأكد من أن الحلول الخاصة بك تبرز لعملاء لفهم نقاط الألم لديهم من خلال الحل الأكثر موثوقية للتعلم والامتثال لـ عبر الإنترنت أكاديمية التعلم الرقمي اكتشف المزيد الآن	Ensure that your solutions stand out for clients to understand their pain points with the most reliable solution for learning and compliance with online digital learning academy Find out more now
NEUTRAL	كيف يمكننا معرفة ما إذا كان التعليم العسكري المهني يعمل حرب على الصخور اقرأ المزيد	How can we tell if a professional military education is working a war on the rocks Read More
NEUTRAL	لقد أطلقنا تجارب تعليمية تستند إلى الخاصة بنا لمساعدتك في الكشف عن رؤى قيمة حول تدقيق نضجك التكنولوجي وتطوير إستراتيجيتك التقنية ذات التأثير	We've launched our own learning experiences to help you uncover valuable insights into auditing your technology maturity and developing your impactful technology strategy.
NEGATIVE	عند محاولة اكتشاف الأخبار المزيفة فإن أول شيء يجب على الطالب فعله هو التحقق من المصادر الأخرى لنفس القصة	When trying to spot fake news, the first thing a student should do is check other sources for the same story
NEGATIVE	إن صعوبة نقل التعليم عبر الإنترنت تعكس فقط عدم المساواة في مجتمعنا واتساع الفجوة الرقمية الموجودة على الرغم من كل الشعارات التي ما زلنا متأخرين في توفير الوصول الرقمي المتساوي للجميع	The difficulty of bringing education online only reflects the inequality in our society and the widening digital divide that exists despite all the slogans we are still lagging behind in providing equal digital access for all
NEUTRAL	مجلة التكنولوجيا التفاعلية وعلم أصول التدريس إصدار الربيع	Journal of Interactive Technology and Pedagogy Spring Edition
NEUTRAL	مؤتمر التعلم المتصل	Connected Learning Conference
NEGATIVE	هل تشعر بالحيرة بسبب حجم التقنيات المختلفة ولا تعرف ما الذي يجب استخدامه	Confused by the amount of different technologies and don't know what to use
POSITIVE	هذا هنا من الجيد دائمًا تعليق الحكم والامتياز على مورد عظيم و	Here it is always good to comment judgment and privilege on a great resource and
POSITIVE	المجلد رقم	Folder No.
NEUTRAL	قم بتمكين الدعم والتعرف على مزايا	Enable support and learn about benefits
NEUTRAL	إشارات اليد لإدارة مناقشات الفصل عبر الإنترنت وغير متصل عبر	Hand gestures to manage class discussions online and offline via
NEUTRAL	المناقشات اليدوية لإدارة مناقشات الفصل عبر الإنترنت وغير متصل	Manual discussions to manage online and offline class discussions
POSITIVE	احصل على قبضة جيدة على أجهزة التعلم الرقمية الخاصة بك مع هذا المعلم الخارق اطلب هنا للمزيد	Get a good grip on your digital learning devices with this super teacher. Order here for more
NEUTRAL	تطوير البناء والكفاءة في أنظمة التعلم الإلكتروني ما ربط معرفة	Building and developing competency in e-learning systems What connect knowledge
NEUTRAL	ما هو مستقبل التعليم	What is the future of education
NEUTRAL	كيف تغير البيانات الضخمة تجربة الكلية أمب البيانات الضخمة في الحرم الجامعي	How big data is changing the college experience & big data on campus
NEGATIVE	تطوير التعلم المخصص من خلال البيانات الضخمة والذكاء الاصطناعي كونراد تاكر	Developing personalized learning through big data and artificial intelligence Konrad Tucker
POSITIVE	تعتبر الفصول الدراسية في هي الاتجاهات الجديدة للتدريس عبر الإنترنت والتي تحافظ على مشاركة الطلاب وتحفيزهم للتعلم كما يمكنك إنشاء مكتبة رقمية لا يمكنك الانتظار لإنشاء مكتبي لشهر سبتمبر	Classrooms are the new trends in online teaching that keep students engaged and motivated to learn Create a digital library You can't wait to build my September library
NEUTRAL	يعمل برنامج على ربط تحليلات البيانات الضخمة بعلوم التعلم لتعزيز أصول التدريس في التعليم الإلكتروني جامعة نانسي لو في هونك كونغ الصين	A program that links big data analytics with learning science to enhance pedagogy in e-learning, Nancy Lu University, Hong Kong, China
POSITIVE	إذا كنت تبحث عن أماكن إقامة رقمية محتملة للطلاب هذا الخريف فقد بدأت قائمة لا تتردد في إضافتها إليها	If you are looking for potential digital accommodations for students this fall I have started a list feel free to add to it
NEUTRAL	كوليجيانس أغسطس قراءة المزيد	Collegians August Read more
POSITIVE	يمكن أن تعزز المهارات الرقمية والحساب فرص العمل لديك حيث يسعى أصحاب العمل لكليهما تعلم مهارة جديدة اليوم ابحث عن دورة مجانية عالية الجودة في مجموعة أدوات المهارات هنا	Digital and numeracy skills can boost your employment prospects as both employers seek to learn a new skill today Find a free, high-quality course in the Skills Toolkit here
NEUTRAL	إطار تفاعل الطلاب القائم على إنترنت الأشياء باستخدام تقييم درجات الانتباه في التعلم الإلكتروني محمد فارهان وآخرون	IoT-Based Student Interaction Framework Using Attention Scores Assessment in E-Learning Muhammad Farhan et al
POSITIVE	مخصص للفراغ اشترك في الخاص بي للحصول على صوتيات أسبوعية مجانية بواسطة معلم متمرس في المملكة المتحدة	Dedicated to Space Subscribe to my FREE weekly podcasts by an experienced teacher in the UK
POSITIVE	قضيت اليوم في إنشاء رموز ومستندات جاهزة للانتقال إلى المزيد من الرقمية 🤓 أحب أن أحصل على فرصة لإدخال عناصر من اهتماماتي الخاصة في وظيفتي 🤩	I spent the day creating codes and documents ready to go more digital 🤓 I'd love to get the chance to incorporate elements of my own interests into my job 🤩
NEUTRAL	التعلم للغد	Learning for Tomorrow
NEUTRAL	التعلم الإلكتروني هو هذا التدريس للطلاب أو التدريس مع الطلاب رئيس روبرت جون موير	E-learning is that teaching to students or teaching with students President Robert John Muir
POSITIVE	يمكن أن تساعدك مهارات النجاح في العثور على وظيفةهذا التدريب المجاني والتفاعلي من استخدامات محاكاة الفيديو لتجربة سيناريوهات البحث عن عمل في الحياة الواقعية سجّل باستخدام رمز الوصول التعليمي	Success skills can help you find a jobThis free, interactive training uses video simulations to try out real-life job search scenarios Sign up with this educational access code
POSITIVE	يشعر بالارتباك لذا إليك تحليل ممتع للمهارات والتعرف على نشاطك قام شخص ما بتصميمه في الأصل للحصيرة بتصميم قديم ولكنه لا يزال ممتعًا ويمكن تكييفه	Get confused so here's a fun skill analysis and get to know your activity Someone originally designed the mat with an outdated design but it's still fun and can be adapted
NEGATIVE	ويريد فريق المساعدة في دعم صناعة التعلم في هذا الوقت الصعب دع روب يخبرك عن عرضه للدعم	The team wants to help support the learning industry at this difficult time. Let Rob tell you about his offer of support
NEUTRAL	ومع ذلك فإن الآلات الموسيقية في أمبير لها أشكال مختلفة في بابوا الجزء الأوسط من مكبر الصوت أكثر انحناءًا وله مقبض في الجزء الأوسط	however the musical instruments in amps have different shapes in papua the middle part of the woofer is more curved and has a knob in the middle part
NEUTRAL	توسيع فرص التعلم من خلال الممارسات عبر الوسائط غير الحية لأليس كنموذج مثالي لورا فليمنج	Expanding Learning Opportunities Through Practices Across Non-Live Media Alice as an Exemplary Laura Fleming
POSITIVE	هي نوع من الآلات الموسيقية ذات صوت واحد فقط لذا يمكن أن تكون الصوت الرئيسي أو منظم الإيقاع عند العزف عليها	It is a type of musical instrument with only one sound, so it can be the main sound or rhythm when playing it
NEUTRAL	ابدأ بالويب لسد الفجوة الرقمية في فصولك الدراسية	Start with the web to bridge the digital divide in your classroom
NEUTRAL	يملأ المديرون شريحتين إداريتين قراءة المزيد	Managers fill in two management tranches Read more
POSITIVE	الإيجابية والفرح معديان مثل الخوف والسلبية أيهما في اعتقادك يولد المزيد من النتائج الإيجابية يا سيدي	Positivity and joy are as contagious as fear and negativity, whichever do you think generates more positive results, sir
NEUTRAL	كيف يمكن لتعدين البيانات التحليلي الحصول على التعليم امبير البيانات التعدين للتعليم دي رايان بيكر	How Analytical Data Mining Can Get An Education Amp Data Mining For Education De Ryan Baker
NEUTRAL	العنصرية منتشرة في كل مكان في إسرائيل حتى في مناهضة شبكة الإنترنت واحتجاجات ناشط إسرائيلي إثيوبي يقول اقرأ المزيد	Racism is spread everywhere in Israel, even in the opposition to the Internet, and the protests of an Ethiopian Israeli activist says Read more
POSITIVE	شكرًا لجميع العائلات الرقمية التي أتت إلى يوم التوزيع العمل الجماعي يجعل الحلم يعمل أحببت رؤيتك شخصيًا هذه سنة رائعة	Thank you to all the digital families who came to Distribution Day Teamwork makes the dream work I loved seeing you in person This is a great year
POSITIVE	المدن الذكية تستثمر في المستقبل لندن	Smart cities investing in the future London
NEGATIVE	هذا جميل للغاية حيث ينتشر جائحة عالمي حول هؤلاء الطلاب والمعلمين يسحبون القرف مثل هذا ناهيك عن كل ما لا أساس له من على أي حال متعثرين متعثرين للسلطة	This is so beautiful that a global pandemic is spreading around these students and teachers pulling shit like that not to mention all the baseless out of anyway power-hugging stumbles.
NEUTRAL	نظام التعليم التعليم الإلكتروني مقابل التعلم القائم على الفصل الدراسي	Education System E-Learning vs. Classroom-Based Learning
NEUTRAL	ها هي اختبارك لهذا اليوم	Here is your test for today
POSITIVE	كيف يمكن لـ تغيير قطاع التعليم العالي بشكل دائم	How can the higher education sector permanently change
POSITIVE	إليك بعض أفضل الطرق للتخلص من التوتر	Here are some of the best ways to de-stress
POSITIVE	الارتقاء إلى آفاق جديدة في التعليم	Rising to new heights in education
POSITIVE	هل هناك لعبة تعليمية رائعة مثل لعبة الدراسات الاجتماعية حيث يمكن للطلاب ربح شارات تحديد الأهداف وتتبع التقدم	Is there a great educational game like Social Studies where students can earn goal setting badges and track progress
NEUTRAL	الحمد لله لقد حصلنا على بعض هؤلاء الذين يتطلعون إلى البدء في هذا المشروع قريبًا	Alhamdulillah we have got some of those looking to start this project soon
NEUTRAL	نشأ الصمود في وجه العاصفة من قبل روب وهو يبحر ويعتقد أنه تعلم الكثير من المرونة الذاتية مما يساعد في المناخ الحالي	Weathering the storm was brought up by Rob as he sailed and believes he has learned a lot of intrinsic resilience which helps in the current climate
NEUTRAL	كيفية مواجهة تحديات الإنصاف في شركات التكنولوجيا الكبرى	How to meet equity challenges at big tech companies
NEUTRAL	الشخص كيف يجري علي هل يمكنك رؤية شاشتي هل أنا مسموع	Person how is he running on me Can you see my screen Am I being heard
POSITIVE	فيما يلي بعض الأشكال الرئيسية لأبحاث السوق التي يجب مراعاتها عند تصميم دورة تدريبية	Here are some of the main forms of market research to consider when designing a course
NEUTRAL	لم يتبق سوى أيام قليلة للتسجيل في الأسبوع الأخير من	There are only a few days left to register for the last week of
POSITIVE	محو الأمية التقنية للوالدين مهم للتعلم عن بعد قراءة المزيد	Technical literacy for parents is important for distance learning Read more
NEUTRAL	يملأ المديرون شريحتين إداريتين قراءة المزيد	Managers fill in two management tranches Read more
POSITIVE	فخور جدًا بكوني جزءًا من تطوير وتقديم دورات التعلم عن بعد لممثلي الاتحاد مع بالإضافة إلى المزيد من الأشياء المثيرة التي ستأتي في الخريف	Very proud to be part of the development and delivery of distance learning courses for ITU representatives with as well as more exciting things to come in the fall
NEUTRAL	العنصرية منتشرة في كل مكان في إسرائيل حتى في مناهضة شبكة الإنترنت واحتجاجات ناشط إسرائيلي إثيوبي يقول اقرأ المزيد	Racism is spread everywhere in Israel, even in the opposition to the Internet, and the protests of an Ethiopian Israeli activist says Read more
POSITIVE	عند إنشاء محتوى تأكد من أنه يثقف جمهورك ويتصل بدعم أمبير واحد على الأقل من منتجاتك أو خدماتك	When creating content make sure it educates your audience and connects with support &amp; at least one of your products or services
POSITIVE	سيوضح لك مدير الحساب الرئيسي لدينا ديفيد كيفية التفاوض على المنتجات على كمشتري أو مورد في ثلاث جلسات ندوات عبر الإنترنت في أغسطس وسبتمبر والتي يجب ألا تفوتها سجل الآن مجانًا	Our lead account manager David will show you how to negotiate products as a buyer or supplier in three webinar sessions in August and September that you shouldn't miss. Register now for free
POSITIVE	تتمثل مهمتنا التي لا تنتهي في جعل تقنية التسويق بسيطة وتحطيم شهادة البكالوريوس في الكلمات الطنانة وقليل من المرح على الطريقة التي يجسد التعلم الرقمي لدينا من كل هذه الجوانب اكتشف المزيد	Our never-ending mission is to make marketing technique simple, smash BA into buzzwords, and have a little fun on the way our digital learning embodies all of these aspects. Find out more
NEUTRAL	التسجيل مفتوح الآن لعروض الندوة عبر الإنترنت للأسابيع القادمة سجل الآن في لعرض الجلسات المسجلة قم بزيارة	Registration is now open for webinar presentations for the coming weeks Register now to view recorded sessions visit
NEUTRAL	يعني التدريس في عصر الإنترنت أنه يجب علينا تعليم مهارات الغد اليوم	Teaching in the internet age means we must teach tomorrow's skills today
POSITIVE	هل تبدأ العام على الإنترنت لا تفترض أن الطلاب يمكنهم التنقل في الأدوات التقنية عندما تكون قوتهم هي استخدام التطبيقات إنها لعبة بحث ممتعة من خلال شرائح لتقييم المهارات وبناءها	Start the year online Don't assume that students can navigate tech tools when their strength is the use of apps It's a fun search game with slides to assess and build skills
POSITIVE	قرأنا اليوم كتاب الفتاة التي لم ترتكب أخطاءً وكتبنا عن وقت ارتكبنا فيه خطأً تحقق من هذا العمل المذهل كما قمنا بعمل اتصال لأن كلبي يأكل طعامي دائمًا أيضًا	Today we read The Girl Who Doesn't Make Mistakes and wrote about a time when we made a mistake Check out this amazing work We also made a connection because my dog always eats my food too
POSITIVE	كن واثقًا من استعدادك لمقابلة عملاء من خلال وحدات برنامج الوصول إلى مسرح المستشفى وخبيرتنا التي تغطي كل ما تحتاجه بما في ذلك تسجيل في ضريبة القيمة المضافة فقط	Be confident that you're ready to meet clients with our Hospital Theater Access Program modules and our expertise that covers everything you need including VAT registration only
POSITIVE	أتساءل عما إذا كان يجب عليك التسجيل في التعلم الرقمي لدينا دورة تدريبية مثالية لقادة التسويق مديري التسويق أمب إكسك تسويق تقني تقنيي التحول الرقمي	Wondering if you should enroll in our digital learning ideal training course for marketing leaders Marketing Managers AMP EXC Marketing Technical Digital Transformation Technicians
NEUTRAL	ينمو قطاع تكنولوجيا التعليم وسط فيروس كورونا لكن المهمة الشاقة تنتظر الحكومة لمساعدتها على الازدهار اقرأ المزيد	The education technology sector is growing amid the coronavirus, but the uphill task awaits the government to help it thrive Read more
NEUTRAL	بدأ بوب والاس المرشح لمنصب رئيس بلدية بالتيمور شركات هنا حيث يقف على التكنولوجيا والوصول اقرأ المزيد	Bob Wallace, a candidate for mayor of Baltimore, started companies here where he stands for technology and access Read more
POSITIVE	نحن هنا لدعمك في تحسين مؤسستك لتكييف تعلمك في هذا الوقت الذي يشهد تغيرًا شديدًا في اضطراب مضخم الصوت الحاجة إلى التعرف على المزيد بسرعة لدينا مجموعة من نصائح الدعم المجانية والتدريب لمساعدتك على البقاء والازدهار	We're here to support you in improving your organization to adapt your learning in this time of extreme subwoofer disruption The need to learn more quickly Our suite of free support tips and coaching to help you survive and thrive
POSITIVE	كيفية تطبيق تكنولوجيا التعليم في الفصل الحديث	How to apply educational technology in the modern classroom
NEUTRAL	عندما تحتاج الفرق إلى مراجعة الإجراءات المحدثة باستمرار فإن النظام الأساسي أمر لا بد منه معرفة المزيد حول كيفية الاستفادة منه	When teams need to constantly review updated procedures, the platform is a must to learn more about how to take advantage of it
POSITIVE	في طليعة التعليم المهني في قطاعي القانون والمحاسبة يسعدنا أن نكون جزءًا من تطوير أنظمة التعلم الخاصة بهم	At the forefront of professional education in the Law and Accountancy sectors we are pleased to be a part of developing their learning systems
NEUTRAL	هل تعلم أن تقدم مجموعة واسعة من دروس الفيديو للبرمجة المتوازية للباحثين والطلاب احصل على الإلهام واعثر على الفيديو الخاص بك هنا	Did you know to offer a wide range of parallel programming video tutorials for researchers and students Get inspired and find your video here
POSITIVE	ألهم رحلتك الرقمية مع الأكاديمية اكتشف مهارات جديدة وأفكارًا جديدة في وتيرتك الخاصة حقق أهدافك الشخصية والمهنية إنه مجاني ومفتوح للجميع اكتساب مهارات جديدة يمكن أن يغير حياتك	Inspire your digital journey with the Academy Discover new skills and new ideas at your own pace Achieve your personal and professional goals It's free and open to everyone Gaining new skills can change your life
NEUTRAL	قسم الهندسة الميكانيكية عبر	Department of Mechanical Engineering via
POSITIVE	فرصة للاشتراك مع العلامة التجارية الأكثر ابتكارًا في الهند لإعداد المدرسة والدعم التشغيلي للنظام البيئي ذي التكنولوجيا العالية والعائد على الاستثمار المرتفع	Opportunity to partner with India's most innovative brand of school setup, operational support for high tech ecosystem and high return on investment
POSITIVE	فرصة للاشتراك مع العلامة التجارية لمرحلة ما قبل المدرسة الأكثر ابتكارًا في الهند إعداد المدرسة تقنية الدعم التشغيلي نظام التعليم البيئي عائد استثمار مرتفع لمزيد من التفاصيل اتصل بنا الآن على	Opportunity to partner with India's Most Innovative Preschool Brand School Preparation Technology Operational Support Environmental Education System High ROI For more details contact us now at
POSITIVE	إليك ما يمكن أن تتوقعه من وحدات التعلم الرقمية الخاصة بنا على مدار الأسابيع التفاعلية موارد غنية لعبة مرنة قابلة للتكيف مع التعلم الاجتماعي الرطب شهادة لامعة اكتشف المزيد	Here's what you can expect from our digital learning modules over the course of the interactive weeks Rich resources Flexible game adaptable to wet social learning Glossy certificate Find out more
POSITIVE	بينما تتعافى الصين من تأثير نحن متحمسون لإمكانية عمليات المحاكاة لدينا لمساعدة المؤسسات على التكيف مع طرق العمل الجديدة لذلك يعلق الرئيس التنفيذي على على ترجماتنا الماندرين الجديدة	As China recovers from the impact, we're excited about the potential of our simulations to help organizations adapt to new ways of working so the CEO comments on our new Mandarin translations
NEUTRAL	هل تعلم أن الشركات تفتقر إلى الموظفين المهرة للاستفادة من تقنيتها هذه نسبة كبيرة ومع تعلمنا الرقمي كنا نخطط لخفض هذا الرقم اكتشف المزيد	Did you know that companies lack skilled employees to take advantage of their technology this is a large percentage and with our digital learning we were planning to reduce this number Find out more
NEUTRAL	إلى أبريل عند التدوين في المدونة هل يمكنك تعلم كيفية التكيف مع التغيير	To April when blogging Can you learn how to adapt to change
POSITIVE	نظرًا لأن العديد من الموظفين يعانون من مشاكل إضافية وكمؤسسة فهناك الكثير الذي يمكن القيام به للمساعدة في دعم الموظفين خلال هذه الأوقات	With so many employees experiencing additional issues and as an organization there is a lot that can be done to help support employees during these times
POSITIVE	أحاول أن أتقن طبقًا شهيًا من أمريكا الجنوبية الإسبانية نصف الدقة لذا يمكنك أيضًا استخدام الإعدادات الافتراضية للماكينة للحصول على أي مقهى قريبًا بما يكفي يمكنني الانتقال إلى أورلاندو للعمل في صالة قهوة لاسلكية معكم جميعًا	I'm trying to perfect a delicacy of half-accurate South American Spanish so you can also use the machine's default settings to get any coffee shop close enough I can move to Orlando to work in a wireless coffee parlour with all of you
POSITIVE	الاهتمام مؤقت الاحترام قوة بينما الانطباع الأول لا مفر منه الاحترام هو ما يجعل قيمتك كشخص	Attention is temporary, respect is strength, while a first impression is inevitable, respect is what makes your value as a person
NEGATIVE	سوف تساعد تقنية المعلمين والطلاب في التعلم عن بعد قراءة المزيد	Technology will help teachers and students in distance learning Read more
POSITIVE	لا يتحسن عمل الخاص بالبضائع إلا بمرور الوقت إن حيل محرك البحث الوحيدة التي تحتاج إلى التغيير باستمرار عند خوارزميات الترتيب	Merchandise business only gets better over time The only search engine tricks that need to be constantly changing are when ranking algorithms
POSITIVE	أبذل قصارى جهدي من خلال التعلم الرقمي	Doing my best with digital learning
NEUTRAL	مهرجان بتعلم الأخوة	A festival that learns brotherhood
NEUTRAL	لمزيد من المعلومات قم بزيارة	For more information visit
NEUTRAL	لقد أطلقنا تجارب تعليمية تستند إلى الخاصة بنا لمساعدتك في الكشف عن رؤى قيمة حول تدقيق نضجك التكنولوجي وتطوير إستراتيجيتك التقنية ذات التأثير	We've launched our own learning experiences to help you uncover valuable insights into auditing your technology maturity and developing your impactful technology strategy.
NEGATIVE	قد تعطي تحديثات التعلم التجريبي للطلاب لمحة عن كيفية إعادة تشكيل الحياة البعيدة لمكان العمل	Experiential learning updates may give students a glimpse into how remote lives are reshaping the workplace
POSITIVE	إذا كنت تشعر بالضيق أو الإرهاق يعرض هذا البرنامج بعضًا من أكثر نجوم العالم إلهامًا يشاركونك نصائحهم لإعادتك إلى المسار الصحيح واستعد ثقتك بنفسك وانضم إلينا في سبتمبر	If you're feeling down or overwhelmed, this show features some of the world's most inspiring stars sharing their tips to get you back on track, regain your confidence, and join us in September.
NEUTRAL	تحافظ وشركاؤها على التعليم في المسار الصحيح قراءة المزيد	and its partners keep education on track Read more
NEUTRAL	يتنافس المربون على مقاعد مجلس إدارة اقرأ المزيد	Breeders compete for board seats Read more
POSITIVE	كيفية دمج التقييمات الرقمية في الفصل الدراسي بسهولة	How to Easily Integrate Digital Assessments into the Classroom
NEUTRAL	تفاصيل سياسة التعليم الوطنية	Details of the national education policy
NEUTRAL	تواصل التعليم بمساعدة المنظمات في جميع أنحاء العالم اقرأ المزيد	Education continues with the help of organizations around the world Read More
NEUTRAL	يمكن أن يضربك في أي وقت تعرف على ما يمكن أن يساعد عملك على البقاء على الأرض	It can hit you anytime Find out what can help your business stay grounded
POSITIVE	كانت أول ندوة لي على الويب بصفتي مشاركًا في حلقة النقاش اعتقدت أن هذا رائع نظرًا للفرصة التي أود القيام بها مرة أخرى شكرًا لاستضافتي	It was my first webinar as a panellist I thought this was great given the opportunity I would like to do it again Thanks for hosting me
NEUTRAL	انضم إلينا في دروس متقدمة في مع أعضاء هيئة التدريس والخبراء والمدربين سجل الآن	Join us for advanced lessons in with faculty, experts and trainers Register now
NEUTRAL	انضم إلينا في دروس متقدمة في مع هيئة التدريس والخبير والمدرب رجل سجل الآن	Join us for advanced lessons in with faculty, expert and trainer man Register now
POSITIVE	اتخذ خطوتك الأولى نحو أن تصبح مهندسًا باستخدام هذا البرنامج التعليمي ابحث عن فرصة للمشاركة فيه تحقق من دورة التدريبية	Take your first step towards becoming an engineer with this tutorial Find an opportunity to participate Check out the course
NEUTRAL	كيف نجهز الطلاب للنجاح في العلوم اقرأ المزيد	How to Prepare Students for Success in Science Read More
POSITIVE	زيادة الشحن من قبل قطاع مشغل الكابلات المحلي لدينا في شحن إضافي تقريبًا كل شهر على رسوم اتخاذ إجراء فوري	Overcharging by our domestic cable operator segment in additional shipping approximately every month on ITA fee
POSITIVE	تمت تغطية البرامج عبر العديد من الحرم الجامعي الأخضر المورق متعدد التخصصات وهو وضع متميز يستحق الثناء منذ البداية كما تمت تغطية شبكة الخريجين القوية عبر العالم في المعاهد في المقالة	The programs were covered across several of the lush green multidisciplinary campuses which is an outstanding position to be commended right from the start and the strong alumni network across the world at the institutes is covered in the article
NEUTRAL	طرق لحماية الموظف أثناء الأزمة	Ways to protect an employee during a crisis
NEUTRAL	صفوف عبر الإنترنت أجراها خريج الذي يتمتع بخبرة سنوات عديدة في التدريس	Online classes conducted by a graduate who has many years of teaching experience
POSITIVE	كأحدث في هل تشعر بأنك غير مرئي احصل على ملاحظة من خلال التعلم العلمي	As the latest in Do You Feel Invisible Get noticed through scientific learning
NEUTRAL	البريق هذا جعلني أفكر فيك ما هي بعض الأمثلة التي قد تضيفها عن	This sparkle made me think of you. What are some examples you could add of
POSITIVE	عروض مثيرة لعائلاتنا تحقق من هذه العروض اتصل بـ للحصول على مزيد من المعلومات حول عروض الجلسات هذه في هذه معلومات مهمة لأولياء الأمور حتى تتمكن من دعم طلابك بشكل أفضل	Exciting offers for our families Check out these offers Contact for more information about these session offers in This is important information for parents so you can better support your students
POSITIVE	الفصول الدراسية الرقمية الخاصة بي جاهزة للتشغيل متحمس لتوصيلهم بمنصتنا الجديدة لاستخدامها للحصول على معلومات إضافية وروابط سريعة	My digital classroom is ready to go Excited to connect them to our new platform to use for additional information and quick links
POSITIVE	ما لم يكن لديك موقع رئيسي مرتبط باسمك مثل ملفك الشخصي على وسائل التواصل الاجتماعي عادة ما تكون النتيجة الأولى التي يعرضها عندما يبحث شخص ما عنك	Unless you have a main site associated with your name like your social media profile it's usually the first result it shows when someone searches for you
POSITIVE	بالنسبة لتدريب المئات من العمال بشكل مستمر يعد تحديًا كبيرًا توجد شركة هنا للمساعدة في الوسائط المتعددة والأدوات المخصصة لدينا تعرف على المزيد في	To continuously train hundreds of workers is a huge challenge There is a company here to help with our multimedia and custom tools Learn more at
NEGATIVE	تعلن شركة عن أسعار الأسهم العادية قراءة المزيد	A company announces common stock prices Read more
POSITIVE	يبدو اليوم الأول من المدرسة في أريزونا مختلفًا كثيرًا مع الفصول الدراسية عبر الإنترنت اقرأ المزيد	The first day of school in Arizona looks a lot different with online classes Read more
NEGATIVE	مع توليد اهتمام طويل الأجل في هذه تستعد للفائدة	With the generation of long-term interest in this poised for interest
POSITIVE	أتيت إلى هنا أنا متحمس جدًا لأن أكون جزءًا من هذا المجتمع المذهل مرة أخرى أتطلع إلى ما سيحققه هذا العام	Coming here I am so excited to be a part of this amazing community again I look forward to what this year will bring
NEGATIVE	المدارس العامة في أنهايم تطلق أكاديميات افتراضية على المدى الطويل قراءة المزيد	Anaheim Public Schools Launches Long-Term Virtual Academies Read More
POSITIVE	اشتريت ابنتي جهاز الرائع هذا للمساعدة في التعلم الرقمي في سنتها الثانية من فصول الكلية في المدرسة الثانوية المزدوجة الملتحقين بها وكانت تعمل في غضون دقائق	My daughter bought this awesome digital learning aid in her second year of college in her dual high school and it was up and running within minutes.
NEUTRAL	المعامل الافتراضية	default parameter
POSITIVE	يبتكر الطلاب لعملاء حقيقيين من خلال مادة إلزامية تزودهم بمهارات	Students create for real clients through a mandatory subject that equips them with skills
NEGATIVE	ربما تمنع الأشخاص الذين يفعلون هذه الأشياء فأنا مذنب بارتكاب نفس الشيء بنفسي لا تتردد في القيام بكل ما تحتاج إليه لإبعاد نفسك عن شيء يؤذيك طالما أنه لا ينطوي على إيذاء شخص آخر بالطبع لا تخجل من ذلك	You may prevent people doing these things I am guilty of doing the same to myself Feel free to do whatever you need to do to distance yourself from something that hurts you as long as it doesn't involve hurting someone else Of course don't be shy about it
NEGATIVE	بالنسبة للمسافة مقابل الإزاحة بالطبع هناك طرق لكتابة هذه الأمثلة التي لا تتضمن أرقامًا تلتف حولها ولكن هذا لا يعني أن أي خطأ في استخدام الإزاحة لقياس الأشياء فهي مجرد أدوات مختلفة لوظائف مختلفة	As for distance vs offset of course there are ways to write these examples that don't have numbers to wrap around but that doesn't mean anything wrong with using offset to scale things they are just different tools for different functions
POSITIVE	مرحبًا مايكل بربور لقد ذكرتك لي أنا أستعد لدورة جامعية حول التعلم الإلكتروني والتعليم عن بعد هل تصادف أن يكون لديك منهج تعليمي حول هذا الموضوع ترغب في مشاركته	Hi Michael Barbour You reminded me I am preparing for an undergraduate course on e-learning and distance education Do you happen to have a syllabus on this topic that you would like to share
NEUTRAL	لا فقط الكثير من التأشير والصراخ من مسافة بالطبع	No just a lot of pointing and yelling from a distance of course
POSITIVE	ارتقِ بمهاراتك في التصوير الفوتوغرافي من خلال مقدمة دورة متجر الصور في فصل تنسيق التعلم عن بعد هذا تعرف على كيفية تحديد مضخم الصوت بسهولة ومعالجة منطقة الصورة وإنشاء طبقات واستخدام طبقات والصور الصحيحة والمزيد للتسجيل يرجى إرسال بريد إلكتروني إلى	Advance your photography skills with the Introduction to Photo Shop course in this distance learning format class Learn how to easily select a subwoofer, manipulate an image area, create layers, use layers, correct images and more for recording Please email to
POSITIVE	لقد خرج ترامب من عقله ولكن بالطبع كنا نعلم بالفعل أنه بالعودة إلى النقطة التي تحدث فيها كان الحديث في بداية هذه العدوى لكنه لم يتابعها لم يتحدث إلى الناس من خلال التأكيد على إعادة التأكيد على كيفية المهم هو المسافة الاجتماعية	Trump was out of his mind but of course we already knew that back to the point where he spoke the conversation was at the beginning of this contagion but he didn't follow through. He didn't talk to people by emphasizing re-emphasis on how important social distance is.
POSITIVE	تمحو الأسلحة النووية كل شيء من حولهم ضمن مسافة كبيرة إلى حد ما كما أن المبنى كان يدخن بالفعل لذلك وقع انفجار قبل الفيديو أيضًا لماذا يكون هذا هو الحال مقبلات قبل الطبق الرئيسي	The nukes wipe out everything around them within a fairly large distance and the building was already smoking so there was an explosion before the video too Why is this the case Appetizers before the main course
NEUTRAL	بالطبع بعد ذلك تنأى بنفسك وخدمه بنفس الطاقة 🤷‍	Of course, then distance yourself and serve him with the same energy 🤷‍
POSITIVE	لا تزال هناك مساحة متاحة تبدأ الدورة في الخميس أغسطس مساءً وفر مع لمعرفة المزيد والتسجيل ستساعد الدورة المعلمين على الشعور بالراحة في تعليم طلابهم عبر التعلم عن بعد	There is still space available Course starts Thursday August evening Save with Learn more and register The course will help teachers feel comfortable teaching their students via distance learning
POSITIVE	لا تزال هناك مساحة متاحة تبدأ الدورة التدريبية يوم الخميس أغسطس في الساعة مساءً حتى مساءً حفظ مع لمعرفة المزيد والتسجيل ستساعد الدورة المعلمين على الشعور بالراحة في تعليم طلابهم عبر التعلم عن بُعد	Space still available Course starts on Thursday August at PM to PM Save with Learn more and register The course will help teachers feel comfortable teaching their students via distance learning
POSITIVE	هذا جاهز للترفيه مع الحفاظ على مسافة اجتماعية بالطبع تتضمن ميزات المطبخ مساحة إعداد مريحة وأدراج مطبخ إضافية للجلوس لزيادة الوصول إلى التخزين إلى أقصى حد مصابيح قلادة ذهبية	This is ready to entertain while maintaining a social distance of course Kitchen features include convenient prep space and additional kitchen drawers for seating to maximize storage access Gold pendant lights
NEGATIVE	واو هذا غير مناسب تمامًا في منطقة نيويورك الخاصة بي سيكون التعلم عن بعد هو إجمالي ساعات اليوم الإجمالي للساعات الكلية أو أكثر اعتمادًا على حمل الدورة التدريبية وسوف يجمع بين المتزامن وغير المتزامن ولديه تعليمات مجموعة صغيرة	Wow this is totally not appropriate in my NY area the distance learning will be total day total hours total hours or more depending on course load it will combine synchronous and asynchronous and has small group instructions
NEGATIVE	بالطبع السؤال هو هل كان يرتدي قناعًا كيف تعاقد معه أنا أيضًا أشعر بالإحباط من الأشخاص الذين يرفضون القناع والمسافة الذين يعرضون الجميع للخطر ولكن عليك أن تتحمل مسؤولية سلامتك أيضًا خاصة إذا كنت في خطر	Of course the question is was he wearing a mask how did he contract him I am also frustrated with the people who refuse the mask and the distance putting everyone at risk but you have to take responsibility for your safety too especially if you are in danger
NEGATIVE	أقوم بتدريس ست فترات يوميًا بمتوسط ​​عدد الطلاب في كل فترة يتم خلط هؤلاء الطلاب تقريبًا في الفصول مع طلاب آخرين خلال فترة اليوم ولا يمكن الوثوق بهم لغسل الأيدي والحفاظ على أقنعةهم أو عن بعد اجتماعيًا المدارس هي	teach six shifts a day with an average number of students per shift These students are roughly mixed in classes with other students during the course of the day and cannot be trusted to wash hands and keep their masks on or socially distance schools are
POSITIVE	استمتعت بجلسة تسجيل عن بعد ظهر هذا اليوم مع سيأتي قريبًا الثنائي في مهرجان بالقرب منك البث بالطبع	Enjoyed a remote recording session this afternoon with the duo coming soon at a festival near you broadcasting of course
NEGATIVE	من الواضح أن ما لدينا من ارتباط بين المسافة والانزياح الأحمر السؤال هو لماذا هذا ما يجب أن تشرحه نظريتك بالطبع الصورة القياسية التي لدينا هي أن هذا يرجع إلى توسيع الفضاء مع كون يبدأ في الانفجار العظيم هذا أيون مستكشف	Obviously what we have is a correlation between distance and redshift The question is why is that what your theory should explain of course the standard picture we have is that this is due to the expansion of space with a universe starting in the Big Bang This is an explorer ion
NEGATIVE	خطأ مطلق يمكن أن يكون الرئيس قد حدد المسار من أقنعة اليوم الأول ارتداء الابتعاد عن نفسك كان بإمكانه زيادة إنتاج أجهزة التنفس الصناعي وغيرها من معدات الوقاية الشخصية كان بإمكانه إنقاذ عشرات الآلاف من الأرواح	An absolute mistake the president could have set the course from day one masks Wearing stay away from yourself could have increased production of ventilators and other PPE could have saved tens of thousands of lives
POSITIVE	قد يكون من المفيد للأشخاص ارتداء القناع والابتعاد عن مسافة لا تنطبق بالطبع إلا على أشخاص معينين	It may be helpful for people to wear a mask and to keep a distance of course that only applies to certain people
NEUTRAL	لم يكن هناك أي شك بشأن هذا بالطبع بالطبع مدارس النخبة الخاصة تتعلم عن بعد إنه يقامر بحياة أسرتك وليست حياته	There was no doubt about this, of course. Of course, elite private schools are distance learning. He is gambling with your family's life, not his.
POSITIVE	متفق عليه مثلنا مثل معظم البلدان التي تدير الزيادات المحلية أن تسميها ارتفاعات ستكون إهانة للارتفاعات نعم بالطبع يجب أن نتحلى باليقظة وارتداء الأقنعة محليًا حسب الحاجة والمسافة الاجتماعية ولكن مع إغلاق الشركات الجيدة فإن الضرر سيكون أكبر إذا عدنا للخلف	Agreed like us like most countries running local hikes to call them hikes would be an insult to hikes yes of course we should be vigilant and wear masks locally as needed and social distancing but with the good businesses shutting down the damage will be even greater if we go back
POSITIVE	تعال إلى هنا ولكن على مسافة آمنة بالطبع	Come here but at a safe distance of course
NEUTRAL	بالطبع يكون الاندفاع الأولي أسرع من الصوت لكن القوة تتناسب عكسياً مع مربع مسار المسافة الذي يقوده نظرًا لأنه عند مستوى سطح البحر افترضت أنه في اللحظة التي نرى فيها جبهة التكثيف تتوقف تكون الموجة دون سرعة الصوت	Of course the initial impulse is supersonic but the force is inversely proportional to the square of the distance path it leads Since at sea level I assumed that at the moment we see the condensation front stop the wave is subsonic
POSITIVE	أفهم أن الفصل الدراسي الأخير كان مفاجئًا وبالطبع كان لديه مشاكل لكن لدينا الآن عدة أشهر لمعرفة ذلك والموارد الممتازة المتاحة للمساعدة إذا تم استدعائي أنا أتطلع إلى تجربة تعليمية عن بعد فائقة	understand the last semester was abrupt and of course had issues but we now have several months to find out and excellent resources available to help if called up I am looking forward to a super distance learning experience
NEGATIVE	قابلت جون هيوم على مسافة مرة واحدة فقط لقد ألقى حديثًا في مدرستنا لقد كان مملًا جدًا لقد تحدث تمامًا مثل معلمه عن ظهر قلب لكنه كان لطيفًا بشكل معتدل ولكنه متحذلق وأحادي الجانب تمامًا كان ذلك بالطبع تألقه كسياسي	I met John Hume at a distance only once He gave a talk in our school It was very boring He spoke just like his teacher by heart But he was mildly kind but pedantic and totally one-sided That was of course his brilliance as a politician
NEGATIVE	ما هي تلك المسافة على بعد حوالي أقدام من السياج؟ حسنًا سيكون ذلك متوافقًا مع إرشادات إذا كان هناك شخصان بالقرب من بعضهما البعض في الأماكن العامة بالطبع لا يرتدي أي من الصندوقين قناعًا آمل أن يكون الشخص الذي تم التوصيل من الدرجة بشكل عام كما في	What is that distance about feet from the fence? Well that would be in line with guidelines if two people are near each other in public of course neither box is wearing a mask I hope the person delivered is generally class as in
NEUTRAL	تبحث هذه الدورة التدريبية القائمة على المناقشة الافتراضية التي تستغرق ساعة واحدة في كيفية التكيف مع تلك التغييرات مثل كيفية إبعاد نفسك جسديًا مع البقاء على اتصال عاطفي تعرف على المزيد والتسجيل في	This one-hour virtual discussion-based course looks at how to adapt to those changes such as how to physically distance yourself while staying emotionally connected Learn more and sign up for
POSITIVE	أنا معك ديف من مسافة آمنة بالطبع	I'm with you Dave from a safe distance of course
NEUTRAL	آه مي يمكن مشاهدتهم من مسافة ما بالطبع	Ah Mi, you can watch them from a distance, of course
POSITIVE	ابق آمناً كذبة باو يجب أن تنزل إلى هنا لموسم الإعصار إنه مجنون قليلاً على بيت يحب مطاردة العاصفة وأعتقد أننا في الموسم المقبل سنقوم بمطاردة إعصار صغير من مسافة آمنة بالطبع كيم تريد الذهاب مع يمكننا أخذ	Stay safe Paw Lie You gotta come down here for hurricane season It's a little crazy over Pete who loves storm chase I think next season we're going to chase a little tornado from a safe distance Of course Kim wants to go with We can take
POSITIVE	هذا هو المكان الذي تم فيه نقل دورة الإعلام الطلابية الخاصة بي للتو لهذا الخريف يمكنني القول بأمان أننا سنباعد اجتماعيًا على ما يرام	This is where my student media course just moved for this fall I can safely say we'll be social distancing just fine
NEGATIVE	ومن الواضح أنك لا يجب أن تموت هذا مثال أعشقك يا سيد النقانق الوحش من مسافة بعيدة بالطبع والشيء الوحيد الذي أدين بخطفه هو وقتي حتى لا يضيعه الآخرون	And obviously you shouldn't die. That's an example. I adore you, Mr. Bratz Monster, from a distance. Of course, the only thing I owe for his kidnapping is my time so that others won't waste it.
POSITIVE	من مسافة آمنة بالطبع	From a safe distance of course
NEGATIVE	في الدائرة الرمادية يعمل إقراض الكتب بنفس الطريقة التي تعمل بها الحروف لتقوية روابطها عبر مسافة بالطبع يمكنهم تحمل شراء الكتب الخاصة بهم ولكن ليس هو نفسه	In the gray circle lending books works in the same way that letters work to strengthen their bonds over a distance of course they can afford to buy their own books but it's not the same
NEUTRAL	درس زنبق السلام لدورة الرسم عن بعد	Peace lily lesson for distance drawing course
POSITIVE	الاستمتاع بعطلة مع استراحة قصيرة مع الطبيعة مع قناع الوجه والحفاظ على مسافة حتى غروب الشمس بالطبع	Enjoy a holiday with a short break in nature with a face mask and keep your distance until sunset of course
POSITIVE	أود أن أرى ذلك من مسافة آمنة بالطبع	I'd like to see it from a safe distance of course
POSITIVE	تم وضع الدورة التدريبية في الأصل من قبل طلاب كامبريدج كونهم جورج جوس ابن القس غوس تي من لقد تم إهمالها بسبب بعدها عن كامبريدج ولكن تم إحياؤها في داروين وكان عضوًا وتضاريسها تجعلها مغامرة حقًا	The course was originally set up by Cambridge students being George Goss, son of Reverend Gus T who has been neglected due to its distance from Cambridge but has been revived in Darwin and was a member and its terrain makes it truly adventurous.
POSITIVE	أنت بحاجة إلى دورة في الاقتصاد وبُعد عن غرف الصدى الاشتراكية القوية وليس شخصًا ما يلاحقك إن محاولة فك تشابك معتقداتك ستكون إهدارًا كبيرًا للوقت عدو كلانا اعتني بنفسك يا صديقي قلل الأخلاق	You need a course in economics, away from strong socialist echo chambers, and no one is after you. Trying to untangle your beliefs would be a huge waste of time. Enemy of both of us. Take care of yourself, my friend. Lower morals.
POSITIVE	نعم بالطبع ضع في اعتبارك أنه حتى إذا كنت تقود سيارة ذاتية القيادة يُسمح بإيجارات الإيجار التي تشتت انتباهك انظر إلى الطائرات الجوية طياران إذا تحركت سيارة قوية بسرعة فلا يزال لديها مسافة كسر طويلة تجاهل وقت رد الفعل يلعب الوزن دورًا أيضًا	Yes of course Keep in mind that even if you are driving a self-driving car Distracting rentals are allowed Look at the Airplanes Two pilots If a powerful car moves fast it still has a long breaking distance Ignore reaction time Weight plays a role too
POSITIVE	ساعد في إجراء دورة رياضية في الكلية ولحسن الحظ لم يكن لديه مشكلة في الوزن على الرغم من سائق الشاحنة لمسافات طويلة لكنني أتقنت ذلك من خلال تناول وجبة خفيفة مرة واحدة في الشهر الحلوى مرة واحدة في الأسبوع على الأكثر نادرًا وجبة خفيفة بين الوجبات وستدوم عبوات البسكويت لأسابيع إلخ	Helped with a college gym course and luckily he didn't have a weight problem despite a long haul trucker but I perfected it by snacking once a month Candy at most once a week Snack in between meals and the cookies would last for weeks etc.
POSITIVE	هل هناك مجموعة تخطط الآن لسيناريوهات مختلفة للعام المقبل أعتقد أننا جميعًا نشعر أنه كان من الجيد البدء في التخطيط الآن في مارس الماضي ولكن بالطبع كان في وضع الأزمة هل يمكن للآباء مساعدة مقاطعة سان فرانسيسكو الموحدة الآن في التخطيط لما قد يكون طويل الأجل التعلم عن بعد للبعض	Is there a group that is now planning different scenarios for the next year I think we all feel it was a good idea to start planning now last March but of course it was in crisis mode Can parents help SFUSD now plan for what might be long-term distance learning for some
POSITIVE	أحب هذه الدورة إنها واحدة من الدورات القليلة التي يمكن للهواة الوصول إليها بشكل كبير وبصراحة سيكون من الجيد رؤية المحترفين الذين يستخدمون حواجز منتصف من إلى ياردات وليس أسافين حيث سيعمل الهواء على تحييد المسافة	Love this course It is one of the few courses that is very accessible to amateurs and frankly it would be good to see the pros using mid to yard hurdles and not wedges as the air will neutralize the distance
POSITIVE	مرحبًا تيفاني كيف حالك يوم الثلاثاء سعيدًا أيضًا بعض الشواطئ هنا لا تزال قريبة وبعضها مفتوح للأسف هناك حظر تجول وبالطبع المسافة الاجتماعية 🤖	Hi Tiffany How are you on Tuesday Happy also some beaches here are still close and some are open unfortunately there is a curfew and of course social distancing 🤖
POSITIVE	حتى أن هذه الثنائية الزائفة ولدت إحدى الميمات التي رأيتها تتجول في مجموعة الجماهير في مسقط رأسي لكنني ابتعدت عن المسافة التي لا يمكنني العثور عليها الآن بالطبع لول لكنها سخرت من قاعدة الأقدام الستة وهي تسخر من أنها تستطيع السفر ولكن ليس ستة أقدام بوصة واحدة	Even this fake duality spawned one of the memes I've seen roaming the crowd in my hometown but I've walked away from the distance I can't find it now of course lol But she made fun of the six foot rule making fun that she can travel but not six feet one inch
NEGATIVE	نعم بالطبع شاهدتها كارا وهي تبتعد عن مسافة أولاً تلامس شفتيها برفق غير قادرة على استيعاب شعور قبلة الأمازون ناعمة للغاية وجذابة ليست كرجل شفتاه أصعب وأرق بشكل عام مشتتة لفترة أطول مما خططت لها في النهاية	Yes of course Cara watched her walk away from a distance first gently touching her lips unable to comprehend the feeling of an amazon kiss very soft and luscious not like a man whose lips are generally harder and thinner scattered for longer than I finally planned
POSITIVE	لأكون صريحًا أشعر بالضيق لرؤية من يصعد ويتحدث إلى الآخرين على مسافة قريبة في الدورة	To be honest I feel bad seeing who's going up and talking to others at a close distance in the course
NEGATIVE	⏱ شخص ورك يرسل واحدًا من مسافة بعيدة بالطبع إلى الذي أطلق النار على نطاق واسع	⏱ A hip person sends one from a distance of course to the one who shot wide
POSITIVE	لا يزال لدينا أماكن متاحة في برنامج ماجستير علم المصريات الطبية الحيوية تبدأ الدورة في أكتوبر ومن خلال التعلم عن بعد يمكن العثور على مزيد من المعلومات هنا	We still have places available for our MSc Biomedical Egyptology program The course starts in October and through distance learning More information can be found here
POSITIVE	بالطبع كيف يمكنك أن تبتعد اجتماعيًا أثناء الحصول على طعامك يمكنني أن أرى شخصًا لا يرتدي قناعًا في الصيدلية أو يقود السيارة من خلال البنك ولكن إذا كنت لا ترتدي قناعًا أثناء التقاط طعامك فضع هذا القناع	Of course how do you socialize while getting your food I can see someone not wearing a mask at the pharmacy or driving through the bank but if you don't wear a mask while picking up your food put that mask on
NEUTRAL	الدقة لا تكفي لشخصيات على لكل عطاء رقيق لكن بين كون عاملاً شابًا في كنت أعمل في في السينما كنت مدربًا رياضيًا قام بدورة جامعية للتعلم عن بعد عملت في مستشفى للأطفال وبيعت المدربين	Accuracy is not enough for personalities on every tender tender, but between being a young worker in I used to work in the cinema I was a sports coach who did a university course for distance learning I worked in a children's hospital and sold coaches
POSITIVE	انضم إلينا في حيث يستمع مضخم المؤتمر الافتراضي إلى المتحدثين الرئيسيين مثل الدكتور بريان بيتي رائد تصميم الدورة التدريبية احصل على أيام من الجلسات المتعمقة من خبراء التعلم عن بعد الذين يلهمون الكلمات الأساسية لاكتشاف المنتجات والخدمات الجديدة تسجيل	Join us as the Virtual Conference Amplifier hears from keynote speakers such as Dr. Brian Petty Leading Course Design Get days of in-depth sessions from distance learning experts who inspire keywords to discover new products and services Sign up
NEGATIVE	أنا أحب الضرب في الممرات لأنني أفعل بعد ذلك مشقة البحث عن كرة والخوف من التوتر الذي لن أجده عادة ما يكون لدى محترفي الجولات الكثير من الأشخاص للعثور عليه من أجلهم سيضحيون ببعض المسافة من أجل راحة البال وعدم التفاقم في الدورة أكثر متعة	love hitting the fairways because then I do the hardship of looking for a ball and the fear of stress that I won't usually find the Tour pros have a lot of people to find for them They'll sacrifice some distance for peace of mind and not getting aggravated on the course is more fun
POSITIVE	أكبر مشكلة في الأقنعة هي أنها تمنح الناس الثقة في عدم وجود مسافة اجتماعية وهي بالطبع أهم تقنية تخفيف أي فائدة هي أكثر من إلغائها بسبب التأثير السلبي	The biggest problem with masks is that they give people confidence in the lack of social distancing and of course the most important technique to mitigate any benefit is more than eliminating it due to the negative impact
POSITIVE	جلسة رائعة في الدورة التدريبية اليوم على بعد الثقوب مع الأخشاب في الثقوب وضع ممرات في متوسط ​​مسافة القيادة عندما يحصل هذا الصبي على مسافة قصيرة	Great session on the course today on the holes with the timbers in the holes putting lanes in the average driving distance when this boy gets a short distance
NEGATIVE	بالطبع يمكن لأهل المؤامرة دائمًا تفسيرها بطريقة للحفاظ على الجنون ولهذا السبب تكون المؤامرات مغرية جدًا لأصحاب العقول الضعيفة إذا كان هذا هو ما كان يقصده كان لديه متسع من الوقت لقول ذلك ولكنه بدلاً من ذلك ذهب في اتجاه آخر أقصر مسافة نقاط	Of course conspiracy folks can always interpret them in a way to keep the madness in check which is why conspiracies are so tempting to weak minds if that's what he meant he had plenty of time to say but instead he went in another direction with shorter distance points
POSITIVE	الدقة هي عدم إهانة أي جزء من أن معدل الذكاء الخاص بك سيخلق مسافة بينك وبين بعض الأشخاص إنها ليست مثل الجامعة حيث يوجد الكثير من الناس على هذا المستوى مع جهد الحظ وبالطبع ستتحسن الفيروسات حول الوضع الاجتماعي	Accuracy is not to insult any part of your IQ will create distance between you and some people It's not like university where there are a lot of people at that level with luck effort and of course viruses will improve around social status
POSITIVE	لا يمكنك أن تأخذ بعض الأمثلة وتفترض أن ذلك ينطبق في جميع المجالات لقد حد ملعب الجولف من قدرة اللاعبين على ضرب السائق مما أدى إلى ظهور الكثير من أساليب اللعب المختلفة فيه حيث كان يضربها من حيث المسافة بالقرب من المكان الذي كان يلعب فيه الكثير من الملعب من	You can't take a few examples and assume that applies across the board. The golf course limited the players' ability to hit the driver which resulted in a lot of different styles of playing in him as he hits them in terms of distance close to where he was playing much of the course from
NEUTRAL	بالطبع لدي بالفعل عدة الآن إذا أخبرتني باستمرار أن وجهة نظري هي علامة الشيطان فسأبعد نفسي بالتأكيد	Of course I already have several now. If you constantly tell me that my view is the mark of Satan, I will definitely distance myself
NEGATIVE	نعم أعتقد أن أداء الأطفال الصغار سيئ في التعلم عن بعد وأن الأشخاص لديهم إجابات ولكن يبدو لي أن التعليم المبكر الضعيف أفضل من المخاطر التي تبدو عليها بالطبع معرفة ما يجب القيام به وكيفية القيام بالتدريس في الفصل الدراسي	Yes I think that young children do poorly in distance learning and that people have answers but it seems to me that poor early education is better than the risks it seems of course knowing what to do and how to do classroom teaching
NEUTRAL	خارج لدراسة هذا الشخص لاحقًا على مسافة بالطبع	Out to study that person later on at a distance of course
NEGATIVE	تخيل الاضطرار إلى دفع رسوم التعلم عن بعد الائتمانية مقابل تعليم أسوأ للدورة التدريبية	Imagine having to pay credit distance learning fees for worse tuition for the course
NEGATIVE	قد تكون هناك بعض النقاط الصعبة في الدورة لكن يبدو أنها رطبة للغاية الآن بالنظر إلى تغطية الجولة التدريبية لم تكن أبدًا صعبة وسريعة في حياتي في الصيف يمكنني أن أضمن تقريبًا أن الفائز هو مسافة القيادة والدقة أو أن الفائز هو	There might be some tricky spots on the course but it looks pretty humid now considering the course coverage has never been so hard and fast in my summer life I can almost guarantee that the winner is the driving distance and accuracy or the winner is the
POSITIVE	على مسافة آمنة بالطبع	At a safe distance of course
NEUTRAL	لا أحد يستطيع أن يقول أنه لا توجد مسافة بين ديانتين آخرتين لكن بالطبع هم بن يذهب الأكاذيب ولكن لا شك أننا ماذا عن الخاص بي الاسم الكبير ولكن باختصار من يهتم بنا	Nobody can say that there is no distance between two other religions but of course they are ben go lies but no doubt we how about my big name but in short who cares about us
POSITIVE	هل تعافت بشكل جيد بالطبع إنه مرض ويصيبها المرض ولكنني أفضل أن أنظر إلى معدل البقاء على قيد الحياة على معدل الوفيات ما زلت أبقى على مسافة بيني وبين الناس لكن الأقنعة لا تعمل القناع المحبوك في غرفتها ليس كذلك سوف أوقفه	Did she recover well of course it's sick and she gets sick but I'd rather look at the survival rate over the death rate I still keep my distance from people but the masks don't work The knitted mask in her room isn't I'll stop it
POSITIVE	أول عمل للبيرة بعد وقت طويل من الجيد أن تأخذ دقيقة واحدة للتنفس والجلوس في الشمس بالطبع على مسافة اجتماعية مناسبة هتاف لفصل الخريف الجيد	First work beer after a long time Good to take a minute to breathe and sit in the sun of course a proper social distance Cheers for good autumn
POSITIVE	لا توجد وسيلة للمسافة الاجتماعية بأمان في المسار نعم يمكنك الجلوس بعيدًا عن شخص ما ولكن في كل مكان آخر بائعي الحمامات الدوارة وبالطبع نعلم جميعًا أن المشجعين هم أكثر الناس مسؤولية خاصة بعد البيرة =	There is no way of social distancing safely in the track yes you can sit far away from someone but everywhere else roller coaster vendors and of course we all know fans are the most responsible people especially after beer =
POSITIVE	بالطبع سيكون لمن يملكون المال رفاهية القدرة على الابتعاد يعني ذلك أننا قد نرغب في إعطاء الأولوية لعمال التجزئة في الخطوط الأمامية لشحنات اللقاح القليلة الأولى التي يمكن أن تنقذ بعض الأرواح الإضافية على الهامش	Of course those with the money will have the luxury of being able to walk away. That means we might want to prioritize frontline retail workers for the first few vaccine shipments that could save some extra lives on the sidelines.
POSITIVE	تم تحديث أوصاف الدورات في تأكد من مراجعة دروس اللغة الإنجليزية والاستعداد للطريقة التعليمية المستخدمة نتطلع إلى رؤيتك افتراضيًا من مسافة عبر الإنترنت هذا الفصل الدراسي	Updated course descriptions in Make sure you review the English lessons and prepare for the teaching method used We look forward to seeing you virtually from an online distance this semester
POSITIVE	بالطبع لا أحد في هذا المزيج خارج السياق الذي صنعته في الواقع يدعي أن التفاح المضاف إلى تفاحتين موجودتين ينتج عنه مجموع تفاحتين مخادعة تمامًا منك للإشارة إلى ذلك	Of course no one in this combination outside of the context I made it actually claims that an apple added to two existing apples results in a sum of two apples that is totally deceiving you to point out
POSITIVE	بعد أن أوصى بمسار عمل قائم على مجموعة من الافتراضات ليس أي منها بالضرورة صحيحًا والكثير منها مفتوح للنقاش ينأى المؤلفون بأنفسهم عن أي فشل ناتج عن اتباع توصياتهم	Having recommended a course of action based on a set of assumptions, none of which are necessarily true, many of which are open to debate, the authors distance themselves from any failure to follow their recommendations.
NEGATIVE	إن صيد الكؤوس ببندقية عالية القوة من مسافة بعيدة هو مجرد جبان بالطبع هؤلاء الرجال سمينون أيضًا	Hunting cups with a high-powered rifle from a distance is just a coward of course these guys are fat too
POSITIVE	تبدو الأشياء الصحيحة أصغر من مسافة بعيدة بالطبع لكن الضوء لن يتضاءل إلا في الحجم اعتمادًا على مربع المسافة وبعبارة أخرى كلما كان الضوء أكثر سطوعًا كلما استطعت رؤيته في الليل بغض النظر عن الارتفاع على الأرض المسطحة	Right things look smaller from a distance of course but the light will only diminish in size depending on the square of the distance in other words the brighter the light the more you can see it at night regardless of altitude on the flat Earth
NEGATIVE	يا له من شيء غريب بالنسبة لهم أن يلتفوا بشأنه بالطبع لا بأس من الأداء من مسافة	What a strange thing for them to get around to of course it's okay to perform from a distance
POSITIVE	بالطبع هم جميعًا ما زالوا صامتين رمز قويًا في تلك العائلة أعتقد أنهم جميعًا يأملون في أن يظل حازمًا ويقطع المسافة على أمل حدوث معجزة حتى ذلك الحين إنها مثل لعبة الكراسي الموسيقية أين سيكونون عندما تتوقف الموسيقى	Of course they're all still silent a strong symbol in that family I think they're all hoping he'll stay firm and go the distance hoping for a miracle until then It's like a game of musical chairs where they will be when the music stops
POSITIVE	سيكون خداعًا بصريًا يبدو جميلًا من بعيد وفي حالة من الفوضى كلما اقتربت بالطبع سيكون هناك متجر إلزامي لشراء	It will be an optical illusion that looks beautiful from afar and a mess the closer you get Of course there will be a mandatory store to buy
NEUTRAL	طبعا أكره الزواج عن بعد	Of course, I hate remote marriage
NEGATIVE	آه إنها تكتشف الأخت الصغيرة من مسافة بعيدة بالطبع تحاول دائمًا إبقاء علامات التبويب على الأصغر	Ah it detects the little sister from a distance of course always trying to keep tabs on the younger
POSITIVE	أنا معلم تعليمي وقمت بتسجيل ابنتي للتعلم عبر الإنترنت يمكنها القفز بالحبل وتمشية الكلب أو الحصول على معرف سمين بدلاً من أن تكون بدينة بدلاً من كونها مريضة أو ميتة بالطبع التعلم عن بعد ليس مثاليًا ولكنه الخيار الأكثر أمانًا لدينا حاليًا	am an education teacher and I registered my daughter to learn online She can jump rope and walk the dog or get a fat ID instead of being overweight instead of being sick or dead Of course distance learning is not ideal but it is the safest option we have right now
NEUTRAL	بالطبع بالطبع	Of course of course
POSITIVE	كان على استعداد للترحيب بك مرة أخرى مع الحفاظ على المسافة الاجتماعية بالطبع يمكن للأعضاء البدء في حجز وقت للزيارة اليوم سيتم فتح الحجوزات للجمهور احجز تذاكر الأعضاء الخاصة بك عرض إجراءاتنا	Was willing to welcome you back while maintaining social distance Of course members can start booking a time to visit today Reservations will be open to the public Book your own member tickets View our actions
NEGATIVE	آمل أن يستمر كل شيء على ما يرام أعلم أننا اقتربنا فقط عندما امتدت المسافة بعيدًا لكنني سأستمر في محاولة تحسين علاقتنا وبالطبع أحبك أيضًا القصة التي تستمر في تكرارها تبدو وكأنها ليست مملة	hope everything goes well I know we only got close when the distance stretched but I will keep trying to improve our relationship and of course I love you too the story you keep repeating seems not boring
POSITIVE	ماذا تفعل عندما تتدفق في اسكتلندا اذهب واستخرج بالطبع كان لا بد من تحديد موقعه بنفسي كما كان يظهر حيث كان جميع الطيور تكسير الطيور بغض النظر عن حالتها أوه وحفر أنا من مسافة آمنة مع صفر الحضرية	What do you do when you flow in scotland go and dig out of course had to locate it myself as it was showing where all the birds were cracking birds no matter their condition oh and dig I'm from a safe distance with urban zero
NEUTRAL	للمعلمين دورة تدريبية من	For teachers training course from
NEUTRAL	ومع ذلك فقد درست هذا الصيف في منهج دراسي مع كلية سان دييغو وكنت أستعد للتعلم عن بعد لفصل الخريف	However this summer I took a curriculum with San Diego College and was preparing for distance learning for the fall semester
POSITIVE	ليبي ستعود سترى هذا الوجه الودود كل ثلاثاء خميسًا وتأكد من أنك بخير وسليم حتى تشعر بالقلق إذا جاءت إليك مع مسدس درجة الحرارة من مسافة بالطبع عند وصولك	Libby you'll be back you'll see this friendly face every tuesday thursday and make sure you're fine and sound so worry if she comes to you with a temperature gun from a distance of course when you arrive
POSITIVE	تحياتي لا يختلف تدريس الفصل الدراسي الأول في الخريف من التعلم الاجتماعي عن بعد عن أي دورة أخرى عبر الإنترنت دعنا نتواصل اليوم لمناقشة النصائح التي ستمكنك بالتأكيد من الحصول على فصل دراسي فعال عبر الإنترنت	Greetings Teaching the first semester of Social Distance Learning in the fall is no different from any other online course Let's reach out today to discuss tips that will surely enable you to have an effective online classroom
NEGATIVE	على سبيل المثال يمكننا تحديد العلامة بحيث يكون في الواقع مع المعتاد بالطبع هذا مجرد تبادل في معنى الرموز ولكن القول بأن هذا لا يحاول تفكيك	For example we can define the sign so that it is actually with the usual of course this is just an interchange in the meaning of the symbols but to say that this is not trying to deconstruct
POSITIVE	أنا سعيد للغاية أشعر بتحسن في الأسبوع المقبل ستكون ألعاب وكل شيء على ما يرام مرة أخرى باستثناء عدم وجود بالطبع ولكن ربما مع الاضطرار إلى التعامل مع مشكلاته الخاصة فقد اشترى بعض المسافة من ألم فقدان صديقه تحاضن مساعدة	I'm so glad I feel better next week it's going to be games and everything is fine again except for not having of course but maybe with having to deal with his own issues he has bought some distance from the pain of losing his friend snuggle help
POSITIVE	كنت أنا مناسبًا تمامًا لمتابعة أمر الصحة العامة عندما كان كل ما كان عليهم فعله هو الحفاظ على مسافة بعيدة ولكن عندما ذهبت الولاية إلى الأقنعة الإلزامية تجاهلوها نوعًا ما لا يرتدي المالكون والمدربون أقنعة لذا فإن الأعضاء بالطبع هم لا	I was perfectly suited to following the public health order when all they had to do was keep their distance but when the state went to mandatory masks they kind of ignored it the owners and coaches don't wear masks so of course members are not
POSITIVE	من الجيد رؤية لدينا محمي من بالطبع لا يخرج من منزله وقد حافظ دائمًا على مسافة اجتماعية من الناس	It's good to see our protected from course not going out of his house and he has always maintained a social distance from people
NEGATIVE	لا أعتقد أن أي شخص يشك في أن القنبلة الذرية حقيقية تمامًا ليس من المبالغة القول بأن العلم والهندسة وراءها تحتوي على بعض الحقيقة الموضوعية بالطبع ما نلاحظه ليس الطبيعة في حد ذاتها ولكن الطبيعة معرضة لطريقتنا في الاستجواب ويرنر هو سين بورغ	don't think anyone would doubt that the atomic bomb is entirely real It is not an exaggeration to say that the science and engineering behind it contains some objective truth Of course what we observe is not nature per se but nature is subject to our way of questioning Werner is Sen Borg
NEUTRAL	مما قرأته أنه نشره بالأمس اكتشفت أن سيكون مفتوحًا هجينًا أو بخلاف ذلك سيكون على مسافة فقط حتى المختبر أو اليوم ثم يعيد التقييم في نهاية شهر أغسطس لمعرفة ما إذا كانت الأرقام تتجسد في الحفاظ على هذا المسار أو التغيير	From what I read that he posted yesterday I figured it would be an open hybrid or otherwise it would only be in the distance until the lab or today and then reevaluate at the end of August to see if the numbers materialize to keep that track or change
POSITIVE	كان بالنسبة للملايين آخر وجه للإرهاب في الأرض لذلك بالطبع لن يحصل على محاكمة عادلة في محكمة على مسافة قريبة من التفجير	For millions it was the last face of terrorism on earth so of course he won't get a fair trial in a court within walking distance of the bombing
POSITIVE	في ظل معاداة الواقعية لا يهم ما إذا كان العلم صحيحًا في النهاية أم لا إذا كان يعمل لخدمة الأغراض البشرية بالطبع في هذا النهج تعمل اختبارات معدل الذكاء لذلك لا يهم ما إذا كانت حقيقية أو يمكن قياسها	With antirealism it doesn't matter if science is ultimately true or not if it serves human purposes of course in this approach IQ tests work so it doesn't matter if they are real or measurable
POSITIVE	أرلينغتون ينفد من مساحة ملعب ترامب الوطني للغولف في العاصمة هو على بعد مسافة قصيرة من أرلينغتون تم استخدامه لانتهاك بند المكافآت § يسمح بالمصادرة المدنية لـ يصبح المقبرة العسكرية الجديدة	Arlington is running out of space for the Trump National Golf Course in D.C. It is a short distance from Arlington It has been used to violate the Bonus Clause § Allows civil forfeiture to become the new military cemetery
NEUTRAL	لم يقل أحد أنه كان رهابًا من المتحولين بالطبع	No one said he was mutants phobic of course
POSITIVE	أحب مشاهدة ارتفاع المياه بهذه الطريقة عندما يكون آمنًا بالطبع آمل أن يظل بعيدًا جيدًا	love watching the water rise this way when it's safe of course I hope it stays away for good
POSITIVE	أعتقد أنه بالإضافة إلى جميع الأشخاص الذين يفتقدون بالطبع فإن المكتبة تحتل مكانة عالية في قائمتي ولكن متحمس للغاية للعمل مع أمين المكتبة الجديد هذا العام حريص على معرفة المزيد عن الإقراض عن بعد مثير	I think that in addition to all the people who are missing out of course the library is high on my list but very excited to be working with the new librarian this year Keen to learn more about exciting remote lending
POSITIVE	إنه فيروس جديد بالطبع تتحسن العلاجات كل الاختبارات في العالم لن تمنع الناس من الإصابة بالعدوى إذا استمر الناس في تجاهل نصيحة ارتداء قناع اجتماعيًا اغسل يديك توقف عن الاستماع إلى ترامب	It's a new virus Of course treatments are getting better All the tests in the world won't stop people from getting infected If people keep ignoring advice to wear a mask socially Wash your hands Stop listening to Trump
POSITIVE	أيام الصيف مخصصة لتعويم النهر والاستمتاع بالطبيعة على مسافة آمنة بالطبع طفو فوق	Summer days are dedicated to floating the river and enjoying nature at a safe distance. Of course, float above
NEUTRAL	كيف أمسك بها من كس وما زلت أحافظ على مسافة قدمي قناع بالطبع أنت لنا	How do I catch her from the pussy and still keep my feet distance Mask Of course you are ours
POSITIVE	إن مشاهدة الألوان المختلفة لضربة البرق عندما لا تكون بأمان في منزلك هي تجربة فوضوية وأنا أقع في نشوة لمجرد مشاهدتها وهي تنطلق بعيدًا عن مسافة بالطبع	Watching the different colors of lightning strike when you're not safe at home is a chaotic experience and I fall into a trance just watching it blast away from the distance, of course.
NEUTRAL	يشعر أي شخص آخر أن الجمهوريين ربما يحاولون العثور على مرض من شأنه أن يفسر سلوكهم لإبعاد اللوم عن الآخرين بالطبع يجب بالطبع الموافقة على ذلك لأن هذا كله يتعلق بالأنا	Everyone else feels that Republicans might be trying to find a disease that would explain their behavior to shift the blame away from others.
POSITIVE	هل تحب النحل أنا أحب النحل من مسافة بعيدة بالطبع يتوفر النمط والطقم لكل من نمطي النحل الخاص بي في متجري بالإضافة إلى عدد قليل من المنتجات الأولية إذا قمت بتدويرها فأنا أجعلها لك	Do you love bees I love bees from a distance Of course the pattern and kit for both of my bee patterns are available in my shop as well as a few primary products if you rotate I make them for you
POSITIVE	يرجى الانتباه إلى ذلك قبل السفر فكر في الزيارة في وقت أقل ازدحامًا في الصباح الباكر أو في وقت متأخر من بعد الظهر يجب على أي شخص يختار الزيارة مراعاة الإرشادات الحالية حول نظافة التباعد الاجتماعي ولا يمكننا الانتظار لرؤيتك من مسافة آمنة بالطبع	Please keep this in mind before you travel Consider visiting at a less crowded time in the early morning or late afternoon Anyone choosing to visit should observe current guidelines on social distancing hygiene and we cannot wait to see you from a safe distance of course
POSITIVE	يشتمل التحليل الآن بدون تضمين الاحتمالات على مسافة القيادة في النموذج الحالي والسكتات الدماغية المكتسبة من نقطة الإنطلاق وهذا هو المكان الذي يمكننا فيه البدء في رؤية رهانات القيمة تتشكل لاحظ فرقًا أعلى بين الاحتمالات الفعلية واحتمال المعادلة	The analysis now without including the probabilities includes the driving distance in the current model and the strokes gained from the tee and this is where we can start to see value bets form note a higher difference between the actual odds and the probability of the equation
POSITIVE	الركوب الجميل خليج بوتوم يحقق انتصارات متتالية على مسافة الأمبير مع فوز جريء بألوان ليدي بي أم فورد في النتائج أمبير إعادات مجانية	Beautiful Ride Bottom Bay scores consecutive wins over distance amps with bold win in Lady BMW Ford colors in results amp free replays
NEUTRAL	بالطبع نحتاج إلى أجهزة كمبيوتر على الإطلاق لنقول فقط أن نتيجة جميع المعادلات هي في نفس الوقت كل مجموعة من جميع الأرقام وتسميتها اليوم ضد العنصرية والفعالة إلا إذا كنت تقوم بعمل مع غرض حقيقي على ما أعتقد	Of course we need computers at all to just say that the result of all the equations is at the same time every set of all the numbers and call it today anti-racist and effective unless you're doing work with a real purpose I guess
NEUTRAL	‍ يتميز تصميم المناهج الدراسية ومحتواها لدورة بإدخال مدخلات من عدد من خدمات ومنظمات مكافحة الحرائق في مجال الطيران ويمكن الاطلاع على مزيد من التفاصيل حول الدورة على موقعنا على الإنترنت التفاصيل	‍ The syllabus design and content for a course features input from a number of aviation firefighting services and organizations and more details about the course can be found on our website Details
NEGATIVE	بحث سردي للدورة التدريبية عبر الإنترنت يبدأ أواخر سبتمبر	Narrative research for the online course starting late September
NEGATIVE	كل يوم يجب أن يكونوا حذرين في يوم الامتحان وعليك توخي الحذر في جميع الاتجاهات والحفاظ على مسافة بين أولئك الذين أكملوا دوراتهم الدراسية والبقاء في المنزل خوفًا من الموت ولن يتوقع أحد الوالدين أن يساعد طلاب الكلية الحكومة في مناطق الاختبار لديهم عائلة	Every day they should be careful on the day of the exam and you have to be careful in all directions and keep a distance between those who have completed their courses and stay home for fear of death and no parent will expect college students to help the government in their testing areas have a family
POSITIVE	آه نعم في بعض الأحيان يساوي نعم بالطبع أريد شخصًا يعتقد أن بناء شيء لي سيكون ممتعًا	Ah yes sometimes equals yes of course I want someone who thinks building something for me would be fun
NEGATIVE	حسنًا لم يكن ترامب يتصرف مثل باتريوت فهل هو ما لم يكن بالطبع بعد شهور من الانتخابات والتراجع في استطلاعات الرأي إذن فالأقنعة على مسافة اجتماعية وأخذ الفيروس على محمل الجد ماذا لو قال ترامب هذا الأمر انطلق	Well, Trump wasn't acting like a Patriot. Is he what he wasn't? Of course, after months of elections and backtracking in the polls, then the masks are at a social distance and he's taking the virus seriously. What if Trump says this is going on?
NEUTRAL	حافظ على مسافة بينك وبين الوزير في مكانه أيضًا بالطبع	Keep a distance between you and the minister in his place too, of course
NEUTRAL	تم تحديث قاعدة بيانات الدورات التدريبية الخاصة بنا الآن خذ الدورة التي تختارها واعرض كفاءاتك للعالم احصل على شهادة مع	Our course database is now updated. Take the course of your choice and show your competencies to the world. Get a certificate with
POSITIVE	لكن لكن لكن المسؤولين لدينا لم يقلوا شيئًا عن بناء نظام المناعة لدينا اغسلوا أيدينا عن بعد اجتماعيًا باستثناء الاحتجاجات والجنازات السياسية بالطبع وارتداء القناع يكفي حسب قول فوسي لتبدأ الآن في ارتداء الدرع هذا علم	But but our officials have said nothing about building our immune system Wash our hands socially except for protests and political funerals of course Wearing a mask is enough, Fauci says, for you to start now wearing a shield. That's science.
POSITIVE	يطرح السؤال عن سبب قيام سلطات بتفويض أقنعة الوجه الخاصة بمعدات الوقاية الشخصية وما إلى ذلك في الأماكن العامة من البداية كان يجب أن يكون الحجر الصحي هو المعيار أيضًا كما لو كان بإمكانك الوثوق بالناس لعزل الأمبير عن بُعد اجتماعيًا بشكل روتيني كما تم إثبات ذلك ثم بالطبع لديك مخابئ مثل جيد	The question arises as to why authorities have mandated PPE face masks etc in public places from the start quarantine should have been the norm as well as if you can trust people to routinely isolate amps social distancing as proven then of course you have caches like good
POSITIVE	نعم شكراً جزيلاً لك على التذكير بالتعاطف مع النفس والرحمة للآخرين بالطبع من الصعب أن أغفر لنفسي على أية أخطاء ولكن مسامحة نفسي تقدم أعظم المكافآت التي أجدها أقصر مسافة بين الألم والحب هي التسامح	Yes, thank you very much for the reminder of self-compassion and compassion for others. Of course, it is hard to forgive myself for any mistakes, but forgiving myself offers the greatest reward I find. The shortest distance between pain and love is forgiveness.
NEGATIVE	لكن المواطنون الأنانيون قبل الميلاد يعتقدون أنه من المزعج ارتداء القناع ولن تفعل الشركات الاجتماعية عن بعد لذا مرة أخرى تقول إن مواطنين أمثالك هم من يدمرون الأعمال عندما يستطيعون ذلك ما عليك سوى اتباع الإرشادات	But selfish citizens bc think it's annoying to wear a mask and social companies won't do remotely so again you say it's citizens like you who destroy business when they can just follow the instructions
NEGATIVE	لا توجد خطورة على الصحة عندما لا يرتدي الأشخاص القناع ولا يعدون مسافة اجتماعية قبل أن يعيده الآخرون أو يضطر بعض العاملين الأساسيين إلى الخروج كذلك مرة أخرى فإن تنفيذ الأحكام الصحية الأساسية ليس أنانيًا	There is no risk to health when people do not wear the mask and do social distance before others put it back or some essential workers have to go out Also again the implementation of basic health provisions is not selfish
NEGATIVE	كل ملعب للجولف هو إهدار لمدى الرماية لمسافات طويلة	Every golf course is a waste of long distance shooting range
POSITIVE	إذا كان الاثنان غير متزوجين ولديهما نفس الدين فهذه طريقة جيدة للعثور على شريك زواجإذا كان أحدهما على الأقل متزوجًا بالطبع يجب أن تحافظ على مسافة أكبر وأن تكون أكثر حذرًا وإذا لاحظت أنك تبدأ في الحب مع شخص ما زيادة المسافة	If the two are not married and have the same religion this is a good way to find a marriage partner If at least one of them is married of course you should keep a greater distance and be more careful and if you notice that you are starting to fall in love with someone increase the distance
POSITIVE	لقد تناولنا الطعام مرتين منذ شهر مارس ولم نتجاوز مسافة ركوب الدراجات من منزلنا في في موس الليلة الماضية خارج بالطبع ملثمين بعيدًا عند شاربنا المحبوبمن دواعي السرور أن نكون في الخارج لدعم أصدقاء الميناء للاستمتاع بأمسية قرية آمل أن لم تفعل خاطئا	We've eaten twice since March and haven't made it past our cycling distance from our home in Phi Moss last night outside of course Masked away at our beloved drinker Pleasure to be outside to support port friends for a village evening I hope you haven't done wrong
POSITIVE	نكات الصناعة التعلم عن بعد لا أعتقد أنه يمكنني إكمال دورة التعلم عن بعد هذه حول تعليمات التزلج لقد تساقطت الثلوج تحت الثلج	Industry jokes Distance learning I don't think I can complete this distance learning course on Ski Instructions It's snowing under the snow
POSITIVE	مدرسو يقدم دورة مجانية لن تتعلم فقط المهارات التي ستساعدك أثناء التعلم عن بعد هذا الخريف بل يمكنك أيضًا كسب ساعة معتمدة لديك أيضًا أشهر لإكمال هذه الدورة غير المتزامنة	Tutors Offering a Free Course Not only will you learn skills that will help you during distance learning this fall but you can also earn your credits as well as months to complete this asynchronous course
NEUTRAL	أنا سعيد بحدوث ذلك في اليوم على الرغم من جعل المدارس الأخرى مسارًا عكسيًا كان يجب أن نتعلم عن بعد من اليوم لكن حكومتنا وأولياء الأمور الجشعين قاتلوا من أجل المدرسة الشخصية لذلك هذا ما يحدث للأسف	I'm glad it happened back in the day though other schools made a reverse course we should have been learning remotely from today but our government and greedy parents fought for the in-person school so that's what's happening unfortunately
POSITIVE	فقط لكي تعرف صديقي أو اشتريت واحدًا أيضًا لا يمكنني التحدث بصوت عالٍ عن لقد كنا ندخن الشواء منذ شهور ونشارك الصور والطعام الأشياء الجيدة في هذه الأوقات الغريبة يجمع الشواء الجميع معًا في مقاييس المسافة الاجتماعية لـ بالطبع	Just so you know my friend or I bought one too I can't speak out loud about We've been smoking barbecue for months sharing photos and food Good things in these weird times Barbecue brings everyone together in social distance measures of course
POSITIVE	آسف لم أكن متأكدًا من الفئة العمرية لكنني آمل حقًا أن يتمكن علماء الآثار في التدريب من الحصول على فرصة للحفر عن بعد اجتماعيًا على الأقل بمجرد أن يصبح العمل الميداني متاحًا للجميع لكن من المهم جدًا الحصول على هذه الفرصة لقد كان العنصر الأكثر أهمية في عملنا بالطبع بالنسبة لي	Sorry I wasn't sure about the age group but I really hope that the archaeologists in training can at least have the opportunity to dig socially remotely once the fieldwork becomes available to everyone but it is very important to have that opportunity It has been the most important component of our work of course for Mine
NEGATIVE	اضطررت إلى تدريب شخصين اليوم وأخبرني مديري ألا يخبرهما أنني أشعر بالمرض بالطبع أخبرتهما ثانيًا أنهما وصلوا إلى هناك وأخبرهما أنهما يستطيعان العودة إلى المنزل إذا كانا غير مرتاحين وأبقيت على مسافة بعيدة وهذا هو ما قاله لي مديري	had to train two people today and my boss told me not to tell them I'm sick of course I told them again they got there and tell them they can go home if they're uncomfortable and I keep their distance and that's what my boss told me
NEUTRAL	أنا وأنت نعلم ذلك بالطبع ولكن ليس أي شخص آخر لقد واجهت الحرارة المرتفعة على خديها ربما يعتقدون أننا قريبون جدًا قليلاً ومع ذلك لم تحركها لإبعاد نفسها	You and I know that, of course, but not everyone else. She's faced the blistering heat on her cheeks. They might think we're a little too close. And yet she didn't move her to distance herself.
NEGATIVE	دورة لمسافة غريبة مع لغة غير مرحب بها فجوة نحو اللمسة المغلقة	Cycle for a strange distance with unwelcome language a gap towards closed touch
POSITIVE	انضم إلينا هذا الأسبوع للحصول على ساعة سعيدة بجانب الشاطئ في ذا شورز فناءنا في الهواء الطلق هو المكان المثالي للاسترخاء والراحة من مسافة آمنة بالطبع متاح يوم الاثنين الخميس من حتى مساءً	Join us this week for a beachside happy hour at The Shores Our outdoor patio is the perfect place to unwind and unwind from a safe distance Of course Available Mondays Thursdays from noon
POSITIVE	من حيث التوقعات السردية فإن المسافة بين بداية حلقة من والنهاية هي واحدة من المسلسلات العديدة التي ستكون محظوظًا لإدارتها خلال الموسم	In terms of narrative expectations, the space between the beginning of an episode and the ending is one of the many series you'll be lucky to manage during the season.
POSITIVE	استمتع بأحداث خارجية أكبر وأكبر أكشاك موسيقية مع حذرًا من مسافة الدورة الاجتماعية والأقنعة الاجتماعية مسافة العرض كن مرحًا	Enjoy bigger outdoor events and bigger music booths Beware of social session distance Social masks Show distance Be fun
POSITIVE	لقد كنت أقول نعم يبدو أن التعلم عن بعد في المدرسة الثانوية في الربيع غير متزامن إلى حد كبير وعادة لا يتطلب من الطلاب الاستيقاظ مبكرًا بالطبع تختلف التوقعات والمسؤوليات المنزلية حسب الأسرة ولكن إذا كان ذلك ممكنًا الآن فحاول السماح لمراهقك بالنوم	I've been saying yes high school distance learning in the spring seems to be pretty asynchronous and usually doesn't require students to get up early Of course expectations and household responsibilities vary by family but if that's possible now try letting your teen sleep
NEUTRAL	هناك الكثير من المعلمين النقابيين الذين يستعدون لفصول الخريف للتعلم عن بعد لأنك تعلم إنقاذ حياتهم وحياة طلابهم بالطبع لا تهتم بأي منهما	There are a lot of unionized teachers preparing for the fall semester of distance learning because you know saving their lives and the lives of their students of course you don't care about either of them.
POSITIVE	زر الجري في جيد جدًا لأنه يؤدي إلى الكثير من السيناريوهات حيث يكون الأمر مثل 🥺 بالطبع لن أقطع وعدًا بأنني لن أترك أنت وحدك يركض على الفور في المسافة	The run button is in pretty good because it leads to a lot of scenarios where it's like 🥺 Of course I wouldn't make a promise that I wouldn't leave you alone immediately running into the distance
POSITIVE	يمكن للمهتمين بالتعمق في هذا الموضوع أن يفكروا في الدورة التدريبية الخاصة بي عبر الإنترنت أنا أرحب بمجموعة ثالثة من المعلمين ليلة الغد في الساعة مساءً انضم إلينا	Those interested in digging deeper into this topic may consider my online course I am welcoming a third group of teachers tomorrow night at pm Join us
POSITIVE	من الجدير بالملاحظة أن قنوات مبيعات جاك أبناء جميعًا زادت بشكل ملحوظ بعد وتم تسميته فوربس بالفنان المتوفى الأعلى ربحًا بمسافة كبيرة يبدو أن العالم بشكل عام سئم من الأكاذيب حول الرجل ولكن بالطبع لا يزال المال يذهب إلى الأعمال الخيرية الهدف	It's worth noting that Jack Sons' sales channels all increased significantly after Forbes was named the highest-grossing deceased artist by a large distance. It seems the world in general is sick of lies about the guy but of course the money still goes to the charitable causes.
POSITIVE	استخدم هذا الصيف لإعادة الشحن والتفكير والتعلم قد لا تتمكن من حضور ورش عمل المؤتمرات الشخصية التي لا تقدر بثمن ولكن يمكنك تخطيط دورة التطوير المهني الخاصة بك ضع في اعتبارك هذه النصائح تعلمك المهني	Use this summer to recharge, reflect, and learn. You may not be able to attend invaluable in-person conference workshops but you can plan your own professional development course Consider these tips for your professional learning
POSITIVE	من هو حياة من أجل اجتياز الدراجة يجب أن تكون السيارة أقرب من مسافة المرور الآمنة الموصى بها ونظراً لافتقاره الواضح للصبر يبدو أن هذا مسار عمل خطير	Who is life? In order to pass the bike, the vehicle must be closer than the recommended safe traffic distance and, given his apparent lack of patience, this appears to be a dangerous course of action.
POSITIVE	أنا متحمس جدًا للترحيب بالموظفين مرة أخرى إلى المبنى غدًا على مسافة بالطبع أنا فخور بالخدمة جنبًا إلى جنب مع هذه المجموعة المخصصة بشكل مذهل من الأفراد	I am so excited to welcome the staff back into the building tomorrow at a distance of course I am proud to serve alongside this amazingly dedicated group of people
POSITIVE	لنعلق كارفر في غضون بضعة أشهر من مسافة آمنة بالطبع	Let's hang the carver in a few months from a safe distance of course
NEGATIVE	من الناحية الحسابية نعلم أنه إذا تم تغيير مسار الكائن بشكل طفيف فإن تأثير هذا التحول الطفيف يغير بشكل جذري المسار العام للكائن بمرور الوقت والمسافة التي يقطعها الكائن	Mathematically we know that if the object's path is changed slightly, the effect of that slight shift drastically changes the object's overall path over time and the distance the object travels
NEUTRAL	الاحترام على مسافة بالطبع	Respect at a distance of course
POSITIVE	حتى الدكتور بيركس يقول إن المدارس يجب أن تقوم بالتعلم عن بعد فقط في المناطق التي لديها أكثر من معدل إيجابي ستقتل العديد من طلاب مدرسة آيوا وأفراد أسرهم فقط لتبدو جيدة لترامب حان الوقت لتغيير المسار وفعل ما هو صحيح	Even Dr. Birx says schools should only do distance learning in areas that have more than a positive rate will kill many Iowa school students and their family members just to look good for Trump It's time to change course and do what's right
POSITIVE	إنها فتاة جميلة والعلاج ليس شيئًا سيئًا للغاية في هذا العام في الغالب عبر الفيديو المباشر بسبب المسافة والآن بالطبع آمل أن يساعدك ذلك حتى لو كنت بصحة جيدة وابقى في أمان أعط ديزي ماي قليلاً بات على رأسك لي	She's a pretty girl and the treatment isn't a bad thing this year mostly via live video because of the distance and now of course I hope it helps even if you're healthy and stay safe Give Daisy Mae a little pat on your head for me
POSITIVE	يجب أن تكون الإجابة هي بالطبع يجب أن يكون لدينا التعلم عن بعد اللعين ونحتاج إلى إنفاق الأموال على بناء قدرات التعلم عن بعد للمدارس على كل المستويات في جميع أنحاء البلاد لأن الأوبئة ستضربنا مرة أخرى بعد هذا واحد بدلاً من ذلك حصلنا على هذا	The answer has to be of course we have to have the dreaded distance learning and we need to spend money building distance learning capabilities for schools at every level across the country because epidemics are going to hit us again after this one instead of that we got this
POSITIVE	أخذت واجتازت أول دورة لي التعلم عن بعد	I took and passed my first distance learning course
NEUTRAL	هل كنت سأفكر بشكل مختلف كثيرًا لو أن كانت أي مسافة خارج التجعد بالطبع لأنني أعتقد دائمًا أن	Would I have thought a lot differently if it had been any distance outside the crease of course because I've always thought that
POSITIVE	اجمع أكبر عدد ممكن من الأشياء التي يمكنك التقاطها من كلاب كلاب يوميًا احرقها جميعًا أمام مكان الاقتراع المحلي على مسافة بأمان بالطبع السلامة أولاً	Collect as many kennels as you can per day, burn them all in front of the local polling place at a safe distance of course safety first
NEGATIVE	الحل الذي أقدمه لمتاجر الأجهزة الفيكتورية هو إبقائها مفتوحة في مكان مغلق ولكن يمكن لشخص واحد فقط لكل أسرة في الأسبوع أن يزورها لشراء المستلزمات الاحتياجات المنزلية لإعطاء الأولوية لطلاء غرفة نوم الجدات إلخ وحصيرة المسافة الاجتماعية في جميع الأوقات بالطبع	My solution to Victorian hardware stores is to keep them open in enclosed space but only one person per family per week can visit to buy necessities to give priority to grandmothers bedroom painting etc and social distancing mat at all times of course
POSITIVE	هذا أيضًا درس في زاوية إضاءة الكاميرا والمسافة من الكاميرا يرجى دفع ثمن الدورة التدريبية الكاملة في	This is also a lesson on camera lighting angle and distance from the camera Please pay for the full course in
POSITIVE	إنه من أجل الآلهة بالطبع سوف يرتكب أخطاء لديه إمكانات هائلة ولا يمكنك استخدام الخطأ في تقييمه ولكن بدلاً من ذلك انظر إلى جميع الأوقات التي وضع فيها í نفسه بشكل مثالي وقياس المسافة بشكل صحيح	It's for the gods of course he will make mistakes he has huge potential and you can't use the mistake to rate him but instead look at all the times he put himself í perfectly and measure the distance correctly
POSITIVE	سنختبر كل جانب من جوانب اللعبة أدناه حيث كانت لوحة المتصدرين من هاردينج بارك الأعلى في قمة مسافة القيادة للموسم الأول حيث احتلنا المركز الأول في في جميع أنحاء الترتيب في ذلك الموسم دورة	We'll test every aspect of the game below as the Harding Park leaderboard topped the driving distance for season one as we finished first in the all-around standings in that season's cycle.
NEGATIVE	لقد ذهبت مسافة إضافية قليلاً للحصول على هذه الصورة من لأصدقائي في بينما نطمح جميعًا إلى لعبة الجولف فإن هو أكثر في نطاق المواهب والميزانية لدينا	went a little extra to get this picture of my friends in while we all aspire to golf it is more in our talent and budget range
POSITIVE	شكرًا لكم جميعًا مسرورون جدًا لأنني أبلغت بشكل موثوق أن المنافسين فقط عبر الأقسام ذهبوا في الوقت الذي كان قياس الدورة التدريبية الخاص بنا أطول بكثير من المسافة الرسمية المعلنة التي أعتقد أنها ساهمت في التوازن بشكل جيد	Thank you all very pleased to have reliably reported that only competitors across divisions went by the time our course meter was much longer than the official stated distance which I believe balances out nicely
NEUTRAL	من أي وقت مضى أخذت دورة منفصلة عن احتمالات الرياضيات كنت سأبدأ باحتمالية أن يكون وجهك على بعد مسافة عطس من أي شخص ثم احتمال قيام شخص ما بالعطس في وجهك ومن ثم الحصول عليه ثم الموت بسببه	Ever took a separate course on math probabilities I was going to start with the probability of your face being within a sneeze distance of anyone and then the probability of someone sneezing in your face and then getting it and dying from it
POSITIVE	أنا أتداول في الغالب مع الأشخاص الذين ألتقي بهم في الأحداث ومثل هذا أو بالطبع يقرر إضافة تجارة طويلة المدى	mostly trade with people I meet at events and like this or of course decide to add a long term trade
POSITIVE	أفضل ما في العيش في هولندا هو أن أجدادي يعيشون على بعد دقائق مني فإن الحجر الصحي يكون قاسياً عليهم لكنني سعيد للغاية لأنني أستطيع القدوم لزيارتهم كثيرًا الآن بعيدًا عني بالطبع	The best thing about living in the Netherlands is that my grandparents live minutes away from me the quarantine is tough on them but I'm so glad I can come visit them more often now away from me of course
POSITIVE	مبتهج بالمكان الثاني في المسار المليء بالتحدي ولكن الخلاب وينتهي بضغطة في طائر الطائر كسر الحاجز على مسافة قريبة من المساواة ‍	Delighted to take second place on the challenging but scenic track and finish with a click in the Flyingbird breaking the barrier at close to equal distance ‍
NEUTRAL	لقد نشرت على ولكن نسيت إعادة وضع دائرة هنا ملخص هنا بالطبع غسل اليدين مسافة المشاهدة وارتداء الأقنعة	I posted on but forgot to re-circulate here summary here of course washing hands viewing distance and wearing masks
POSITIVE	أحبك يا اندي من مسافة بالطبع	I love you Andy from a distance of course
POSITIVE	لقد أخافوا الناس حتى الموت الآن دعنا نرى عدد الأرواح التي ينقذونها وماذا عن سكتات الخرف السرطاني التي لم يتم علاجها من قبل أفضل شيء يمكن فعله هو الخروج من المنزل ولكن بالطبع حافظ على المسافة	They've scared people to death now let's see how many lives they save What about untreated dementia strokes The best thing to do is get out of the house but of course keep your distance
NEGATIVE	لقد لاحظت هذا الاتجاه في الارتفاع منذ أن لم أفهم أبدًا الشعور بالذنب من خلال عقلية الارتباط بالطبع إذا كان الشخص يمجد الأعمال الفظيعة مثل الجرائم فمن المفهوم الابتعاد عنها ولكن في أغلب الأحيان يكون ذلك بسبب الأشياء والآراء التافهة	I've noticed this trend on the rise since I never really understood guilt through an association mindset of course if a person glorifies terrible acts like crimes it's understandable to stay away from them but more often than not it's because of petty things and opinions
POSITIVE	ركضت على الأرقام التي تعيش في العاصمة وكان من الأرخص بكثير بالنسبة لي ألا أمتلك سيارة وأخذ القطار لمسافات طويلة أو استأجر سيارة عند الحاجة بالطبع كل هذا يتوقف على الظروف الشخصية وحجم الأسرة	ran on numbers that live in the capital and it was much cheaper for me not to have a car and take the long-distance train or rent a car when needed of course it all depends on personal circumstances and the size of the family
POSITIVE	أوه نعم بالطبع لقد نسيت حسنًا لقد ذهبنا إلى موقعنا ولكننا ما زلنا نقوم بالتكبير أيضًا للأشخاص الذين لا يستطيعون القدوم أو العيش من مسافة بعيدة نحاول أن نبتعد عن مسافة اجتماعية ولا تغني سعيد لأنك حظيت بنزهة لطيفة على أي حال	oh yeah of course i forgot ok we went to our site but we still zoom also for people who can't come or live from a distance try to stay away from social distance don't sing glad you had a nice walk anyway
NEUTRAL	لقد أرسلت بريدًا إلكترونيًا للاستفسار عن دورة التعلم عن بعد لأخصائي العلاج الطبيعي للماجستير المتخصص عند تقديم الطلب لاحظت أن قسم المعلومات المالية في النموذج لا يوجد خيار للتمويل الحكومي هل يمكن عدم تمويل الدورة التدريبية من الحكومة	sent an email to inquire about the physiotherapist distance learning course for a specialized masters when applying I noticed the financial information section of the form there is no option for government funding Can the course not be funded by government
POSITIVE	إذا كان بإمكانك التسوق في وما إلى ذلك كل أسبوع فليس هناك سبب لعدم تمكنك من وضع قناعك على مسافة اجتماعية والذهاب إلى الاستطلاع والتصويت ما لم يكن هناك بالطبع غمزة بديلة في جدول الأعمال	If you can shop in etc every week there is no reason why you can't put your mask on social distancing and go to the poll and vote unless of course there is an alternate wink on the agenda
POSITIVE	سوف تمر أشهر أخرى قبل تنصيب بايدن فهل نحن على استعداد للسماح لأميركيين آخرين بالموت بدأ أعضاء مجلس الشيوخ في إبعاد أنفسهم عن المهرج القاتل لإنقاذ حياتهم المهنية ليس حياتنا بالطبع ولكن لا يزال دافعها لعزل ترامب الآن	More months will pass before Biden is inaugurated So are we willing to let other Americans die Senators are beginning to distance themselves from the killer clown to save their careers Not ours, of course, but still her motive for impeaching Trump now
NEGATIVE	🤣 في الليل يشعلون بعض الحرائق مثل الشخصيات في إحدى روايات المحبطة لي والصبي الذي أردنا إشعال النار فيه ولكن لا يوجد خشب من هذا النوع من الأشياء يعيش ومعه يعيش السود بالطبع انحسر في المسافة	😂😂
POSITIVE	مدينة رائعة مخطط لها للذهاب إلى مهرجان البيرة الأمريكي العظيم هذا العام لكن بالطبع تم إلغاؤه كانت المرة الأولى التي شاركت فيها وكانت للوهلة الأولى الكثير من المرح صديق يعيش على مسافة قريبة من ملعب كورس	Great city planned to go to the great american beer festival this year but of course it was canceled was the first time i went in and at first sight a lot of fun a friend who lives within walking distance of coors stadium
POSITIVE	تعتبر المسدسات اختبارًا حقيقيًا للرماية إذا تمكنت من ضرب أي شيء أقل من بوصات على مسافة مع مسافة أقل من بوصة واحدة على لفة فأنا أتحدث عن الرماة غير المحترفين بالطبع سوف يضحكون على معياري	Pistols are a true test of shooting if you can hit anything less than an inch at a distance with less than an inch on a roll I'm talking about non-professional shooters of course they will laugh at my standard
NEGATIVE	بالتأكيد لم أعمل بجد أكثر من أي وقت مضى في الاستعداد للعام الدراسي الجديد أكثر مما عملت عليه وبالطبع أثناء التعلم عن بعد في الربيع	I certainly have never worked harder preparing for the new school year than I have and of course during distance learning in the spring
NEGATIVE	صحفي شجاع يزور عرضًا توضيحيًا عن المؤامرة تم تفكيكه بالفعل من قبل الشرطة لأن لا أحد يبقي مسافة آمنة لم يهتم بالطبع مقدار الغباء والوحشية هو مجرد مقزز 🤮	brave journalist visits a plot demo that has already been broken up by the police because no one is keeping a safe distance didn't care of course how stupid and brutal it is just disgusting 🤮
POSITIVE	تبدأ دورة المجانية للعودة إلى المدرسة غدًا إذا كنت مستخدمًا جديدًا لهذه الأداة فإنها تبدو طريقة رائعة للتعرف على كيفية مساعدتها في دعم ممارسة التحدث والتقييم أثناء التعلم عن بعد	The free back to school course starts tomorrow If you're new to this tool it's a great way to see how it can help support speaking practice and assessment during distance learning
POSITIVE	أنا حاليًا على وشك الدخول في المراحل النهائية من برنامج الماجستير الذي اخترته مناسبًا لي دورة التعلم عن بعد على مدار سنوات واقترحوا ساعات أسبوعيًا من الدراسة الذاتية لم أشعر مطلقًا بأنني قادر على وضع الكثير من الدراسة التي كنت أرغب في القيام بها جنبًا إلى جنب مع العمل وانا اعمل ف الوقت	am currently on the verge of entering the final stages of my masters program I have chosen the distance learning course for me over the years and they suggested hours per week of self-study I have never felt able to put in so much study that I wanted to do along with the work and I work on time
POSITIVE	إذا وجدت نفسك متجهاً إلى الشاطئ في نهاية هذا الأسبوع على مسافة آمنة بالطبع فربما تأخذ معك نسخة رقمية من دليل الخاص بنا يمكنك اكتشاف بعض المواقع التاريخية المثيرة للاهتمام في المنطقة أثناء الاستمتاع بالشمس	If you find yourself heading to the beach this weekend at a safe distance, of course, perhaps take a digital copy of our guide with you. You can discover some of the area's interesting historical sites while enjoying the sun.
POSITIVE	من مسافة آمنة ومحترمة بالطبع	From a safe and respectful distance of course
POSITIVE	بالطبع من الصعب تذكر المسافة عندما تكون غاضبًا غريب هنا في ويلز لا توجد إرشادات للأقنعة في المراحل الأولى من يبدو أن الحكومة الويلزية تتخذ قرارات أفضل ولكن الآن لست متأكدًا مما يحدث في الحانات على وشك أن تفتح في الداخل الذروة السياحة الان	Of course it's hard to remember the distance when you're grumpy weird here in Wales no guidelines for masks In the early stages the Welsh government seems to be making better decisions but right now I'm not sure what's going on in pubs about to open indoors Peak tourism right now
POSITIVE	لم يخضع بعد لعملية جراحية في الركبة في ديسمبر لإصلاح الغضروف المفصلي لذا لم أشعر بعد بالثقة بشأن التحركات السريعة لكرة السلة بالإضافة إلى أنه من الصعب بالطبع المسافة الاجتماعية في كرة السلة مقارنة بالكرة اللينة	He has yet to have knee surgery in December to repair his meniscus so I don't yet feel confident about the quick moves of basketball plus of course it's more difficult the social distance in basketball compared to softball
NEGATIVE	على محمل الجد كنت أخدم جيدًا أيضًا على اتصال وثيق مع الكثير من الأشخاص لذلك قررت التوقف عن العمل مرة أخرى في فبراير خرجت مثل لم أبدأ في ارتداء قناع إلا منذ أسابيع بالطبع أغسل يدي أمبير يحافظ على المسافة دون لمس وجهي	Seriously I was well served also in close contact with a lot of people so I decided to take a layoff again in February I walked out like I hadn't started wearing a mask until weeks ago Of course I wash my hands & keep distance without touching my face
POSITIVE	أعتقد أن الأمر يعتمد إلى حد كبير على الأفراد مثل جيك وأنا على بعد مسافة طويلة ونحن نحتفل بسنوات بالطبع نحن في برامج الدكتوراه لذلك ليس لدينا خيار ألا نكون مسافات طويلة ولكني أوافق على ذلك ليس للجميع	I think it very much depends on people like Jake and I are a long distance away and we're celebrating years of course we're in PhD programs so we don't have a choice not to be long distance but I agree it's not for everyone
POSITIVE	دعونا نجتمع معًا ونطرح شيئًا إخلاء المسئولية عن الأشياء الفردية الخاصة بنا على مسافة آمنة مع الأقنعة بالطبع 🤷‍	Let's get together and put something on our individual things disclaimer at a safe distance with masks of course 🤷‍
POSITIVE	أعطى ماكونيل الضوء الأخضر للجمهوريين للنأي بأنفسهم عن ترامب لذلك بالطبع غادروا جميعًا لمدة يوم في عطلة نهاية الأسبوع قبل يوم من انتهاء استحقاقات البطالة وانتهاء حماية الإخلاء لا يهتم الكونجرس بالأمريكيين تذكر في نوفمبر	McConnell gave the green light for Republicans to distance themselves from Trump, so of course they all left for a day on the weekend the day before unemployment benefits expire and eviction protections expire Congress doesn't care about Americans Remember in November
NEGATIVE	ماذا لو امتدت الأقنعة لموسم الإنفلونزا إلى عام الإنفلونزا وقتلت عددًا أكبر بكثير مما كان يمكن أن يموت إذا كنا قد تركنا الطبيعة تأخذ مجراها وتجاوزنا موسم الإنفلونزا إلى بر الأمان مع غسل اليدين ومحاولة الحفاظ على مسافة اجتماعية	What if masks stretched for flu season into flu year and killed many more than would have died if we had just let nature run its course and passed flu season to safety with hand washing and trying to maintain social distance
NEGATIVE	بالطبع إن إطلاق الحبر يعني أنه يمكنك التكبير رقميًا لكنني أحفر ما تقوله عن الحد الأدنى للمسافة إن الحاشية صورة بصرية مشوهة تربكني هو كل شيء غريب لذا في هو في الغالب أنت تعلم أنهم يخرجون بملم هو ح هو ح	Of course the ink release means you can zoom in digitally but I dig what you're saying about the minimum distance The annotation is anamorphic confuse me It's all weird so in it mostly you know they come out with mm is h is h
POSITIVE	فوز حسن المظهر لـ ولدت قبل الزواج أسرع من سباق المجموعة على المسار والمسافة التي كانت السباق التالي إلى ابنة	Good-looking win for a maiden is faster than the group race on the track and the distance that was the next race to a daughter
NEGATIVE	لذا فإن النقاش يدور حول ما إذا كان بوتين يفكر في التخلص من المسؤولية أم لا لذا فإن قد تحاول إبعاد عن هذه الورقة الرابحة كونها مسؤولية سيئة بالنسبة لبوتين بالطبع يبدو أن كل شيء يتوقف على الحجم الذي يخرج من الذي أخبر ترامب بما هو موجود انها ملخص	So the debate is about whether or not Putin is thinking about getting rid of the responsibility so you might try to dismiss this trump card as it's a bad responsibility for Putin of course it all seems to depend on the size that comes out of who told Trump what is out there It's a summary
POSITIVE	لم تتعرض ابنته للاعتداء الجنسي أو الجسدي بالطبع تعامل مع الموقف لعن مؤخرتها إذا كنت تريد ذلك ولكن من مسافة آمنة أنت تتعامل مع الموقف ولكنك تراه مناسبًا يا سيدي 🤷‍	His daughter wasn't sexually or physically assaulted of course deal with the situation cursing her ass if you want but from a safe distance you handle the situation but you see fit sir 🤷‍
POSITIVE	اليوم حتى مساءً ابحث عني شون يرتدي قميصًا أخضر بالطبع سأضع قناعًا وسأحافظ على المسافة الاجتماعية أحضر نباتًا منزليًا صحيًا وأعطيك بعضًا من ماي بوك	Tonight find me Sean in a green shirt Of course I'll put on a mask And I'll maintain social distance Bring a healthy houseplant and give you some My Book
NEGATIVE	لقد صنعت ماما بيرب عشًا في حديقتنا وفقس أحد الأطفال قبل يومين لا أستطيع الانتظار لمشاهدة هذه الفاصوليا الصغيرة تنمو من مسافة بعيدة بالطبع	Mama Bearb made a nest in our garden and one of the babies hatched two days ago I can't wait to watch these little beans grow from a distance of course
NEUTRAL	لقد كنت أنتظر سنوات لأكون على مسافة قريبة من منزلي بالطبع حظي هذا العام	I've been waiting for years to be within walking distance of my house of course this year my luck
POSITIVE	نزهة لطيفة اليوم في الكل كانت ممتلئة وكان من الجيد رؤية الكثير من عروضنا المتنوعة على مسافة آمنة بالطبع	Nice walk today everyone was full and it was nice to see a lot of our variety shows at a safe distance of course
POSITIVE	لأنه مزعج مثل المسامير على السبورة للاستماع إليه وهو يتكلم بالطبع يدعي أنه قال أننا سمعناه يقول عدة مرات للمسافة الاجتماعية ارتدي قناعًا اغسل يديك بالطبع يعتقد أنه قال ذلك طوال الوقت إنه يريد فقط التأكد يحصل على الائتمان	Because he's annoying as nails on a board to listen to him speak Of course he claims he said we heard him say a few times for social distancing wear a mask wash your hands Of course he thinks he said it all the time he just wants to make sure he gets credit
NEGATIVE	ماذا لديهم لأنثى تقوم بالتعلم عن بعد لطفلة الصف الأول وما قبل المدرسة بدوام جزئي تدير أعمالها مع بعض الأشياء الصحية والقلق من الجائحة طلب ​​صديق بالطبع ستكون دراسات الصحة العقلية من أجلها	What do they have for a female doing distance learning for a 1st grader and a preschooler part time running her business with some health stuff and pandemic anxiety asking for a friend of course mental health studies would be for her
POSITIVE	مجد على الفوز بالطبع كان بوت يتسابق مع هام ولكن مرة واحدة في الصعوبة لمثل هذه الفترة الطويلة و أقرب من نقطة توقف خلف أكثر استراتيجية لفريق لإدارة المسافة أكثر من التسابق بكلتا السيارتين بقوة	Kudos to the win of course Butt was racing Hamm but once in a hard time for such a long period and closer to a pit stop behind a more strategic distance-management team than racing both cars aggressively.
POSITIVE	حسنًا الدقة في مستوى واحد آخر هناك دائمًا عدد قليل من الثقوب في الملعب إذا سجل شخص ما على قدم المساواة فهذا يسمى طائر القطرس لأنهم كانوا تحت الحفرة نادرًا جدًا مثل ثقب في واحد لأن اللقطة الثانية يتم إصابتها من مسافة بعيدة	Well accuracy in one more level there are always a few holes in the field if someone scores an equal it's called an albatross because they were under the hole very rarely like a hole in one because the second shot is hit from a distance
NEGATIVE	بالطبع ليسوا يرمون كل شيء ويغرق المطبخ لإبعاد أنفسهم عن جشعهم لم ينخدعوا ولن تنخدع المحاكم التي تنظر في كل شيء بقدر ما هي الأشياء سيئة على الأقل لدينا وعي نظيف أكثر مما يمكنني قوله لهم الخطأ له خاصته مخالب	Of course they are not tossing everything and flooding the kitchen to distance themselves from their greed they are not deceived and will not be deceived by the courts that look into everything as bad as things are at least we have more clean consciousness than I can tell them wrong has his own claws
POSITIVE	سُئلت عن الطالب الذي جاء إلى ولاية ماهاراشترا لإكمال دورة الشهادة إذا كانت هذه التسهيلات متوفرة هناك قبل ما يسمى بوضعك الخاص لماذا قطعوا مسافة طويلة للدورة	I was asked about a student who came to Maharashtra to complete the degree course if these facilities were available there before your so called special status why did they come so far for the course
NEGATIVE	أنا أتحدث عن بلدان أخرى لديهم أعداد أقل بكثير لأنهم مجبرون على ارتداء قناع والمسافة الاجتماعية بالطبع ترامب كونه الأحمق الذي لا يساعده ولكنه يزيد الأمر سوءًا بالإضافة إلى أنني متأكد من أن إلينوي كانت سيئة جدًا فيما يتعلق بالتباعد الاجتماعي	I'm talking about other countries with much smaller numbers because they are forced to wear a mask and social distancing of course Trump being the idiot who doesn't help him but it makes it worse Plus I'm sure Illinois was pretty bad with social distancing
POSITIVE	تنهد عميق طويل بالطبع سنحتاج إلى مزيد من الاهتمام بالصحة العقلية حول كيفية التعامل مع هؤلاء الأشخاص بطريقة مثمرة هذا يلمح لي لذلك أرفض الاقتراب من السياسة معهم لكن الكثير منا لديه أفراد عائلات لا يمكننا الابتعاد عن = أطفال متورطون	Long deep sigh Of course we will need more attention to mental health on how to deal with these people in a productive way this hints to me so I refuse to approach politics with them but many of us have family members we can't stay away from = children involved
POSITIVE	أي شخص آخر حريص على استعادة كل الأشياء التي أخذها منك أوفيد مثل العشاء في مطعم مفضل يتراكم في قارب مع الأصدقاء الذين يذهبون إلى مسرح السينما والحفلات الموسيقية الحية أنا مع قناع مطهر لليدين ومسافة آمنة بالطبع	Anyone else eager to take back all the things Ovid took from you like dinner at a favorite restaurant piling on a boat with friends going to the movie theater and live concerts me with a hand sanitizer mask and a safe distance of course
NEUTRAL	لماذا نستمر في الاستماع إلى الخبراء الصحيين في هذه الإدارة يقودهم الذي يتسم بالإهمال ويغير المسار باستمرار لا توجد خطة على الإطلاق نعلم جميعًا أن الأقنعة تغسل اليدين المسافة هذه ليست خطة إذا كانت ثم ثم خطة	Why do we keep listening to the health experts in this administration being led by the careless and constantly changing course There is no plan whatsoever We all know masks are washing hands This distance is not a plan If and then a plan
POSITIVE	أود أن أسمح لك بالمسافة الآمنة حولها ولكن أيادي فارغة بالطبع سأنتهي الشهر 🤞	I'd like to allow you a safe distance around it but empty hands of course I'll be out of the month 🤞
POSITIVE	اليوم هو آخر يوم لي في الصيف غدًا يبدأ العام الأسطوري في التدريس التعلم عن بعد بالطبع أنا أحب بداية العام ولكن الأمر مختلف تمامًا هذا العام لذا سأكون هنا أحاول البقاء إيجابيًا في الشرب الكثير من النبيذ	Today is my last day of summer Tomorrow the legendary year of teaching begins Distance learning Of course I love the beginning of the year but it's totally different this year so I'll be here trying to stay positive Drinking a lot of wine
POSITIVE	عزيزي سكان كراوتش إند فريق الشرطة المحلي الخاص بك جاهز لبدء إحاطاتك بالشوارع بالطبع من مسافة آمنة لذا إذا كنت ترغب في التحدث إلينا يرجى القدوم في أغسطس تيفولي مع من مساءً اعتن بنفسك وابق بأمان	Dear Crouch End residents, your local police team is ready to start your street briefings of course from a safe distance so if you would like to speak to us please come in August Tivoli with whoever of the evening Take care and stay safe
NEGATIVE	لا هم لن يفعلوا ذلك لأنهم يجب أن يخضعوا للحجر الصحي ويتبعون قواعد التباعد الاجتماعي سخيفة هل يمكنك قتل شخص ما على بعد اجتماعيًا بالطبع لا 🤦‍	No they won't because they have to be quarantined and follow silly social distancing rules Can you kill someone at social distance Of course not 🤦‍
POSITIVE	هل الفيروس حقيقي نعم بالطبع هل يجب أن تبقى متباعدًا نعم بالطبع هل أستخدم هذا كذريعة للحفاظ على مسافة بيني وبين جميع الأشخاص طوال الوقت نعم بالطبع	Is the virus real Yes of course Should you stay apart Yes of course Do I use this as an excuse to keep my distance from everyone all the time Yes of course
NEGATIVE	يتم تحصيل رسوم التعلم عن بعد لدورة عبر الإنترنت وقد أُجبرت على أخذ لقد تم نقلي إلى تنسيق عبر الإنترنت وإلغاء أريد أن أعرف من أتواصل معه للحصول على هذه الرسوم لأنني لم أختار طواعية عبر الإنترنت	I am charged a distance learning fee for an online course and I have been forced to take I have been transferred to an online format and canceled I want to know who to contact for this fee because I did not voluntarily choose online
NEGATIVE	لإخفاء مستنير بالطبع يجب على المرء أيضًا الاستمرار في غسل اليدين عن بعد والبقاء بصحة جيدة في المنزل عند المرض وما إلى ذلك	For an informed disguise of course one must also continue to wash hands remotely and stay healthy at home when sick etc.
NEGATIVE	بالطبع يجب على المرء أيضًا أن يستمر في غسل اليدين بعد المسافة المادية والبقاء بصحة جيدة في المنزل عند المرض وما إلى ذلك	Of course one should also continue to wash hands after physical distance, stay healthy at home when sick, etc.
NEGATIVE	إنها مريضة في معظم الأوقات على الرغم من أنها تبدو وكأنها تأخذ الأمر على أنه أمر طبيعي بالطبع حذرتني من أنني غالبًا ما أنسى أنها أضافت مسافة غريبة بين المرضى والأشخاص المعافين من شهادة الصداقة بقلـم فيرا بريت في	She is sick most of the time though she seems to take it as normal Of course she cautioned me that I often forget that she added a strange distance between sick and healthy people from the testimony of friendship by Vera Brett in
NEUTRAL	إذا كان الديموقراطيون يفتحون مدنهم فقط فإن معظم الدول يمكن أن يعودوا إلى وظائفهم التي تحل المشكلة تقتل في جميع أنحاء بالمناسبة بالطبع غسل القناع والمسافة	If Democrats just open up their cities most states can go back to their jobs problem solving kills all over by the way of course wash the mask and distance
POSITIVE	بالطبع ابنتي أبناء عمومتي في دار الأوبرا الملكية لا تقيس أبدًا في التمثيل الفوتوغرافي مثل فارغ عادي أو أشقر غاضب عادي مضخمها القانوني مسافة وراثية كافية تجربة تتيح ممارسة الجنس مع الرجل	Of course, my daughter, my cousins at the Royal Opera, never measures in photography like a plain blank or an ordinary angry blond, her legal amplifier, a sufficient genetic distance, an experiment that allows sex with a man.
POSITIVE	ومن تجربتي الشخصية تمتثل دور السينما في إسبانيا لجميع اللوائح مسافة الأمان وما إلى ذلك بالطبع على الرغم من أن بلدك جيد يجب أن تكون حريصًا جدًا دائمًا على ارتداء قناع واتخاذ الاحتياطات إذا لم تكن على استعداد فلا يجب عليك مغادرة منزلك	From my personal experience cinemas in Spain comply with all regulations for safety distance etc of course although your country is good you should always be very careful to wear a mask and take precautions if you are not prepared you should not leave your house
POSITIVE	أبعد مسافة عن طريق دائرة كبيرة بالطبع	The furthest distance by a large circle of course
NEGATIVE	أعتقد أن النقطة مفقودة حول سبب الحاجة إلى دحرجة الكرة للخلف الطول نسبي بين اللاعبين يحدث فرقًا بسيطًا المشكلة هي إعداد طول المسار يمكنك تحريك المحملات الهواة بشكل لا نهائي لتعويض المسافة المفقودة	think the point is missing about why the ball needs to be rolled backwards The length is relative between players makes little difference The problem is setting the length of the track You can move the amateur tees infinitely to make up for the lost distance
POSITIVE	بالطبع لدي العديد من الأصدقاء الذين لديهم أعمال يعانون ولكن أيضًا حياة الناس أنا مدرس هل تعتقد أنني أحب التعلم عن بعد ولكني أرى أيضًا عدد الأشخاص الذين يعانون من هذا الفيروس والموت هو شيء معظم الناس ليسوا على استعداد للتضحية	Of course I have many friends who have business suffering but also people's lives I'm a teacher Do you think I like distance learning but I also see how many people are suffering from this virus and dying is something most people are not willing to sacrifice
POSITIVE	إن الذهاب في نزهة يساعدني حقًا بالطبع على توخي الحذر والابتعاد عن الآخرين لكن الخروج لمدة ساعة والحصول على بعض الهواء يساعد دائمًا في ذلك أو ممارسة أي نوع من التمارين كن آمنًا يا رجلي الطيب	Going for a walk really helps me of course to be careful and stay away from others but being out for an hour and getting some air always helps with that or doing any kind of exercise be safe my good man
NEUTRAL	المفارقة بالطبع هي أن راند بول لم يكن أبدًا ضمن مسافة البصق من التميز	The irony, of course, is that Rand Paul has never been within spitting distance of excellence
NEUTRAL	بالطبع استمر في الدعوة إلى حكومتنا لتصعيد الأمور وأعتقد أن الآباء يمكن أن يساعدوا بشكل كبير من خلال وضع الجليد على إخفاء النظافة مع أطفالهم مما يطرق في المنزل الحاجة إلى المسافة وحقيقة أن هذا ليس مثل السنوات الأخرى التخلص من أي خدعة الاشياء في مهدها	Of course I keep calling on our government to escalate things and I think parents can help tremendously by putting the ice on hiding hygiene with their kids knocking at home the need for distance and the fact that this is not like other years nipping any scam stuff in the bud
POSITIVE	أنت عملاق عقلي نحن نختبر يوميًا في كندا ليس بقدر ما نختبره في الولايات المتحدة ولدينا عدد كبير من المواطنين ولكن لدينا عدد كبير من الحالات خمني لماذا أخبرك لماذا نرتدي الأقنعة للمسافات الاجتماعية وحكومتنا الفيدرالية تهتم بالخروج من الدورة	You're a mental giant We test every day in Canada not as much as we do in the United States and we have a large number of citizens but we have a large number of cases Guess why tell you why we wear masks for social distancing and our federal government cares about getting out of the cycle
NEGATIVE	كل شيء قبيح بالطبع كل الصديقات يغشون في العلاقات طويلة المدى	Everything is ugly of course all girlfriends cheat in long distance relationships
POSITIVE	لقد فكرت في هذا أيضًا ولكن المعلمين لا يريدون فقدان وظائفهم إذا كان كل شيء هو التعلم عن بعد فسيكون من السهل جدًا السماح لمجموعة منهم بالذهاب ليس القرار الصحيح بالطبع ولكن من السهل تبريره	I've thought about this too but teachers don't want to lose their jobs if it's all about distance learning it would be very easy to let a group of them go It's not the right decision of course but it's easy to justify
POSITIVE	فرصة جيدة جدًا أنه كان صوتًا من إحدى شركات صنادل القوارب يسافر الصوت بطرق غريبة حول النهر يحدث هذا كثيرًا والمسار ليس بعيدًا عن ساحات القوارب من حيث السفر عبر النهر والمسافة	very good chance it was a sound from a boat barge company the sound travels in strange ways around the river this happens a lot and the path is not far from the boatyards in terms of river travel and distance
POSITIVE	بالطبع هو ينكر ذلك كله خطأه لأنه لم يشجع أنصاره على التنكر أو الابتعاد جسديًا عن أنفسهم إلى جانب من الذي سيعقد بحق الجحيم في عقولهم التجمعات أثناء الوباء	Of course he's denying that it's all his fault because he's not encouraging his supporters to disguise themselves or physically distance themselves besides who the hell in their minds would be holding gatherings during the pandemic.
POSITIVE	عند القيام بمثل هذا السفر لم تعد تقيس السرعة بالمعنى التقليدي فأنت تقيس المسافة النسبية هو مسار محدد للمسافة الثابتة والمعروفة جيدًا على ما يبدو عند قياس قدرة السفن على جعل الجري أسرع يمكنك قياسه من خلال	When you do such travel you are no longer measuring speed in the traditional sense you are measuring relative distance it is a specific trajectory of the apparently well known constant distance when measuring the ability of ships to make running faster you can measure it by
POSITIVE	قم بإنشاء دورة تدريبية حول التاريخ الهندي العظيم الذي لم يتم إخباره أبدًا بالغرب من الجاذبية إلى مسافة الشمس من الأرض كان معروفًا للهنود منذ العصور سواء كان ذلك زراعة الأعضاء أو التنقل فقد كانوا سادة كل شيء تعلم	Create a course on the great Indian history that was never told of the west from gravity to the distance of the sun from the earth the indians have been known since ages whether it was organ transplantation or mobility they were masters of everything learn
POSITIVE	أين يذهب أطفاله إلى مدرسة للأثرياء والمعنونة سهولة المسافة الاجتماعية في عقار ريفي وحجم الفصل ما لم يكن بالطبع رجل الشعب وأطفاله أنا أذهب إلى الشركات المحلية	Where do his kids go to a school for the wealthy and address the ease of social distance in a country estate and class size unless of course he's the people's man and his kids I go to the local businesses
NEGATIVE	على بعد مسافة رأت القطة الصغيرة ذات اللون الوردي والأحمر هذا الإنسان وهو يقاتل الزغابات وبالطبع كانت تعلم أنها لا تستطيع الوقوف فقط وترك هذا يحدث لذا شقت طريقها إلى الموقف توهج شعرها باللون الوردي الكهربائي وهي تطلق النار انفجار صغير من البرق	In the distance the little pink and red kitten saw this human fighting the villi and of course she knew she couldn't just stand up and let that happen so she made her way into the stand, her hair glowing electric pink as she shot a little blast of lightning
POSITIVE	يمكنك أيضًا الاستماع إلى حلقات بودكاست من على حلقات جديدة حول التعلم في مرحلة الطفولة المبكرة أثناء التعلم عن بعد وحديث الكتب بالطبع	You can also listen to podcast episodes on New Episodes on early childhood learning while on distance learning and of course book talk.
POSITIVE	لول لا أستطيع الانتظار لمقابلتها من مسافة بالطبع	Lol I can't wait to meet her from a distance of course
POSITIVE	يشعر وكأنه سيكون مسافة اجتماعية في فترة ما بعد الظهيرة	Feels like it's going to be a social distancing in the afternoon
POSITIVE	الفيروس خارج عن السيطرة تمامًا في المناطق التي يرفض فيها الناس ارتداء الأقنعة وإنقاذ الأرواح معدل نيويورك أقل مما كان عليه في تكساس بالأمس رد فعل نيويورك في مارس لتغيير المسار أدعو الله أن يسقط كما توقعت	The virus is completely out of control in areas where people refuse to wear masks and save lives New York rate is lower than it was in Texas yesterday New York's reaction in March to change course I pray it falls as I expected
NEGATIVE	قابلت أخيرًا الأخ الصغير وأخته وزوجة أبيها مع المسافة بالطبع وهم جميعًا لطيفين للغاية	I finally met little brother, sister and stepmother with the distance of course and they are all so cute
POSITIVE	بالطبع أي شخص لديه يشعر بالقلق من أن هذا خيار صالح هدفي هو أن أبتعد بأمان أثناء الجلوس على الأرض بمسافة ستة أقدام وأريد أن أظهر معًا كمجتمع إن أمكن	Of course anyone who has is concerned that this is a valid option my goal is to get away safely while sitting on the floor six feet apart and I want to appear together as a community if possible
POSITIVE	بالطبع لن يبتعد الأطفال عن مسافة يمر بها الأطفال بسهولة بالغة وسيمررها الأطفال لبعضهم البعض وعائلاتهم وهذا مجرد حس سليم	Of course, the kids won't walk away from a distance that kids go through very easily and the kids will pass it on to each other and their families, and that's just common sense.
POSITIVE	بالطبع لا ينأى بنفسه عن المشكلة وهو ما يفعله بشكل فعال للغاية لأنه يمتلك كل ما يتعلق بالسمنة إلى جانبه	Of course he doesn't shy away from the problem which he does very effectively because he has everything related to obesity on his side
NEGATIVE	آمل حقًا ألا يحدث هذا في أونتاريو فأنا أحب الخروج خلال الأسابيع العديدة الماضية واتخاذ الاحتياطات والابتعاد عن المسافة بالطبع لكن الاستمتاع بالصيف كان بمثابة فترة راحة من فيروس كورونا سأكون غاضبًا جدًا إذا كانت مكاسبنا رمي بعيدا عن مرحلة غبية	I really hope this doesn't happen in Ontario I've loved to go out for the past several weeks and take precautions and keep the distance of course but enjoying the summer has been a respite from the coronavirus I'd be pretty pissed if our winnings throw away a stupid stage
POSITIVE	بالطبع هناك الكثير من الأشياء الأخرى التي قام بها ترامب أو لم يفعلها والتي أودت بحياة العديد من الأشخاص وستستمر في تكبد حياة الكثير من الأشخاص لدرجة أنني لا أستطيع مواكبة كل الأشياء في مشاركاتي وهو يرفض إخبارها الناس على ارتداء الأقنعة ؛ مسافة اجتماعية	Of course there are so many other things Trump has or hasn't done that have claimed so many lives and will continue to cost so many lives that I can't keep up with all the things in my posts and he refuses to tell people to wear masks; social distance
POSITIVE	بالطبع هم يسعون للحصول على الحصانة وفي نفس الوقت يسخرون ويشوهون من سمعة الأشخاص الذين يحاولون الابتعاد عن المجتمع ويرتدون قناع السرطان اسمه ترامب هو زعيم عصابة اللصوص	Of course they are seeking immunity and at the same time they mock and denigrate people who are trying to stay away from society and wear a cancer mask. His name is Trump. He is the leader of the gang of thieves.
POSITIVE	أعتقد أنه يجب عليك دعوة مشاهديها وكلابهم للحصول على آيس كريم هزلي من مسافة اجتماعية بالطبع	I guess you should invite her viewers and their dogs for doggy ice cream from a social distance of course
POSITIVE	سيكون هذا باطلًا بالطبع حتى مساءً بالتوقيت الشرقي افعل أشياء بدون نتيجة مرغوبة واستمتع بقهوتك اقرأ الورقة اذهب للجري اصطحب كلبك إلى الحديقة واجتمع على مسافة آمنة	This will be void of course until evening ET Do things without desired result Enjoy your coffee Read the paper Go for a run Take your dog to the park and meet at a safe distance
POSITIVE	لقد كنت هادئًا لأنه كان عيد ميلادي بالأمس كان لدي نزهة اجتماعية عن بعد مع مجموعة من الأصدقاء القدامى والجدد والتي تضمنت المتحدثين الاحتجاجيين وفوجئت بهذا القميص الذي أعجبني بالطبع لقد رمشت	I was quiet because it was my birthday yesterday I had a social remote outing with a group of old and new friends which included protest speakers and I was surprised by this T-shirt I liked of course I blinked
POSITIVE	هناك ذئاب فعلية حول المنزل رأيتها عدة مرات دائمًا من مسافة بعيدة يلتقط الذئاب في المماسح هنا ولكن مع سياق مختلف بالطبع أحب الاستماع إليه أثناء مشاهدة تلة الذئاب التي نسميها ذلك	There are actual wolves around the house I've seen a few times always from a distance picking up wolves in mops here but with a different context of course I love listening to it while watching the hill of wolves we call that
NEUTRAL	تضع مدينتنا المطاعم على الطرقات حتى يتمكن الناس من التباعد الآن فقط يعلنون أنه يمكن للناس أن يكونوا بالداخل ولكن فقط الناس في وقت منفصل بالطبع	Our city is putting restaurants on the roads so people can stay apart now they're just declaring people can be inside but only people at a separate time of course
POSITIVE	لم يُسمح بالكلاب في سوق المزارعين في الهواء الطلق لأن الكلاب لا يمكنها التباعد اجتماعيًا وهي تحمل الفيروس وهو بالطبع ليس صحيحًا في الوقت نفسه بينما حديقة الكلاب مفتوحة ويسمح للكلاب بالدخول إلى جميع أرصفة المتاجر في منطقة الفسيفساء	Dogs were not allowed in the outdoor farmer's market because dogs cannot socialize and they carry the virus which is of course not true at the same time while the dog park is open and dogs are allowed to enter all the sidewalks of shops in the mosaic area
POSITIVE	اكتشف تعليم الكبار في كلية يورك من المؤهلات المهنية لتحسين آفاق حياتك المهنية إلى التعلم من أجل المتعة هناك دورة لتعليم الكبار لك دورات التعلم عن بعد متاحة أيضًا للتعلم عن بعد	Discover Adult Education at York From professional qualifications to improve your career prospects to learning for fun There is an adult education course for you Distance learning courses are also available for distance learning
NEGATIVE	هل قضى الوزراء الأشهر القليلة الماضية في تزويد الأطفال بمعدات التعلم عن بعد في حالة اضطرار المدارس إلى الإغلاق مرة أخرى بالطبع لم يفعلوا ذلك	Have ministers spent the past few months providing children with remote learning equipment in case schools have to close again? Of course they haven't
POSITIVE	لا توجد أقنعة أو تباعد اجتماعي بالطبع اعتقدت أنك قلت إنك سترتدي قناعًا عندما يمكنك أن تكون المسافة الاجتماعية مجرد كذبة أخرى تُقال للجمهور الأمريكي ولكن من يعد في الواقع يعدون ويستمرون في إضافتها إلى وقت كبير كل يوم	No masks or social distancing of course I thought you said you'd wear a mask when you could Social distancing is just another lie told to the American public but who actually counts and keeps adding to big time every day
NEUTRAL	ينص مور على أن هناك مكونات لحوار التعلم عن بعد والتي تتضمن عرضًا لبنية المواد للدورة التدريبية قدرة المتعلم على التكيف مع المتعلم فقط وقد ترك البث المباشر لفئة أمبير يطلق عليه تعليمة نهاية مكون قابلية المتعلم للتكيف	Moore states that there are components of a distance learning dialogue which include a presentation of the material structure of the course Learner adaptability only the learner has left the live broadcast of the amp class It is called the end instruction of the learner adaptability component
POSITIVE	الجواب الحقيقي لكليهما بالطبع هو إزالة السبب الحقيقي للعائق من خلال فرض أفضل الممارسات للحد من انتقال الفيروس وتجنب الاتصال مع الغرباء وارتداء قناع الوجه والحفاظ على المسافة الجسدية اغسل يديك	The real answer to both of course is to remove the real cause of the impediment by enforcing best practices to reduce transmission of the virus, avoid contact with strangers, wear a face mask and maintain physical distance, wash your hands
NEUTRAL	وبالطبع إذا كنتم مسافة جسدية فلا حاجة للواقي الذكري فأنا أغني فلنترك مسافة فعلية إلى الأبد	And of course if you are a physical distance no need for a condom I sing let's leave physical distance forever
POSITIVE	لجميع الإخوة الذين يعيشون في أي مكان في العالم أولئك الذين احتفلوا بهويتك أو على وشك الاحتفال في هذه الأوقات العصيبة قد تجلب هذه الهوية بعض البهجة في حياتنا مع الحفاظ على مسافة اجتماعية بالطبع	For all brothers who live anywhere in the world those who have celebrated your identity or are about to celebrate in these troubled times May this identity bring some joy in our lives while maintaining a social distance of course
POSITIVE	إنه موضوع قيد البحث نكتشفه لا ينقصه الاهتمام معقد فقط أعتقد أن غالبية مرتدي القناع هم لكني أظن أن هناك حالات متطرفة قد تتطور فيها قبعة مفرطة خفيفة بالطبع لا يزال يتعين على الجميع ارتداء قناع أو المسافة الاجتماعية	It's a topic we're finding out It's not lacking in interest It's just complicated I think the majority of mask wearers are but I suspect there are extreme cases where a light over-hat might develop Of course everyone still has to wear a mask or social distancing
NEUTRAL	البديل العرضي للشاعر كنت سأكتب قصيدة لقد صنعت فطيرة بدلاً من ذلك استغرق الأمر نفس القدر من الوقت بالطبع كانت الفطيرة مسودة نهائية لقصيدة كان من الممكن أن تصل إلى مسافة ما غريس بالي	The accidental alternative to the poet I was going to write a poem I made a pie instead It took the same amount of time Of course the pie was a final draft of a poem that could have come some distance Grace Bali
POSITIVE	لقد أنهيت للتو دورة الرواد ويا له من مورد رائع للتعلم عن بعد	I just finished the Pioneers course and what a great distance learning resource
NEUTRAL	يالها من الكثير من الانتقادات التي كتبها وهي تحاول أن تنأى بنفسها عن هذه الاتهامات لكن هذا برنامجها باسمها إنها مهووسة بالسيطرة لذا فهي بالطبع تعرف ما يحدث	What a lot of criticism he's written and she's trying to distance herself from these accusations, but this is her show in her name. She's a control freak so of course she knows what's going on.
POSITIVE	في مكتبي الجديد على وشك إنهاء دورة التعلم عن بعد حول جيولوجيا المتنزهات الوطنية الجليدية	In my new office I'm about to finish a distance learning course on the geology of Glacier National Parks
NEGATIVE	اعتقدت أنها تريد استعادة كل ما يفكر فيه بطريقة حتى تحافظ على المسافة تظهر المواعدة تخيل المواعدة العناية من ما لم يكن بالطبع مات وهو أمر شديد	thought she wanted to get everything he thought back in a way so she could keep her distance dating show imagine dating take care of what of course he wasn't dead which is intense
NEUTRAL	بالطبع فلوريدا مان عبر	Of course Florida Man via
NEUTRAL	بالطبع هذا مفهوم يمكنك الذهاب لرؤية العالم بأسره ولكن مع الحفاظ على مسافة المتر ارتداء أغطية الفم اغسل يديك وارتداء القفازات	Of course this is a concept you can go see the whole world but keep a meter wear mouth coverings wash your hands and wear gloves
POSITIVE	أعني من بعض النواحي الهدف النهائي من هو إغلاق مسافة بالطبع في العلاقات الشخصية أفضل لقد كنت شريكي وأنا على مسافة بعيدة والآن كنا نعيش معًا لسنوات ونحن منخرطون	I mean in some ways the end goal is to close a distance of course in better personal relationships I've been my partner and I'm at a distance and now we've been living together for years and we're engaged
POSITIVE	لا تعرف هذه الليلة أنا في طريقي إلى كينت لحضور جلسة استوديو لذا فهي ليلة عمل صديقان يلعبان في في صديق للمسافات الاجتماعية بالطبع ولكن نعم أردت النزول إلى	Don't know tonight I'm on my way to Kent for a studio session so it's a work night Two friends playing in at a friend Social distancing of course but yeah I wanted to go down to
POSITIVE	هل يُسمح لك بأخذ طباخك إلى وخادمك الشخصي بالطبع لنقل الطلبات إلى الموظفين مع الحفاظ على مسافة آمنة من استطلاع	Are you allowed to take your cook to and butler of course to pass orders to staff while keeping a safe distance from poll
NEGATIVE	أو يمكن أن تكون تلك المناطق المناخية حيث يوجد المزارعون ولا يمكن لعمال المزارع الذين يغلب عليهم اللاتينيين الحصول على إجازة مرضية أو ربحهم ولديهم أسر متعددة الأجيال ولكن هذا مجرد مناخ بالطبع	Or it could be those climate zones where the farmers are and the predominantly Latino farm workers can't get sick leave or earn and have multigenerational families but that's just the climate of course
NEUTRAL	بالطبع لا تفعل ذلك إذا كان هناك مسافة كافية بينكما فلا داعي لارتداء القناع إذا كنت من نفس المنزل فلن تحتاج إلى ارتداء قناع	Of course don't do that if there is enough distance between you then there is no need to wear a mask if you are from the same house you don't need to wear a mask
POSITIVE	بالطبع لا يستطيع ترامب أن يفعل ذلك بنفسه لهذا السبب إذا كنت باتريوت نحتاج إلى القيام بأكثر من مجرد التصويت في نوفمبر فما هو المطلوب هو العصيان المدني إزالة الأقنعة رفض المسافة الاجتماعية هذه هي خدعة	Of course Trump can't do it himself That's why if you're a Patriot we need to do more than just vote in November What's required is civil disobedience Removing masks Refusing social distancing This is a hoax
POSITIVE	ساحر حصان متوسط ​​المسافة بالطبع كان لورين سي يتفوق عليها لمسافة ميل واحد بفوزه عليه بـ	A middle-distance horse magician of course had Lauren C outrun her by a mile by beating him with a
POSITIVE	السنوات الأولى من زوجتي وعلاقة كانت مسافة طويلة مع زيارات لمدة عام جيدًا معًا لسنوات هذا الكريسماس وتزوجت لسنوات في نوفمبر تشرين الثاني 🥰 كان الأمر صعبًا بالطبع ولكنه كان يستحق كل هذا العناء	The early years of my wife and a long distance relationship with visits for a good year together for years this Christmas and I got married for years in November 🥰 It was hard of course but it was worth it
NEUTRAL	حقق أقصى استفادة من وقتك في المنزل من خلال الاشتراك في تبدأ الدورة الافتراضية التي يقودها هذا المدرب يوم الثلاثاء في الساعة لذا لا تتأخر	Make the most of your time at home by signing up for this coach-led virtual session starts on Tuesday at the hour so don't be late
NEGATIVE	فقط لتوضيح أن التعلم عن بعد هو خيار للطلاب المطلوبين لمشاركة بعض المعلومات مع العائلات ولكن بالطبع لم يتم تضمين جميع التفاصيل في الاتصال يرجى العلم أننا نعمل بجد خلف الكواليس لجعل سبتمبر آمنًا للجميع مزيد من المعلومات في المستقبل	Just to clarify that distance learning is an option for students who are required to share some information with families but of course not all details are included in the contact Please know we are working hard behind the scenes to make September safe for everyone More information to come
POSITIVE	أي قناع أفضل من عدم وجود قناع وأنت تعلم أنك تعلم أنهم يرفضون القطرات بالطبع من الأفضل أن يساعدوا في منع السل إذا تم ارتداؤه بشكل صحيح العثور على المقالات الغامضة أمر سهل ما هو التعداد العام العام ارتدي قناعًا مسافة اجتماعية نظافة جيدة	Any mask is better than no mask knowing you know they reject droplets Of course it's better that they help prevent tuberculosis if worn correctly Finding obscure articles is easy What a general census wears a mask Good social distancing Good hygiene
POSITIVE	تدير دورة تطوير مهني معتمدة من قبل تلك المصممة لمساعدة المعلمين على أن يصبحوا مرتاحين في تدريس طلابهم عبر التعلم عن بعد الفصل في أغسطس مع تعليمات حية على مدار الساعة من مساءًا بتوقيت المحيط الهادئ	Runs an accredited professional development course designed to help teachers become comfortable teaching their students via distance learning class in August with live instruction around the clock from PM Pacific
POSITIVE	تحت الماء اقترضنا حمامًا وتسكعنا مع العائلة من مسافة آمنة بالطبع	Under the water we borrowed a bath and hung out with the family from a safe distance of course
POSITIVE	في صباح اليوم التالي كان الصقور جاهزًا للإفراج عنه لذا أحضرته للخارج ولكن بالطبع لا يزال الصياد موجودًا حتى لا يمكنني ترك الرجل الصغير ليُختطف مرة أخرى فجلسته في شجرة وانتظرته على مسافة والدته تأتي وتأتي به	The next morning the hawk was ready to be released so I brought him outside but of course the hunter is still there so I can't let the little man be snatched again So I sat him in a tree and waited for him at a distance his mother came and fetched him
POSITIVE	لم تسمعوا عندما لا يترك الأشخاص الموجودون على اليسار مسافة اجتماعية على ما يبدو يكون البروتوكول طالما أنهم يرتدون أقنعة هذا أو ذاك بالطبع ينطبق على أي شخص آخر على حد سواء	Did you not hear when people on the left don't seem to leave social distance the protocol as long as they wear masks this or that of course applies to everyone else alike
POSITIVE	هذه هي المرة الأولى التي أسافر فيها معك لعدة أشهر وبالطبع تأخرت رحلتي من المطمئن تقريبًا معرفة أن بعض الأشياء لا تتغير أبدًا باستثناء حقيقة أنني اضطررت الآن إلى تغيير القطارات مرتين وأنا الآن في رحلة قطار مزدحم يجعل المسافة الاجتماعية أكثر صعوبة	This is my first time traveling with you for several months and of course my flight has been delayed It is almost reassuring to know that some things never change except for the fact that I have now had to change trains twice and am now on a crowded train journey which makes social distancing even more difficult
NEGATIVE	حسنًا نظرًا لأنه مسار طريق فمن المحتمل أن يكون له مسافة مختلفة قليلاً عن المعتاد	Well since it is a road track it will probably have a slightly different distance than usual
POSITIVE	أقنعة الوجه التي تعمل بتقنية البلوتوث والتي تتضاعف كمكبرات صوت يمكن ارتداؤها المنتج التالي بعد تلك التي تجعلني غنيًا هي أقنعة الوجه التي تحسب مسافة الرياح في ملعب الجولف	Bluetooth Face Masks That Double As Wearable Speakers The next product after the ones that make me rich are face masks that calculate wind distance on the golf course
NEUTRAL	يبدو أن يتحدث بشكل مطلق بالطبع فإن ارتداء النظارات الواقية من شأنه أن يحد من منفذ دخول الفيروس المحتمل ولكن يحتاج المرء إلى قياس المخاطر الشخصية والتصرف وفقًا لذلك وتبسيط مواجهة أي تهديد إلى	It seems to speak absolutely of course wearing goggles would limit the potential entry point for the virus but one needs to gauge personal risk and act accordingly and simplify confronting any threat to
POSITIVE	لقد استمتعت حقًا بالإغلاق لقد كانت فترة استرخاء للغاية لقد رأيت الكثير من العائلات تمشي معًا وتحدث الجميع مع بعضهم البعض من مسافة بعيدة بالطبع بالكاد أي حركة مرور	I really enjoyed the closure It was a very relaxing period I saw a lot of families walking together and everyone talking to each other from a distance of course hardly any traffic
POSITIVE	مرة أخرى هذا مكمل بالطبع هناك لا يمتلك هاتفًا وأرى ما تقوله لكن الناس بحاجة إلى العمل في أماكن مختلفة والبعض الآخر لا يستطيع أن يبتعد صدقني أنا أكبر مؤيد للأمان وهذا هو سبب إصراري الشديد على أن هذا التطبيق رائع	Again this is complementary of course out there doesn't have a phone and I see what you're saying but people need to work in different places and some just can't get away believe me I'm the biggest supporter of security and that's why I'm so insistent this app is great
POSITIVE	لقد حصلت للتو على وقتي لدعوة بعض الأصدقاء للعب لعبة والكوكتيلات بالخارج على سطح السفينة مع المسافة الاجتماعية المناسبة بالطبع	I just got my time to invite some friends over for a game and cocktails outside on the deck with the right social distance of course
POSITIVE	اصطدموا بزملائهم في الصف في لوحة البقع هذه الفرحة بمشاهدة تاريخ اللعب المرتجل عن بعد ثم غامروا بالذهاب إلى هيكل اللعب في خمسة أشهر لكليهما نعم هناك بعض الخوف ولكن هناك أيضًا مثل هذا الفرح ومعقم اليدين بالطبع	They bumped into their classmates in this splash board the joy of witnessing the history of remote improvised play and then ventured into the play structure in five months for both Yes there is some fear but there is also such joy and hand sanitizer of course
NEGATIVE	أنا فقط أنظر حولي وأرى رجالًا في عمري يركضون يبدو أن يطرقون الأرض يبدون متعبين وكبار السن منيلعب تجنب الركض لمسافات طويلة دورًا كبيرًا في طاقتي العالية وشكل الذروةهناك استثناءات بالطبع	just look around and I see guys my age running that seems to be knocking the floor looking tired and older than me Avoiding long-distance running plays a big role in my high energy and peak shape There are exceptions of course
NEGATIVE	مذبح لصديق شرير مسار بعد مسافة غريبة شوق على عكس آلة منظمة	An altar for an evil friend a path after a strange distance longing in contrast to an organized machine
NEGATIVE	يمكن لعضو استخدام أي فرع من الواضح أن فرع صغير جدًا مما يجعل من الصعب جدًا المسافة الاجتماعية ولكن بالطبع لا يمكن لبعض الأشخاص الانتظار لتحويله إلى نحن ضدهم من يملكون ومن لا يملكون اغلاق اي فرع	A member can use any branch. The branch is obviously very small which makes it very difficult to social distance but of course some people can't wait to turn it into us against them haves and have-nots close any branch
NEUTRAL	أنا أنتظر تسليم أمازون يا صاح سأصيح عليه أيضًا من مسافة بالطبع	I'm waiting for Amazon delivery dude I'll yell at it too from a distance of course
POSITIVE	إنه لأمر مدهش كيف تحاول دائمًا أن تقطع المسافة وتخرج بأفكار للمجتمع الأكبر والذي يتضمن بالطبع المختبر الذي طال انتظاره والعمود لهريس على أمل أن يشاركك الناس معك	It's amazing how you always try to go the distance and come up with ideas for the larger community which of course includes the much awaited lab and the column to mash in the hopes that people will share it with you.
POSITIVE	خشب جيد غادر غزير في جميع الأحوال الجوية ولكنه فاز الآن في آخر مباراتين على العشب بما في ذلك المسار والمسافة لا يزال هناك الكثير من الإرتفاع في علامته رطل أعلى في جميع الأحوال الجوية وقادر على تشغيل أرقام سرعة كبيرة	Good wood left prolific all-weather but has now won the last two games on turf including track and distance There is still plenty of headroom in his all-weather pound mark and capable of running great speed numbers
NEGATIVE	هل تعلم أصدقاء أن فالنسيا و مغلقة أمام حركة مرور السياراتتحول الشوارع إلى جنة مسترخية وأكل مشي سأكون في و من الليلة تعال وقل مرحبًا من مسافة بالطبع	Did you know friends that Valencia is closed to vehicular traffic Turning the streets into a laid-back, eating-walking paradise I'll be in and from tonight come and say hi from a distance of course
POSITIVE	المنطق الليبرالي 🤦‍ لا تأخذ هذه الإحصائيات المزيفة في الحسبان أين أو المسافة التي يتم التقاط كل لقطة من هناك لأنها لا تقول شيئًا عن الإنهاء ولكن إذا كنت من المعجبين بالفوضى بالطبع فسأستبعد المقاطع التي تعد في الواقع جيدة مقارنة حيث أجد الفوضى في الأسفل	Liberal logic 🤦‍ these fake stats don't take into account where or how far each shot is taken from there because it says nothing about the ending but if you're a fan of chaos of course I would rule out clips that are actually good compared to where I find the chaos at the bottom
POSITIVE	أنا أعمل في ألمانيا لمجموعة أمريكية بالطبع نرتدي الأقنعة ونحافظ على المسافة التي تفصلنا عنها كما هو موصوف من قبل الإدارة كما يتم ارتداء الأقنعة في الأماكن العامة وهذا هو السبيل الوحيد للعودة إلى الوضع الطبيعي	I work in Germany for an American group. Of course we wear masks and keep our distance from them as prescribed by the administration. Masks are also worn in public places and this is the only way back to normal.
POSITIVE	يا له من طائر وسيم يبدو وكأنه جاهز لحدث ربطة عنق سوداء على مسافة آمنة بالطبع	What a handsome bird that looks like he's ready for a black tie event at a safe distance of course
POSITIVE	تم الاتفاق على مقدار مسافة التحرير التي تعتقد أنها موجودة هناك وبالطبع هذا قبل أن ندخل في تحسينات محتملة لأمر باستغلال الأجزاء الأفقية من المنطقة وتنفيذ أفضل للسرعة الفعالة	Agreed on how much release distance do you think is there and of course this is before we go into potential improvements to order exploiting the horizontal portions of the area and better implementation of effective velocity
NEUTRAL	يبدو أنه قريبًا جدًا من رؤية بعض الدببة في الحرم الجامعي من مسافة بعيدة بالطبع	Looks like it's very close to seeing some bears on campus from a distance of course
NEGATIVE	مجرد سؤال مع ما يبدو أنه تم كسر العديد من سجلات المسافات على المسار هذا الصيف ونظراً لأن هذا الصيف بشكل عام لم يكن حتى الآن أكثر خطورة من السابقتين فمن المحتمل أن يكون لغياب الحشود قبل وأثناء السباق أي تأثير	Just a question with what appears to be many distance records on the track being broken this summer and given that this summer in general has not been so far more dangerous than the previous two, the absence of crowds before and during the race is likely to have any effect.
POSITIVE	ماذا عن التصويت شخصيًا على مدار أسبوع أو أسبوعين في تشرين الثاني نوفمبر في مسافة اجتماعية شخصية بحيث تتاح للجميع الفرصة دون أعذار حتى لا يتمكنوا من توفير الوقت للوصول إلى المسبح الذي لم يفكر فيه سان الآخر أبدًا في ذلك الشخص الذي فعلناه	How about voting in person over the course of a week or two in November at a personal social distance so that everyone has a chance without excuses so they can't make time to hit the pool the other san never thought about that person we did
POSITIVE	يمكن للناخبين في منطقتي أن يبتعدوا اجتماعياً بسهولة على مدار يوم كامل شخصيًا بدون بريد في وكان لديهم ما لا يقل عن ثلاث رسائل بريدية تخبرني بكيفية القيام بالبريد في التصويت للانتخابات التمهيدية بالإضافة إلى الاقتراع الأساسي في رسالة بريد باهظة الثمن	Voters in my area could easily socialize over the course of a whole day in person without mail in and had at least three mailings telling me how to do mail in a primary vote plus a primary ballot in an expensive mail
NEGATIVE	أنا لا أخجل لأن الأمريكيين لم يفعلوا شيئًا خاطئًا لست غاضبًا لأن الفيروسات معروفة بقتل الناس عبر تاريخ البشرية وهذا أيضًا سيمر عندما يبدأ مساره وفي الوقت نفسه حاول اتباع الإرشادات وهي نظافة أقنعة المسافات الاجتماعية	I'm not ashamed because Americans did nothing wrong I'm not angry because viruses have been known to kill people throughout human history and this too will pass when it runs its course and at the same time try to follow the guidelines which are clean social distancing masks
NEGATIVE	تعال وانطلق وأخبر كل شخص على الشاطئ بمسافة اجتماعية بالطبع لن تكون مضيعة للمساحة	Come on go and tell everyone on the beach social distancing of course it won't be a waste of space
POSITIVE	فعل رئيس بلدية لوس أنجلوس لكنه بالطبع قال للمسافة الاجتماعية لكنه بالطبع كان جزءًا من حدث احتجاجي لم يكن فيه الناس تباعدًا اجتماعيًا	The mayor of LA did but of course he said social distancing but of course it was part of a protest event where people weren't social distancing
NEGATIVE	بالطبع هذه الطريقة التي ستدور بها بغض النظر عن الحقيقة هي أن يلعبون برفاهية الملايين من الأعمال الصغيرة والأطفال خارج المدرسة للحفاظ على التعافي بعيدًا	Of course that's the way it's going to play out regardless of the fact that they play with the luxury of millions of small businesses and out-of-school kids to keep recovery at bay.
NEUTRAL	بالطبع سوف أقوم بالتدريس في خريف هذا العام لكنني أريد أن أشير إلى أنه في اليوم السابق لفصلنا عن التعلم عن بعد فتحت طالبة في الصف السادس فمها وقدمت لي جولي رانشر التي كانت موجودة بالفعل في ستة أفواه طلابية أخرى كانت ستحقق رقمًا قياسيًا قال	Of course I will be teaching this fall but I want to point out that the day before our distance learning class a 6th grader opened her mouth and introduced me to Julie Rancher who was already in six other students mouths that would have made a record he said
POSITIVE	إنني أتطلع إلى أن تكون ورش العمل هذه في مساحة تشارك فيها الأفكار التي تلعب وخلق كل شيء بالطبع بعيد اجتماعيًا ولن يكون بدون مسافة قصيرة	I am looking forward to these workshops being in a space where you share the ideas that play and create everything of course socially remote and it will not be without a short distance
NEGATIVE	دعنا ندق على أبوابهم الأمامية ونطرح كلمة وجهًا لوجه وقاتلني هو الوجه الأسود والسمرار على مسافة متر بالطبع فإن تدويناتي اللفظية قاسية	Let's knock on their front doors and say a word face to face and fight me is the black and tan face a meter away Of course my verbal posts are harsh
POSITIVE	تناول الطعام وحافظ على سلامتك استمتع بأشهى المأكولات من مسافة على كل طاولة في المتجر كل ما تحتاجه الآن هو اختيار مكان الجلوس امسح رمز الاستجابة السريعة بالكاميرا الخاصة بك وهذا سينقلك تلقائيًا إلى قائمة الطلبات الخاصة بنا في وبالطبع المطعم	Eat and stay safe Enjoy delicious food from a distance at every table in the shop All you need now is to choose where to sit Scan the QR code with your camera and this will automatically take you to our menu of orders in and of course the restaurant
POSITIVE	الآن أكثر أهمية من أي وقت مضى نهج د بروكس لبناء المجتمع للدورات التدريبية عبر الإنترنت ودورة اقتصاديات الابتكار الخاصة بها تثبت أن المشاركة يمكن أن تمتد لمسافة فعلية اقرأ المزيد القائمة الكاملة لجوائز أعضاء هيئة التدريس	Now more relevant than ever Dr. Brooks' community building approach to online courses and her Innovation Economics course proves that engagement can stretch a real distance Read More Full List of Faculty Awards
NEUTRAL	شعوري بالبعد عن عائلتي أصدقائي اليوم منذ انتقالي إلى الشمال الغربي من الجنوب الشرقي تعني الحياة أنني حصلت على رؤيتهم بانتظام عندما أسافر للعمل بالإضافة إلى أنها بدأت تمطر بالطبع	I feel far from my family my friends today since I moved to the northwest from the southeast life means I get to see them regularly when I travel for work plus it started raining of course
POSITIVE	احصل على هوية آمنة وصحية يا شباب عقم وحافظ على مسافة اجتماعية وبالطبع ارتد قناعًا ونعم تعانق الله حفاز في	Have a safe and healthy identity guys sterilize and keep social distance and of course wear a mask and yes hug God hafiz in
NEUTRAL	إذا كنت ترتدي قناعك مع الحفاظ على مسافة فمن المفترض ألا يكون هناك ما يدعو للقلق حتى لو فعل الآخرون القناع ما لم تفعل الأقنعة بالطبع ما يقولون إنها ستفعله وفي هذه الحالة لا يوجد فرق عندما يتصاعد موسم الانفلونزا	If you wear your mask and keep your distance then there shouldn't be any cause for concern even if other people do the mask unless of course the masks do what they say they will in which case it makes no difference when flu season escalates
NEUTRAL	المفتاح بالطبع هو أن على الجميع ارتدائها وأن الاحتياطات الأخرى يتم تكريمها أيضًادمر بنك الاحتياطي الفيدرالي في بورتلاند الخيام الطبية ورش الغاز المسيل للدموع على الإمدادات التي شاهدت بها أشخاصًا يتدفقون بالغاز بأعينهم وأنوفهم يبحثون عن مسافة قبل تمزيق الأقنعة	The key, of course, is that everyone has to wear them and that other precautions are also being honored The Portland Fed destroyed medical tents and sprayed tear gas on supplies I watched people gasp with their eyes and noses looking for a distance before ripping off the masks
POSITIVE	أنا متأكد من أن هذا يمكن أن يؤخذ على محمل الجد من قبل ولكن سيكون ملعب الجولف مكانًا مثاليًا للخروج من الفندق والبقاء عاقلاًكثرة المسافة بين اللاعبين هي مشكلة أكبر في الطائرات الجوية والنوادي الصغيرة مثل الغرف أو حتى الفندق نفسه	I'm sure this can be taken seriously before but the golf course would be a perfect place to get out of the hotel and stay sane too much distance between players is a bigger problem with air planes and smaller clubs like rooms or even the hotel itself
NEUTRAL	بالطبع أقول بمسافة واشمئزاز	Of course I say with distance and disgust
POSITIVE	بالطبع يجذب أطفالي على الفور فتاة صغيرة تتضور جوعًا للفتيات للعب مع أخ صغير فقط في المسبح يريد أطفالي معرفة كيفية التواصل الاجتماعي معها لا يسعل العطس أو البصق أو الصراخ في وجه أي شخص 🤞 يعمل الكلور سحر	Of course my kids immediately attract a starving little girl for girls to play with just a little brother in the pool My kids want to know how to socialize with her Not coughing, spitting, or yelling at anyone 🤞 Chlorine works magic
POSITIVE	آه بالطبع كنا طيارين حدث نفس الشيء في الحفلات الموسيقية التي لم يتمكنوا من تبرير العربات إما تكبدوا خسارة مالية على الطيارين بالنظر إلى المساحة التي كانت لديهم لإبعاد الناس عن الساحات وقاعات الموسيقى والمسارح وصناعة الموسيقى الحية في خطر	Ah of course we were pilots the same happened at concerts they couldn't justify the gigs either they incurred a financial loss to the pilots given the space they had to keep people away from arenas and concert halls and theaters and the live music industry is in danger
POSITIVE	لقد حصلت على المسار والمسافة ههه	I've got the track and the distance haha
NEUTRAL	تخميني هو المشرفون على والأصدقاء ولكن بالطبع بمجرد رحيله سوف يبتعدون عنه ويبدأون في انتقاده ومن يدري	My guess is the moderators and friends but of course once he's gone they'll walk away from him and start criticizing him who knows
NEGATIVE	هذا لأنه حتى عندما تتطلب الأقنعة لا ترتديها في المطاعم والحانات على الرغم من أنها لا تفعل أي مسافة اجتماعية هنا وهذا هو السبب في أن العمل في مطعم أو بار أمر خطير للغاية ولكن بالطبع لا يمكننا جعل الناس يطبخون وينظفون بعد أنفسهم	This is because even when it requires masks don't wear them in restaurants and bars even though they don't do any social distancing here and that's why working in a restaurant or bar is very dangerous but of course we can't get people to cook and clean after themselves
NEUTRAL	يوم التدريب التالي يوم الأربعاء أغسطس هو يوم التعلم الإلكتروني عن بعد تم إرسال جميع تفاصيل الوصول إلى الدورة إلى المديرين أية استفسارات يرجى الاتصال بفريق	Next training day Wednesday August is distance e-learning day All course access details have been sent to managers Any inquiries please contact our team
NEUTRAL	اركض في أو مشيًا أو اسلك المسافة الإجمالية لنظام النقل العام المرتفع في شيكاغو على مدار الأسابيع تعامل مع الأميال بمفردك أو قسّم وقهر مع صديق ركض سجل هنا	Run in, walk or take the total distance of Chicago's elevated public transit system over the weeks Deal with miles on your own or split and conquer with a friend Run Register here
POSITIVE	هذا هو تحذيرك لمدة ساعة للعرض كيف تتوقع مرح الضيوف المميزين وبالطبع مسافة متر واحد مع	This is your one hour warning to show how to expect the fun of discerning guests and of course one meter distance with
NEGATIVE	بالطبع لن يفعلوا ذلك لأنهم كانوا مخطئين في تنظيم مسيرة تولسا وعدم الإصرار على المسافة بين الناس وارتداء الأقنعة لقد تراكموا جميعًا وجلسوا بجوار بعضهم البعض تذكر أبدًا عدم تحمل مسؤولية أي شيء قام به في حياته دائمًا شخص آخر	Of course they wouldn't because they were wrong to organize a Tulsa rally and not insist on social distancing and wearing masks They all piled up and sat next to each other Remember never to take responsibility for anything he's done in his life always someone else
POSITIVE	بالطبع هم أيضًا أكثر عرضة لخطر الإصابة بـ ولكن مع انتشار منخفض بشكل عام اختبار جيد لمسافة النظافة وما إلى ذلك الفوائد من الزيارات التي لا تفوقها بوضوح المخاطر	Of course they are also more at risk of infection but with generally low prevalence Good testing of hygiene distance etc. The benefits of visits do not clearly outweigh the risks
NEGATIVE	بالطبع يقول نعم لكنه سيوافق أيضًا على إعلان لشهور أمبير بعد فوات الأوان مقتنعًا بأن ورقة رابحة لجهاز الكمبيوتر بعد كانت مسافة أقنعة مضحكة وما إلى ذلك لم تكن ضرورية مما أدى إلى إنشاء فيلم مرعب لنا فشل لا داعي له القتلى دمر الاقتصاد	Of course he says yes but he'd also agree to an ad for months & hindsight convinced that trump computer after distance funny masks etc were not necessary creating a horror movie us needless failure the dead ruined the economy
POSITIVE	يا إلهي بالطبع كبار السن هم أفضل جزء في مجتمعنا فهم يمتلكون كل التاريخ والمعرفة لكنني لا ألتزم بقواعد أو أقنعة القفل الجديدة الخاصة بمانشستر والمسافة الاجتماعية والابتعاد عن كبار السن بشكل واضح	Oh my gosh of course seniors are the best part of our society they have all the history and knowledge but I'm not sticking to the new Manchester lockdown rules or masks and social distancing and clearly staying away from seniors
POSITIVE	يمكنني أن أعدك إذا التقينا سأحتضنك سيحدث ذلك ببساطة ما لم تكن تريد ذلك بالطبع وفي هذه الحالة سأقف على مسافة مريحة وأعطيك إيماءة مهذبة	can promise you if we meet I'll hug you It'll just happen unless you really want to, of course, in which case I'll stand at a comfortable distance and give you a polite nod
POSITIVE	دورة مجانية للتعليم عن بعد للمعلمين احصل على الكثير من النصائح العملية والأفكار أمبير الموارد لوضع خطة للتعلم عن بعد تتضمن الدورة قوالب دروس تعليمية تخطيط مستندات أمبير أكثر من ساعات من لقطات الفيديو مع المدرب	FREE Distance Learning Course for Educators Get Plenty of Practical Tips & Ideas & Resources for Creating a Distance Learning Plan Course Includes Lesson Templates Planning Documents & Over Hours of Video Clips with the Instructor
NEUTRAL	أي فكرة عن الأماكن التي ستتسكع فيها فقط حتى أتمكن من الحفاظ على مسافة بعيدة بالطبع	Any idea where to hang out just so I can keep my distance of course
NEUTRAL	الاحتجاج الكاذب في الهواء الطلق مع ارتداء القناع لم يتسبب في ارتفاع حالات البيض عقد الأحداث في الأماكن المغلقة وأمبير فتح القضبان والمطاعم ولديه بالطبع رفض ارتداء الأقنعة أمبير المسافة شجع الجمهوريون كل الأشياء التي تدفع الحالات فعليًا	Outdoor False Protest With Mask Wearing Hasn't Caused White Cases To Rise Holding Events Indoors & Opening Bars & Restaurants And Of Course He Has Refusal To Wear Masks & Distance Republicans Encourage All Things That Actually Drive Cases
NEUTRAL	قادم إلى مدينتي في فلوريدا اليوم هو ذاهب إلى حملة لجمع التبرعات في ملعب للجولف على مسافة قريبة من منزلي ربما سأحاول الحصول على صورة أو	Coming to my town in Florida today is going to a fundraiser at a golf course within walking distance of my house maybe I'll try to get a picture or
NEUTRAL	بالطبع يمكننا ارتداء قناع والتحقق من المسافة	Of course we can wear a mask and check the distance
POSITIVE	آخر يوم سبت لي مع سام هو يوم السبت هذا وسيكون لدي رسالة لجميع الأطفال الذين يستعدون للتعلم عن بعد وبالطبع سأكون مباشرًا وسأقوم بالصراخ وكل هذه الأشياء الممتعة	My last Saturday with Sam is this Saturday and I'm going to have a message for all the kids who are getting ready for distance learning and of course I'll be live and I'm going to scream and all that fun stuff
POSITIVE	بالطبع كنت هنا منذ البداية ولكني كنت دائمًا متحفظًا بشأن دعمهم من مسافة كانوا صغارًا جدًا ويبدو أنهم خائفون حقًا في ذلك الوقت	Of course I've been here from the start but I've always been reticent about supporting them from a distance they were so young and they seemed really scared at the time
POSITIVE	لماذا لا يقومون فقط بتمديد التصويت الشخصي لمدة أسبوع يسبق الانتخابات أقنعة المسافات الاجتماعية وما إلى ذلك يمنح الجميع الوقت الكافي للوصول إلى صناديق الاقتراع وتوزيع حركة المرور على مدار الأسبوع هذا أكثر من كافٍ وإلا طبّق للاقتراع الغيابي	Why don't they just extend in-person voting a week before the election, social distancing masks, etc., give everyone enough time to get to the polls, and distribute traffic throughout this week is more than enough otherwise apply to absentee voting
POSITIVE	إن التحذير العادل للمدربين هم أكثر دراية بالطبع ولكن على الأقل بالنسبة لي هو العثور جزئيًا على المسافة والسرعة التي يمكنك الحفاظ عليها دون بذل الكثير من الجهد بعد أيام منفردة في الأسبوع حيث عملت بشكل أكبر بالنسبة لي لجعل يومي أطول ببطء	Fair warning to coaches are more knowledgeable of course but at least for me is to partially find the distance and pace you can maintain without putting in too much effort after solo days a week as it worked harder for me to slowly make my day longer
POSITIVE	بالطبع يستدعي الأمر ويكتب بعضنا رسائل أخرى إذا كانت الأمور تتقدم على الرغم من أن المسافة الطويلة لأي نوع من العلاقات لا تناسب الجميع ستكون الدقة دائمًا في ذلك الوقت يسأل أحدهم متى سنلتقي ولكن في أوقات كهذه أعتقد إنه أفضل	Of course it calls and we write each other other letters if things are progressing though long distance for any kind of relationship doesn't suit everyone the accuracy will always be at that time someone asks when are we going to meet but at times like this I think it's better
POSITIVE	لقد كنا متحمسين للغاية لاستضافة فريق ساعة سعيدة بعد ظهر أمس حيث يمكننا الاستمتاع بأشعة الشمس والاسترخاء كمجموعة نحب التسكع معًا على مسافة آمنة بالطبع والاحتفال بكل ما تمكنا من تحقيقه حتى خلال هذه الأمور غير المسبوقة مرات	We were so excited to host a happy hour team yesterday afternoon where we can enjoy the sunshine and relax as a group we love to hang out together at a safe distance of course and celebrate all that we have been able to achieve even during these unprecedented times
POSITIVE	عندما تقترب من سينتراليا سيصطحب والدي لمقابلتك على مسافة مقبولة اجتماعيًا بالطبع معجب كبير ببرنامج	When you get close to Centralia my dad will be escorted to meet you at a socially acceptable distance of course a big fan of
POSITIVE	كيف تقيم المسافة الاجتماعية بشكل صحيح مع كأس من الأيرلندي مفتاحه بالطبع استمتع بعطلتك الأسبوعية 🥃	How to properly assess social distance with a glass of Irish its key of course Enjoy your weekend 🥃
POSITIVE	احتفلت سيدات آدا المتأخرة في أونتاريو بكندا بالذكرى السنوية العاشرة وكيف تتباعد القبعات الحمراء اجتماعيا بطريقة مسؤولة تسأل لماذا من خلال إبقاء الأفعى متباعدة بالطبع تقول الملكة لوسيا	Late Ada Ladies in Ontario, Canada celebrated their 10th anniversary and how the Red Berets diverge socially in a responsible way Asking why by keeping the snake apart Of course Queen Lucia says
NEUTRAL	نعم لن أشترك في دورة اللغة الخاصة بي في الخريف ما لم يكن لديّ مشاعر مختلفة إذا كانت على مسافة قريبة ولكن وسط لندن و يجب أن تحصل على الأنبوب	yes i will not take my language course in the fall unless i have different feelings if it is in walking distance but central london and you should get the tube
POSITIVE	التعلم عن بعد دورة دبلوم الأمناء القانونيين انظر و	Distance Learning Legal Secretaries Diploma Course See and
NEGATIVE	لا يعني التعلم عن بعد أنك لا تزال غير قادر على التواصل مع طلابك أتحدث عن هذا وأكثر في المقرر الدراسي القادم عبر الإنترنت	Distance learning doesn't mean you still can't communicate with your students I'll talk about this and more in the next online course
POSITIVE	أعتقد أن المناصب الأكاديمية في المملكة المتحدة آمنة تمامًا مع نقص تيريزا في جميع أنحاء العالم في أكاديميين لأنه الشيء الوحيد هو أننا لا نستطيع حقًا تعليم كل شيء مع الحفاظ على المسافة وكيف عطل الوباء المواضع على نطاق واسع بالطبع	think academic positions in the UK are quite safe with Theresa worldwide shortage of academics because the only thing is we can't really teach everything while keeping distance and how the pandemic has disrupted the placement on a large scale of course
POSITIVE	الكثير من الاختبارات لفيروس لا تظهر عليه أعراض حتى بالنسبة للبعض علينا جميعًا أن نبتعد عن المجتمع ونرتدي قناعًا لماذا نختبر كثيرًا دع مناعة القطيع تأخذ مجراها مع معدل البقاء على قيد الحياة	Lots of tests for a virus that is asymptomatic even for some We should all stay away from society and wear a mask Why do we test so often Let herd immunity run its course with survival rate
POSITIVE	شهادة متقدمة في المدقق الداخلي في الشحن مع التقديم قبل سبتمبر للحصول على خصم	Advanced Certificate in Shipping Internal Auditor with submission before September for a discount
NEGATIVE	المقاومة الفعالة للإصابة بالمرض هي مزيج من الأشياء بما في ذلك غسل اليدين بالقناع وبالطبع الحفاظ على مسافة كتبت ذلك لأنني للأسف رأيت أشخاصًا يبدو عليهم الحيرة عند ذكر غسل اليدين بشكل متكرر	Effective resistance to getting sick is a combination of things including washing hands with a mask and of course keeping a distance I wrote that because unfortunately I've seen people who seem confused at the mention of frequent hand washing
NEUTRAL	يحتاج العقلاء فقط إلى الحفاظ على مسافة بينهم وترك الداروينية تأخذ مجراها	Rational people just need to keep their distance and let Darwinism take its course
POSITIVE	تخلص من قبعة الطهاة واحصل على قناع للوجه حان الوقت للطهاة للعودة إلى المطبخ على مسافة آمنة بالطبع	Ditch your chef hat and get a face mask It's time for the chefs to head back to the kitchen at a safe distance of course
POSITIVE	أنا رجل فنلندي أعيش في إسبانيا فخور بالناس هنا فخور بالخبراء لقد ارتكبت الأخطاء بالطبع ولكن الدروس تعلمت عودة الحياة إلى طبيعتها حيث يحترم الناس الأقنعة والمسافة الاجتماعية حسنًا ليس تمامًا ولكن على أي حال النقطة هي أن أوروبا وآسيا مختلفة تمامًا عننا	I'm a Finnish man living in Spain proud of the people here proud of the experts I made mistakes of course but lessons learned Life is back to normal where people respect masks and social distancing Well not quite but anyway the point is that Europe and Asia are very different from us
NEGATIVE	بدأ الفصل اليوم في مركز الشر للأطفال الذين يرغبون في التجارة الجيدة وفهم كيفية عمل الأسواق بشكل كبير حيث ينتهي الحريق في سلة المهملات ذات الرائحة الكريهة مع الحفاظ على مسافة قدم بالطبع	The class started today at the center of evil for kids who want to trade well and understand how the markets work so much that the fire ends up in the smelly trash while keeping a foot distance of course
NEGATIVE	نعم بالطبع لقد وافقت بالفعل على كل هذا فمن الواضح أنني أضفت شيئًا متساويًا في الوضوح إذا كان على الجانب المقلق لا يبدو أن هناك نظامًا مستقرًا الآن تم إنشاء اثنين تقريبًا في كوارث مروعة وهذا يكفي لرفع الحاجب لتحقيق بعض المسافة	Yes of course I have already agreed to all of this I obviously added something equal in clarity If on the worrisome side there doesn't seem to be a stable system now almost two have been created in horrific disasters and that's enough to raise an eyebrow to achieve some distance
POSITIVE	سطوع شمس ديفون اليوم مهيأ تمامًا لأبطال النادي في الصباح عمل رائع من قبل بول والفريق شكرًا على المشي لمسافة المسافة الاجتماعية استمتع بعطلة نهاية أسبوع رائعة من الجميع في	Devon's sunshine today perfectly set up for the club champs in the morning Great job by Paul and the team Thanks for the social distancing Have a great weekend everyone at
POSITIVE	عطلة نهاية الأسبوع بالطبع على الطريق مع سباق العدو لمسافات أقصر يوم السبت وسباق الطول الكامل يوم الأحد	The weekend is of course on the road with a shorter-distance sprint on Saturday and a full-length race on Sunday
POSITIVE	ارتدِ ابتسامة واترك موقفًا إيجابيًا ودع الطبيعة تأخذ مسارها بعيدًا عن روتين راحة الروبوت هذا وعيش قليلاً	Put on a smile, leave a positive attitude and let nature take its course Away from this robot comfort routine and live a little
POSITIVE	التالي في السباق هو العداء الخارق بات رماد الذي يتطلع للفوز بسباق الملك جورج ستيكس للعام الرابع على التوالي والخطر الرئيسي سيكون المهرة ليبرتي بيتش البالغة من العمر ثلاث سنوات والتي تفوز بالدورة والمسافة وتحمل أقل من باوند	Next in the race is super runner Pat Ash, who is looking to win the King George Stakes for the fourth year in a row and the main danger will be three-year-old filly Liberty Beach, who wins the course and distance and carries less than a pound.
POSITIVE	بالطبع أتفق معك تمامًا من الواضح أن من لا يريد قضاء الوقت مع الآخر المهم ولكن يمكن أيضًا العثور على الحب من خلال المسافة ويصبح شيئًا جميلًا	Of course I totally agree with you It is clear that not only does not want to spend time with their significant other but love can also be found through distance and become a beautiful thing
POSITIVE	ساحرة انظر إلى الصورة التي تدور حولها تلك المسافة الدعوة إلى القتل هي بالطبع طريقة رائعة لإثبات نقطة ما	Witch Look at the picture around that distance A call to kill is of course a great way to prove a point
POSITIVE	أعرف العديد من العلاقات التي بدأت لمسافات طويلة وانتهى بها الأمر إلى العمل وإنتاج علاقة قوية ولكن ما زالت ليست مثالية على الإطلاق ولا يزال الهدف النهائي بالطبع إنهاء المسافة الطويلة في أقرب وقت ممكن	I know many relationships that started long distance and ended up working and producing a strong relationship but still not perfect at all and the end goal is still of course ending the long distance as soon as possible
NEGATIVE	بالطبع بمجرد أن يتم القبض عليك يجب أن أبتعد بنفسي هذا منطقي لا أعتقد أنه فعل ذلك لدقيقة واحدة لأنه لم يكن مشاركًا في الشارع	Of course, once you get caught, I have to walk away myself, that makes sense. I don't think he did that for a minute because he wasn't involved in the street.
NEGATIVE	أسوأ جزء من ارتداء القناع في الأماكن العامة هو عندما أرى أحد معارفه غير الرسميين وأعلم أنهم لا يستطيعون رؤية ابتسامتي أشعر وكأنني مضطر إلى المبالغة في التملص من خلال التملق بشكل أساسي عليهم عن بعد بالطبع	The worst part of wearing a mask in public is when I see a casual acquaintance and I know they can't see my smile I feel like I have to overdo it by basically flattering them at a distance of course
POSITIVE	يمكنك أن تنظر إليه غدًا من مسافة اجتماعية بالطبع	You can look at it tomorrow from a social distance of course
POSITIVE	لقد فقدت وأتمنى نفس الشيء بالنسبة لك أيتها الملكة واستمتع بيومك فأنا أزور أقاربي مع عائلتي حاليًا إنه تقليد بالنسبة لنا لول ولكن الانتباه إلى المسافة الاجتماعية ووضع الأقنعة بالطبع	I'm lost and I wish the same for you Queen and enjoy your day I'm visiting relatives with my family now It's a tradition for us lol But pay attention to social distancing and wearing masks of course
POSITIVE	اشعر بالارتباك تمامًا وأنت جالس في الشمس مع من البار الذي بنيته لعيد الميلاد واحصل على مسافة اجتماعية بالطبع أكبر مشروع حتى الآن	Feel completely squashed sitting in the sun with the bar you built for Christmas and social distancing of course the biggest project yet
POSITIVE	إذا لم تكن قادرًا على الوصول إلى أحد مراكز التدريب الثلاثة المعتمدة لدينا فدعنا نحضر الفصل الدراسي إليك من خلال التعلم عن بعد اختر خيار التعلم أو ضع كتبًا دراسية لك في الشاي د اكتشف المزيد في	If you are unable to access one of our 3 approved training centers let us bring the class to you through distance learning Choose the learning option or put you textbooks in your tea Find out more at
NEGATIVE	التوصيات لا تزال ساريةتجنب الأماكن المغلقة المزدحمة وتجنب الحانات والبارات ما لم يكن لديها جلوس في الهواء الطلق ملتصقة بالوجبات السريعة لا تبقى في مكان ضيق مع وضعها لفترة طويلة بالطبع ارتداء الأقنعة تحافظ على المسافة أمبير تغسل اليدين	Recommendations still apply Avoid crowded enclosed spaces and avoid pubs and bars unless they have outdoor seating attached to fast food Don't stay in confined spaces with long standing Of course wear masks keep distance & wash hands
POSITIVE	كانت العلاقة الأكثر إشباعًا وصدقًا وأطول مدة مررت بها على الإطلاق هي مسافة طويلة بالطبع كانت تواجه تحدياتها ولكن الأمر يعود إلى الأفراد ومدى صعوبة استعدادهم للعمل من أجلها	The most fulfilling, honest and longest relationship I've ever had was a long distance of course it had its challenges but it's up to the individuals and how hard they are willing to work for it
POSITIVE	أريد إخراج القمامة من منزلي لكن قبل أن أضعها في العلب أريد رشها في العلب لكنني لا أريد رشها في منزلي لأن عصير القمامة هو 🤢 لذا سأحتاج إلى دحرجتها لمسافة جيدة الآن يجب أن أسحب خرطوم الماء عبر مسار عقبة للقيام بذلك	want to get the trash out of my house but before I put it in the cans I want to spray it in the cans but I don't want to spray it in my house because the trash juice is 🤢 so I'll need to roll it a good distance now I have to pull the water hose through an obstacle course to do that
POSITIVE	هذا بالطبع موجود ولكن حتى أنني كنت لا أزال متراجعًا لأنه لم يبتعد بنفسه عن ذلك فهو يتابع ترامب بالكامل	This of course exists but even I was still holding back because he didn't stray himself from that he's following Trump completely
NEUTRAL	يقول موظفو إن عدم المساواة في الأجور في القطاع العام يخططون لاحتجاج في أغسطس في إدنبرة سيحضر أعضاء المحليون بقيادة من الضروري أن يحافظ المتظاهرون على مسافة فعلية مترًا طوال فترة الحدث	Public sector pay inequality employees say they plan a protest in August in Edinburgh that will bring members of local leaders led
POSITIVE	يسعدنا أن نعلن عن إعادة فتح جميع مواقع الخاصة بنا رسميًا لتناول الطعام في المطعم تفضل بزيارتنا اليوم ونحن على استعداد للترحيب بك مرة أخرى بأذرع مفتوحة على مسافة اجتماعية بالطبع	We are pleased to announce that all of our locations are officially reopening for dining in the restaurant visit us today and we are ready to welcome you again with open arms at social distance of course
NEUTRAL	يقول موظفو إن عدم المساواة في الأجور في القطاع العام يخططون لاحتجاج في أغسطس في إدنبرة سيحضر أعضاء المحليون بقيادة ومن الضروري أن يحافظ المتظاهرون على مسافة فعلية مترًا طوال فترة الحدث	Pay inequality in the public sector is planning a protest in August in Edinburgh that will be attended by local members led and it is essential that protesters maintain a physical distance of one meter for the duration of the event, staff say
NEUTRAL	يمكننا الحفاظ على مسافة متر من المنصة إلى الصف الأمامي من الكراسي إذا أعدنا فتحها فلن أرتدي قناعًا للتبشير وقيادة العبادة سأرتدي واحدًا عند الاختلاط بصراف آلي مسافة بالطبع قبل وبعد	We can maintain a meter distance from the podium to the front row of chairs if we reopen it I will not wear a mask to preach and lead worship I will wear one when mingling with an ATM Distance of course before and after
POSITIVE	يسعدنا أن نعلن عن إعادة فتح جميع مواقع الذكية الخاصة بنا لتناول الطعام في المطعم لدينا جميع تدابير السلامة الخاصة بنا في مكانها الصحيح ونحن على استعداد للترحيب بك مرة أخرى بأذرع مفتوحة على مسافة اجتماعية بالطبع 🥓	We are excited to announce that all of our Smart Dining locations have reopened, we have all our safety measures in place and we are ready to welcome you back with open arms at a social distance of course 🥓
NEGATIVE	خشب جيد مرة أخرى عكس هنا مع و كلاهما له شكل صلب على مسار الأرض والمسافة التي يتمتع بها بالتعادل الصعب على الرغم من أنه قد يكون من الصعب التغلب على	Good wood again reverse here with and both have a solid shape on the ground track and the distance they have a hard draw although it can be hard to beat
POSITIVE	دخول لـ ® مستشعر المسافة بمستشعر الألوان واستخدام شاشة المحور وبالطبع تأثيرات صوتية إضافية لقليل من الدراما	Entry to ® Color Sensor Distance Sensor, use of the Pivot Screen and of course additional sound effects for a bit of drama
POSITIVE	من مسافة القمر الصناعي بالطبع سيكون الحل الحقيقي هو التخلص من التداول بالميكروثانية تمامًا لأنه ليس فقط ليس منفعة اقتصادية بل إنه في الواقع ثبت أنه ضار بالمستثمرين العاديين ولكن هذه مناقشة مختلفة	From a satellite distance of course the real solution would be to get rid of microsecond trading altogether because not only is it not an economic benefit but in fact it has been shown to be harmful to normal investors but that's a different discussion
POSITIVE	بالطبع هناك فائدة أقل تسمى درجة المخاطرة وتعتمد على المسافة ومستوى التنفس من بين أشياء أخرى لاحظ أيضًا أنه إذا ارتديت قناعًا في الداخل أو في الخارج فسيؤدي ذلك إلى تقليل مصلحتك أكثر من المنجم	Of course there is a lower benefit called the degree of risk and it depends on the distance and level of breathing among other things Also note that if you wear a mask indoors or outdoors it will reduce your benefit more than mine
POSITIVE	إن أبحاث الفعالية في التعليم عن بعد عميقة ومختلطة علاوة على ذلك انتقل المجال إلى حد كبير إلى دراسة ما يجعل على وجه الخصوص دورة تدريبية جيدة عبر الإنترنت تعرف على كيفية قيام منفذ إعلامي بتشغيل مقال لا يتضمن قيام الكاتب ببعض الواجبات المنزلية	Effectiveness research in distance learning is deep and mixed moreover the field has largely moved to study what makes in particular a good online course Learn how a media outlet runs an article that doesn't involve the writer doing some homework
POSITIVE	يبدو أن جين بيلبو باج والسيد جت سكي يريدان إما أن يكونا تماثيل أو سجاد اليوم في الجو الحار ما إذا كانت القطط السوداء الصغيرة لا تتحرك أبدًا عن قصد ما لم تكن الحشرة على مسافة قريبة بالطبع زجاجة زرقاء لذيذة جدًا	Jane Bilbo Bag and Mr. Jet Ski seem to either want to be statues or carpet today in the hot weather What if the little black cats never move on purpose unless the insect is within walking distance Of course a very tasty blue bottle
NEUTRAL	بالطبع قصدت أن يكون الموسم الماضي تحت قيادة الخزاف فيلت كان رقمًا بينما كان هو ولا الموسم الذي انتهى لتوه بالطبع كان رقم وودمان كان رقمًا بمسافة	Of course I meant that last season under Potter Felt was a number when he was and neither the season that had just finished Of course Woodman's number was a distance number
POSITIVE	باختصار مساحة الأيدي والوجه قبل أن تغسل يديك وتغطي وجهك في الإعدادات التي ذكرناها وتحافظ على مسافة بينك وبين الآخرين حيث لا تعرفهم وتتواصل معهم لأول مرة وبالطبع	In short, the area of hands and face before you wash your hands and cover your face in the settings we mentioned and keep a distance between you and others where you do not know them and communicate with them for the first time and of course
NEGATIVE	هذه هي الطريقة التي تنتهي بها الكثير من العلاقات عن بُعد أيضًا بالطبع قام بعمل للجميع ولا أعتقد أنني سأحصل على واحدة على الإطلاق ولكن يمكنهم العمل فقط لأنه لم يكن الأمر كذلك بالنسبة لك لا يعني ذلك لن يكون لأشخاص آخرين	This is how a lot of remote relationships end too of course it did work for everyone and I don't think I'll ever get one but they can work just because it wasn't for you it doesn't mean it won't for other people
NEGATIVE	هل أنت مجنون أنت لا تعرفنا بالطبع نحن نتباعد اجتماعيًا لا نختلق الأعذار للخطأ الذي يحدث دعنا نرى كيف ستشعر إذا كانت عائلتك هي من تجاوزت الجاهل مثل البقية	Are you crazy You don't know us Of course We socialize We don't make excuses for what's going wrong Let's see how you would feel if it was your family that got past the ignorant like the rest
POSITIVE	أفضل مسار للعمل هو تجاهل نصيحة الحكومة والقيام بما تعتقد أنه آمن اخرج فقط عند الضرورة وارتداء الأقنعة حتى في الخارج إذا كانت المسافة مزدحمة عندما تكون في حديقة المنزل حاول أن تحافظ على نفسك وأحبائك في أمان قدر الإمكان	The best course of action is to ignore government advice and do what you think is safe Go out only when necessary and wear masks even outside if it is crowded when you are out in the garden Try to keep yourself and loved ones as safe as possible
NEUTRAL	يمكنك العثور على تقاويم دورات اللغة والثقافة عن بعد على صفحات الدورة	You can find calendars of distance language and culture courses on the course pages
POSITIVE	وبالطبع أقنعة ومسافة أريد أن أتحدث عن الأقنعة أنا مبشر للأقنعة نرتديها في أي وقت نكون فيه بالداخل بالقرب من أشخاص آخرين مما يعني في هذه المرحلة متاجر البيع بالتجزئة فقط أو عند التقاط الطلبات الخارجية	And of course masks and distance I want to talk about masks I'm an evangelist for masks we wear anytime we're indoors near other people which at this point means retail stores only or when picking up takeout
POSITIVE	طلب سيدي لدورة ليسانس الحقوق مع المراسلات أو عبر الإنترنت أو دورة التعلم عن بعد للشركات المهنية أو الشباب العامل لمهارات أفضل في الهند الجديدة	Sir request for LLB course with correspondence or online or distance learning course for professional companies or young working people for better skills in new India
POSITIVE	في حفل تخرج عن بعد اجتماعيًا وفاة ضباط الدورة التدريبية لعمليات الطيران من كلية الدفاع للعمليات الجوية والفضائية	At a socially remote graduation ceremony, the officers of the Aviation Operations Training Course from the Defense College of Air and Space Operations passed away
NEUTRAL	كيف تعاونت مع زملائك عن بعد هذا العام اقرأ المزيد عن المشروع النهائي للدورة التدريبية	How did you collaborate with your colleagues remotely this year Read more about the course's final project
POSITIVE	لذلك لا يُسمح بالمشجعين في حيث سيكون من السهل للغاية إبعاد المتفرجين حول مضمار سباق كبير إذا كان لديك عدد محدود ومع ذلك فإن سباق الخيل في مسار صغير لا بأس به أن يكون لديك حشد من المتبرعين إلى حزب المحافظين وهو إيجار كبير بما يكفي لعشاق سيارات	So fans are not allowed in as it would be very easy to drive spectators around a large racetrack if you have a limited number however a horse racing on a small track is ok to have a crowd of donors to the Tory and rent big enough for a car enthusiast
NEUTRAL	تقدم استشارة الخاصة بالدورة المدرسية عبر الإنترنت وجهاً لوجه وجهاً لوجه مجموعات المدارس المؤسسات	Offers online and face-to-face online school course counseling for groups of schools and institutions
POSITIVE	لا أفهم لماذا لا نسمح للناس عددهم قادر على التواصل الاجتماعي تمامًا في ملعب الجولف بحضور بطولة الجولف لبيع التذاكر بالمزاد لكل فرد والتبرع بكل سنت إلى	I don't understand why we don't allow people as fully socially able on the golf course to attend a golf tournament to auction tickets to everyone and donate every cent to
NEGATIVE	ترغب في تطوير مهاراتك سواء في العمل أو القدرات الشخصية يمكن لدورة مهارات الاستشارة الخاصة بنا أن تزيد من معرفتك وفهمك للموضوع هذه الدورة ممولة بالكامل وتقدم على المستوى الوطني	Would you like to develop your skills either in business or personal abilities Our Counseling Skills course can increase your knowledge and understanding of the topic This course is fully funded and offered at the national level
POSITIVE	قد يكون أيضًا على قيد الحياة إذا ارتدى هو والأشخاص من حوله أقنعة وابتعدوا جسديًا عن بعضهم البعض ولكن بالطبع قام فريق حملة ترامب بإزالة ملصقات لا تجلس هنا على المقاعد لضمان المسافة بين الحاضرين ولكنك تعرف كل شيء عن ترامب	He might also be alive if he and the people around him wore masks and physically distanced themselves from each other but of course the Trump campaign team removed posters Don't sit here on the benches to ensure distance between attendees but you know all about Trump
NEUTRAL	زميل في دورة عن بعد 🤣 التنافس مع	A classmate in a distance course 🤣 Compete with
POSITIVE	أنا مؤمن بالتكاثر بسرعة مبكرة ومن ثم الأمر متروك للجرو إذا كان بإمكانه الجري لمسافة أم لا فإن التكاثر بسرعة مبكرة جدًا على خط السد والأب عادة ما يرمي الكلاب بسرعة مبكرة وهذا يفوزك بالسباقات فقط رأيي بالطبع	am a believer in early fast breeding and then it is up to the puppy if he can run a distance or not the breed very early speed on the dam line and the dad usually throws the dogs off fast early and that wins you races just my opinion of course
POSITIVE	أوه لقد عرضت لي جامعة ليستر حقًا أن أقوم بها دورة عبر التعلم عن بعد ومع ذلك ما زلت أدفع أكثر من كنت سأفعل ذلك وقد أجلس وشاهد مقاطع فيديو طوال اليوم 🤣	Oh the University of Leicester really offered me to do a course via distance learning and yet I still pay more than I would have been sitting and watching videos all day 🤣
POSITIVE	لم يقل كلمة واحدة حول السماح للفيروس بالانتشار بحرية بالطبع اغسل يديك اجتماعيًا ارتدِ القناع في المرافق الصحية وما إلى ذلك ولكن يبدو أن السويد تتبول على مناعة قطيعك ليست نظرية ضمان في الواقع وكذلك نيويورك نيوجيرسي وغيرها الدول ضربت بشدة في وقت مبكر	He didn't say a word about letting the virus spread freely of course wash your hands socially wear a mask in health facilities etc but Sweden seems to be pissing off your herd immunity is not a guarantee theory actually as well as New York New Jersey and other states hit hard early on
POSITIVE	تحدث في عالم ما بعد نهاية العالم ولكن الدقة لا تزال كثيرة الجمال فيها بالطبع تدمير الدقة ولكن فقط في الحقيقة كان في المسافة التي أظن أنها ستضطر إلى الذهاب إلى في نهاية المطاف فضلتي غالبًا ما يساء فهم الشخصية أو	It takes place in a post-apocalyptic world but accuracy is still a lot of beauty in it of course destroying accuracy but just in fact it was in the distance that I think it will have to go to in the end my favor is often misunderstood character or
POSITIVE	بحاجة إلى مساعدة في دورة الصف الدراسي كيف ستنظر الجامعات في دراسة التعلم الكامل عن بعد عبر الإنترنت مقارنة بالدراسة المدرسية بشكل عام تعطي الجامعات قيمة أقل للدورات التدريبية المكتملة عبر الإنترنت هل ستوضح النتيجة الدورة التدريبية المكتملة عبر الإنترنت أو التعلم	Need help with a classroom course How will universities consider studying a complete distance learning online compared to a school study In general universities give less value to courses completed online Will the result show the course completed online or learning
NEUTRAL	إذا كان هناك أي معلومات يمكنني تقديمها أعطني صيحة كانت الدورة التدريبية الخاصة بي عبارة عن مزيج من سنوات بدوام جزئي من بعض أضواء وبضعة أيام سبت في العام كان الباقي هو التعلم عن بعد الكثير من المسارات والتخصصات المختلفة	If there is any information I can give give me a shout out my course was a mix of part time years of some lights and a few Saturdays a year the rest was distance learning Lots of different tracks and specializations
POSITIVE	معلومات الكتاب المدرسي قم بتسليم الكتب المدرسية وكتب المكتبة الساعة صباحًا في حلقة الحافلة لن يكون هناك كتاب مدرسي التقط للتعلم عن بعد يمكن للطلاب الوصول إلى مواد الدورة المطلوبة على	Textbook information Hand in textbooks and library books at AM on the bus loop No textbook Pick up for distance learning Students can access required course materials at
NEGATIVE	إنه يعلم أنه عندما تصوت شخصيًا تكون قدرتك على المسافة الاجتماعية أقل بكثير مما ستكون عليه إذا كنت ستصوت عبر البريد يمكن لأي شخص معتوه اكتشاف ذلك باستثناء أنت بالطبع	He knows that when you vote in person your ability to social distance is much lower than it would be if you were voting by mail A moron could figure it out except you of course
POSITIVE	ما هو أفضل حل للتعلم عن بعد بالطبع وقت غير محدود للشاشة فقط أمزح المزيد من الأفكار الجديرة بالاهتمام هنا في هذه الحلقة الإضافية	What is the best solution for distance learning Of course Unlimited screen time Just kidding More worthwhile ideas here in this additional episode
POSITIVE	هل يمكنك مساعدتنا في الإجابة عن هذا السؤال كيف ستنظر الجامعات في دراسة التعلم عن بعد عبر الإنترنت مقارنة بالدراسة المدرسية بشكل عام تولي الجامعات اهتمامًا أقل للدورات التدريبية عبر الإنترنت هل ستوضح النتيجة الدورة التدريبية المكتملة عبر الإنترنت أو التعلم	Can you help us answer this question How will universities consider online distance learning study compared to school study In general universities pay less attention to online courses Will the result show the completed online course or learning
POSITIVE	ما عليك سوى القيام بتجربة تباعد الاجتماعي بعد ظهر هذا اليوم وأرى سنجابًا سأضع قناعي عليه وأقدم نفسي عن بعد بالطبع	Just do a social distancing experiment this afternoon and I see a squirrel I'm going to put my mask on and introduce myself from a distance of course
NEGATIVE	ثوان أبطأ من درجة ذات الدرجة الأدنى نفس المسار ركض نفس المسافة قبل ذلك بساعات في المستنقع وتعرف مطحنة الطريق الذي يجب أن تسلكه عندما يكون حمام الطين	seconds slower than a grade of lower grade same track ran the same distance hours earlier in the swamp Mill knows which route to take when the mud bath
NEUTRAL	نعم بالطبع من مسافة بعيدة	Yes of course from a distance
NEUTRAL	دورة العكس ستفتح مع التعلم عن بعد لشهر سبتمبر	The reverse course will open with distance learning for the month of September
POSITIVE	أسبوع آخر من التعلم عن بعد مكتمل وأشعر مرة أخرى أنني لم أتعلم شيئًا أعلم أنه ضرورة بسبب ولكن بالنسبة لمعظم الدورة التدريبية الخاصة بي فإننا نكافح حقًا لتعلم مثل هذا ويبدو أنه عيب كبير لأولئك الذين يحتاجون إلى اللياقة البدنية أثناء التعلم	Another week of distance learning complete and again I feel like I haven't learned something that I know is a necessity because but for most of my course we really struggle to learn like this and it seems like a huge disadvantage for those who need fitness while learning
POSITIVE	هناك الكثير من الأدلة على انتقال الهباء الجوي في المجتمعربما حدث ذلك في بعض الأماكن المغلقة المزدحمة على الرغم من وجود بعض الشكوك حول تلك التقارير ولكن لا يوجد دليل على الإطلاق على حدوثه في الهواء الطلق ولكن بالطبع يجب على الأشخاص أن يكونوا على مسافة اجتماعية	There is a lot of evidence of aerosol transmission in the community. It may have happened in some crowded indoor spaces although there is some skepticism about those reports but there is absolutely no evidence of it happening outdoors but of course people should be at a social distance
NEUTRAL	انضم إلينا من سبتمبر للحصول على دورة في علم الأحياء البشري احصل على مسافة من مسافة مريحة في منزلك استفسر عبر الإنترنت الآن	Join us from September for a course in Human Biology Get the distance from the comfort of your home Inquire online now
NEUTRAL	مدة الدورة القصيرة لصحة الأم والطفل أشهر برنامج الدراسة في عطلة نهاية الأسبوع وشهادة جائزة التعلم عن بعد اتبع هذا الرابط للحصول على التفاصيل والتقدم للحصول على مزيد من المعلومات اتصل أو	Duration of the Maternal and Child Health Short Course Months Weekend Study Program and Distance Learning Award Certificate Follow this link for details and to apply for more information Call or
POSITIVE	يجب على إجراء تصحيح كبير للمسار إذا أرادت الحصول على دعم واحترام أمريكي هندي أو دياس عليها أن تنأى بنفسها وتقطع عن المنظمات الجهادية المناهضة للهند	She must make a major course correction if she wants to gain the support and respect of Amerindian or Dias she must distance herself and cut off from the anti-India jihadist organizations
POSITIVE	لقد رأيت هذا في برنامج مع الذي استضافه يوم الجمعة الماضي وشاهده يستخدمه في الدورة التدريبية للنموذج ولكن لم أتمكن من العثور عليه بنفسي حتى الآن	saw this on a show with who he hosted last friday and watched him use it in his model course but haven't been able to find it myself yet
NEGATIVE	أنت تحب رؤيتها بالطبع لست مخطئًا في المرة الأخيرة التي تلقيت فيها قطة تسمى لقد تعلموا سريعًا أنني كنت على مسافة طعن	You love seeing it Of course I'm not wrong the last time I had a cat called They learned pretty quickly I was stabbing distance
POSITIVE	قراءة كتاب المسافة الاجتماعية بواسطة إرشادات بالطبع	Reading social distance book by course instructions
POSITIVE	هذه طريقة رائعة للذهاب يا لها من طريقة غنية ومقنعة لتقديم محتوى الدورة التدريبية عن بعد مع الاستمرار في دعوة الطلاب لاستخدام خيالهم	This is a great way to go what a rich and compelling way to present course content remotely while still inviting students to use their imaginations
POSITIVE	من الرائع أن نرى الملقب وهو يركض غدًالقد حصل على المسار والمسافة على الحلبة وسيعطي حصانًا حقيقيًا وممتعًا ليكون معه سيحاول مشاهدة السباق ولكن مع الأفضل و	Great to see aka running tomorrow He's got the track and the distance on the track and will give a real and fun horse to be with He'll try to watch the race but with the best and
NEGATIVE	ولن يرغب أحد في العمل معه بعد الآن بالطبع قد أكون مخطئًا فأنا أشاهد حريق القمامة تمامًا من مسافة بعيدة لكن من الصعب على أي شخص يتسبب في مشكلة مستمرة في الاستمرار في هذا العمل	No one will want to work with him anymore of course I could be wrong I watch the garbage fire completely from a distance but it's hard for anyone who's causing an ongoing problem to keep this business going
POSITIVE	أحب رؤية الأزواج الأكبر سنًا جاء زوجان أكبر سنًا إلى مكتب الأطباء وبالطبع علينا أن نبتعد عن العلاقات الاجتماعية أخبر زوجته أن تجلس هناك مباشرة أو تجلس في حضني ثم ابدأ بصفع في حضنه كانت مثل أوه سأجلس في ذلك الحضن تستطيع أن ترى رجل الحب	love seeing older couples an older couple came into the doctors office and of course we have to stay out of the social I tell his wife to sit right there or sit on my lap and then start slapping on his lap she was like oh I'm going to sit in that lap you can see the love man
POSITIVE	أعتقد أن الصالة الرياضية هي مكان جيد لتكون فيه العديد من الدول الأخرى قد نجحت في القيام بذلك بنجاحالمسافات الاجتماعية أبقِ الأبواب مفتوحة وخلق مساحة بالمعدات وبالطبع ارتداء قناع	I think the gym is a good place for many other countries to have done this successfully. Social distancing, keeping doors open, creating space with equipment and of course wearing a mask.
POSITIVE	بالطبع يمكنك ارتداء قناع المسافة الاجتماعية والتصويت لصالحك	Of course you can wear a social distancing mask and vote for yourself
POSITIVE	بناءً على المسافة المتصورة بين التموجات لديك ما يكفي من الوقت للتخلص من القهوة بأمان في فنجان مناسب بالطبع	Depending on the perceived distance between the ripples you have enough time to safely dispose of the coffee into a suitable cup of course
NEUTRAL	إنه ليس أمرًا إيجابيًا بالنسبة لمسألة حقوق الطبع والنشر بالطبع لكن الانتقال إلى إبعاد الموسيقى عن سياسي غير مفضل هو وسيلة تواصل لكل شخص تكويني وأتساءل كيف يمكن أن تتغير هذه الإشارة في نظام حقوق الطبع والنشر المتغير	It's not a positive for the copyright issue of course but the move to move music away from an unfavorable politician is a means of communication for every formative person and I wonder how this reference might change in the changing copyright system
NEUTRAL	أوافق على أنني أخرج فقط لمحلات البقالة في بعض الأحيان بعض بطاقات اليانصيب ولكني أبقى على مسافة وسأنتظر حتى لا يوجد أحد في المتجر عندما أذهب وبالطبع أرتدي قناعًا شبكي	I agree I just go out for groceries sometimes some lottery tickets but I keep my distance and I'll wait until no one is in the store when I go and of course I wear a mesh mask
POSITIVE	تذكير لجميع أعضاء يأتون وينضمون إلينا في يوم سباق أعضائنا في سبتمبر وهي فرصة لنا جميعًا للالتقاء معًا في السباق والالتقاء بمسافة بالطبع بالإضافة إلى أنه مجاني للأعضاء	Reminder to all members come and join us on our members race day in September which is a chance for all of us to get together to race and meet distance of course plus it's free for members
POSITIVE	نعم دعنا نعيد هذا البلد إلى أقنعة الوجه العادية بالطبع المسافة الاجتماعية حيث لا يمكننا فقط أن نمر في الماء لأشهر أخرى	Yes let's get this country back to normal face masks of course social distancing where we can't just be in the water for another month
NEGATIVE	لا يزال أعضاء هيئة التدريس يقومون بتدريس الفصول الدراسية وفي بعض الحالات يقومون بمزيد من العمل كان هذا هو الفصل الدراسي الذي كنت سأقوم به أخيرًا بأداء صفي التقديمي دون أي تغييرات تقريبًا والآن أصبح على الإنترنت ودورة جديدة بشكل أساسيعلى الأقل حصلنا على الجامعة للتنازل عن رسوم المسافة المعتادة	The faculty are still teaching the classes and in some cases doing more work This was the semester I was finally going to do my intro class with almost no changes and now it's online and basically a new course At least we got the university to waive the usual distance fee
NEGATIVE	مرحبًا أريد فقط أن أخبرك أنه إذا كان أي شخص يتنمر عليك أو يخطئ في إذا كان قريبًا من مكاني فسوف أذهب إليه وأتحدث ولكن إذا كانت المسافة طويلة فدعنا نتحدث عن هذا الأمر وبالطبع أريدك جميعًا أن تعلم نفسك إذا كنت لا تزال عنصريًا ومعادًا للمثليين	Hey I just want to tell you that if anyone is bullying you or messing around if they are near where I am I will go to them and talk but if it is a long way let's talk about it and of course I want you all to educate yourself if you are still racist and homophobic
POSITIVE	أنا أسخر بشدة من وجوههم الشابة على مسافة اجتماعية صحيحة بالطبع لأنهم في الواقع لا يبتعدون عن مؤخراتهم ويصوتون هذا ما قيل إن التحدث مع هو خطوة ذكية للغاية إن عدم إجرائها للتحدث سيكون بمثابة سوء تصرف على ما أعتقد	make a huge mockery of their young faces at the right social distance of course because they don't actually get off their butts and they vote That's what it's been said talking to is a very smart move not making them talk would be misbehaving I guess
NEGATIVE	لا أنا أتفق معك تمامًا أنا متوترة قليلاً بشأن نهاية هذا الأسبوع لكن كاثي وأنا سأخرج فقط مع مربي الجراء الآخرين وقالت إننا نتزوج بالطبع أرتدي أقنعة وقالت إنها مسافة اجتماعية زوجية إنها طبيبة محترفة نفسها	No I totally agree with you I'm a little nervous about this weekend but Cathy and I are just going out with the other puppies And she said we're getting married Of course I wear masks And she said it's marital distancing She's a GP herself
POSITIVE	يجب أن تكون جنة فالهالا فايكنغ مثل هذه الشمس الصيفية التي لا نهاية لها وليست سحابة في السماء طيور الهواء الصافي الواضحة تزقزق في المسافة أوه وبالطبع الوقوف على اليدين إنها نعمة لا يمكن قياسها أن تكون هنا وسط هذه	Valhalla Viking paradise must be like this endless summer sun and not a cloud in the sky Birds of clear air chirping in the distance Oh and of course the handstand It's an immeasurable blessing to be here in the midst of this
POSITIVE	يجب أن تكون جنة فالهالا فايكنغ مثل هذه الشمس الصيفية التي لا نهاية لها وليست سحابة في السماء طيور الهواء الصافي الواضحة تزقزق في المسافة أوه وبالطبع الوقوف على اليدين إنها نعمة لا تقيس لـ	Valhalla viking paradise must be like this endless summer sun not a cloud in the sky birds of clear clear air chirping in the distance oh and of course the handstand it's an immeasurable bliss for
[truncated: 6,360 more rows]
